# Supplementary material for: Investigation of Complement Component C4 Copy Number Variation in Human Longevity
Source: PLoS One. 2014 Jan 22;9(1):e86188. doi: 10.1371/journal.pone.0086188 (PMC3899116; doi:10.1371/journal.pone.0086188)
Supplement: Data S1 — Data of copy number calculations performed using the CopyCallerTM Software (Applied Biosystems, Foster City, California, USA) for C4A, C4B, C4S, C4L and C4L Replication. (XLSX) [file pone.0086188.s002.xlsx]

## Sheet: C4A 
The copy number calculation was performed using the CopyCallerTM Software (Applied Biosystems, Foster City, California, USA). The definition of column labels refers to the CopyCaller Software User Guide (PN 4400042B)
Sample ID	Target	Reference	CN Calculated	CN Predicted	Confidence	|Z-Score|	Replicate Count	Replicates Analyzed	FAM Ct Mean	VIC Ct Mean	Delta Ct Mean	Delta Ct SD	Delta Delta Ct	RQ	Min CN	Max CN	CN Range	age	sex 1 = male 2 = female	status	smoking 1 = smoker (Current smokers and recent ex-smokers (quit < 3 years ago)) 0 = non-smoker (never smokers and quit >= 3 years ago) NA = no data available
1	C4A	RNaseP	1.08	1	> 0.99	1.42	4	4	28.1686	26.5504	1.6182	0.04	0.88	0.54	1.05	1.12	0.06	25	2	Control	NA
2	C4A	RNaseP	2.05	2	> 0.99	0.14	4	4	27.6528	26.9557	0.6972	0.13	-0.04	1.03	1.86	2.24	0.38	19	2	Control	1
3	C4A	RNaseP	3.01	3	> 0.99	0.08	4	4	25.651	25.4997	0.1513	0.06	-0.59	1.5	2.86	3.13	0.27	40	1	Control	NA
4	C4A	RNaseP	1	1	> 0.99	0.05	4	4	28.5036	26.784	1.7196	0.02	1	0.5	0.98	1.02	0.03	55	1	Control	0
5	C4A	RNaseP	2.13	2	> 0.99	0.44	4	4	28.0218	27.3773	0.6445	0.14	-0.09	1.06	2	2.46	0.46	30	1	Control	1
6	C4A	RNaseP	1.98	2	> 0.99	0.03	4	4	27.1099	26.3504	0.7595	0.07	0.02	0.99	1.86	2.06	0.21	27	1	Control	NA
7	C4A	RNaseP	1.07	1	> 0.99	0.88	4	4	28.6708	27.0748	1.596	0.06	0.9	0.53	1	1.11	0.1	40	2	Control	NA
8	C4A	RNaseP	2.09	2	> 0.99	0.45	4	4	27.2195	26.5961	0.6234	0.09	-0.07	1.05	1.94	2.21	0.27	25	1	Control	1
9	C4A	RNaseP	2.05	2	> 0.99	0.25	4	4	27.4963	26.7949	0.7014	0.05	-0.03	1.02	2	2.15	0.14	22	2	Control	NA
10	C4A	RNaseP	2.69	3	> 0.99	2.31	4	4	26.5847	26.2701	0.3146	0.05	-0.42	1.34	2.57	2.8	0.23	46	2	Control	1
11	C4A	RNaseP	2.03	2	> 0.99	0.26	4	4	26.7911	26.0721	0.719	0.05	-0.02	1.01	1.97	2.13	0.16	21	1	Control	NA
12	C4A	RNaseP	1.95	2	> 0.99	0.09	4	4	26.1247	25.3479	0.7769	0.07	0.04	0.97	1.84	2.02	0.19	27	2	Control	NA
13	C4A	RNaseP	2.93	3	> 0.99	0.08	4	4	27.0893	26.9033	0.186	0.06	-0.55	1.46	2.8	3.08	0.28	50	2	Control	0
14	C4A	RNaseP	2.86	3	> 0.99	0.31	4	4	26.5915	26.3891	0.2024	0.07	-0.52	1.43	2.69	3.02	0.33	54	1	Control	0
15	C4A	RNaseP					4	0										48	1	Control	NA
16	C4A	RNaseP	2.2	2	> 0.99	1.46	4	4	27.3829	26.7845	0.5984	0.08	-0.14	1.1	2.07	2.36	0.29	37	2	Control	0
17	C4A	RNaseP	1.04	1	> 0.99	0.74	4	4	28.247	26.5894	1.6576	0.04	0.94	0.52	1.02	1.07	0.05	24	2	Control	NA
18	C4A	RNaseP	1.92	2	> 0.99	0.14	4	4	27.5638	26.814	0.7498	0.17	0.06	0.96	1.69	2.15	0.46	33	1	Control	0
19	C4A	RNaseP	2.93	3	> 0.99	0.13	4	4	27.1607	27.0223	0.1384	0.06	-0.55	1.46	2.77	3.05	0.28	55	1	Control	0
20	C4A	RNaseP					4	0										29	2	Control	1
21	C4A	RNaseP	2.88	3	> 0.99	0.12	4	4	27.2028	26.9961	0.2067	0.07	-0.53	1.44	2.74	3.05	0.31	47	1	Control	NA
22	C4A	RNaseP					4	0										24	2	Control	1
23	C4A	RNaseP	2	2	> 0.99	0.08	4	4	27.916	27.1742	0.7418	0.05	0	1	1.93	2.06	0.14	30	2	Control	1
24	C4A	RNaseP	2.85	3	> 0.99	0.56	4	4	27.1381	26.958	0.18	0.06	-0.51	1.42	2.66	2.94	0.27	35	1	Control	1
25	C4A	RNaseP	1.9	2	> 0.99	0.47	4	4	27.8322	27.0142	0.818	0.02	0.07	0.95	1.86	1.94	0.07	37	2	Control	1
26	C4A	RNaseP	1.97	2	> 0.99	0.04	4	4	28.5299	27.7636	0.7663	0.05	0.02	0.98	1.88	2.02	0.15	39	1	Control	NA
27	C4A	RNaseP	1.94	2	> 0.99	0.09	4	4	27.3957	26.6344	0.7612	0	0.04	0.97	1.93	1.95	0.01	51	1	Control	NA
28	C4A	RNaseP	2.99	3	> 0.99	0.03	4	4	27.2184	27.0559	0.1625	0.06	-0.58	1.5	2.84	3.14	0.3	35	2	Control	0
29	C4A	RNaseP	3.68	4	0.68	0.96	4	4	26.8564	26.9907	-0.1343	0.08	-0.88	1.84	3.42	3.91	0.49	37	2	Control	NA
30	C4A	RNaseP	1.93	2	> 0.99	0.25	4	4	27.8141	27.0426	0.7714	0.07	0.05	0.96	1.83	2.01	0.19	51	1	Control	1
31	C4A	RNaseP	3.88	4	0.99	0.12	4	4	26.7045	26.9689	-0.2644	0.03	-0.96	1.94	3.8	3.96	0.16	47	2	Control	0
32	C4A	RNaseP	1.1	1	> 0.99	1.47	4	4	28.5628	26.9568	1.606	0.06	0.86	0.55	1.03	1.14	0.11	26	1	Control	1
33	C4A	RNaseP	1.91	2	> 0.99	0.3	4	4	27.4313	26.6484	0.7829	0.07	0.06	0.96	1.77	1.98	0.2	34	2	Control	1
34	C4A	RNaseP	4.86	5	0.99	0.08	4	4	26.2546	26.8188	-0.5641	0.05	-1.28	2.43	4.65	5.05	0.41	22	1	Control	NA
35	C4A	RNaseP	1.95	2	> 0.99	0.04	4	4	27.8412	27.0639	0.7773	0.07	0.03	0.98	1.85	2.07	0.22	57	2	Control	NA
36	C4A	RNaseP	1.92	2	> 0.99	0.29	4	4	27.6616	26.8816	0.78	0.04	0.06	0.96	1.87	1.96	0.09	57	1	Control	1
37	C4A	RNaseP	1.05	1	> 0.99	0.61	4	4	26.5874	24.9173	1.6701	0.12	0.93	0.52	0.97	1.14	0.16	34	1	Control	NA
38	C4A	RNaseP	2.12	2	> 0.99	0.76	4	4	27.8792	27.2745	0.6048	0.1	-0.08	1.06	1.95	2.32	0.36	35	1	Control	NA
39	C4A	RNaseP	2.86	3	> 0.99	0.42	4	4	26.7871	26.5876	0.1995	0.04	-0.52	1.43	2.75	2.92	0.18	39	1	Control	NA
40	C4A	RNaseP	1.04	1	> 0.99	0.95	4	4	28.0564	26.377	1.6794	0.03	0.94	0.52	1.02	1.06	0.05	23	1	Control	NA
41	C4A	RNaseP	2.87	3	> 0.99	0.38	4	4	27.1107	26.8887	0.222	0.04	-0.52	1.44	2.77	2.96	0.19	42	2	Control	NA
42	C4A	RNaseP	2.32	2	0.87	2.55	4	4	27.7867	27.2579	0.5288	0.05	-0.21	1.16	2.26	2.42	0.16	46	1	Control	NA
43	C4A	RNaseP	0.99	1	> 0.99	0.04	4	4	27.7956	26.0865	1.7091	0.11	1.02	0.49	0.91	1.09	0.18	45	1	Control	NA
44	C4A	RNaseP					4	0										30	2	Control	1
45	C4A	RNaseP	3.01	3	> 0.99	0.09	4	4	25.9324	25.7826	0.1498	0.09	-0.59	1.5	2.76	3.18	0.42	52	1	Control	1
46	C4A	RNaseP	1.91	2	> 0.99	0.24	4	4	27.8701	27.1089	0.7612	0.06	0.07	0.95	1.84	2.02	0.18	29	1	Control	1
47	C4A	RNaseP	2.95	3	> 0.99	0.03	4	4	26.7996	26.6266	0.173	0.06	-0.56	1.48	2.83	3.09	0.26	28	1	Control	NA
48	C4A	RNaseP	3.99	4	> 0.99	0.07	4	4	25.7585	26.0156	-0.2571	0.12	-1	2	3.6	4.34	0.75	33	1	Control	NA
49	C4A	RNaseP	1.96	2	> 0.99	0.04	4	4	27.3234	26.5588	0.7646	0.04	0.03	0.98	1.91	2.02	0.11	41	2	Control	0
50	C4A	RNaseP	1.1	1	> 0.99	1.96	4	4	28.6792	27.1272	1.552	0.03	0.86	0.55	1.06	1.13	0.06	36	1	Control	1
51	C4A	RNaseP	4.47	5	< 0.50	1.87	4	4	27.274	27.7457	-0.4717	0.07	-1.16	2.23	4.2	4.67	0.47	31	2	Control	1
52	C4A	RNaseP	2.78	3	> 0.99	1.17	4	4	26.4639	26.2019	0.262	0.03	-0.48	1.39	2.72	2.84	0.12	44	1	Control	NA
53	C4A	RNaseP	2.04	2	> 0.99	0.06	4	4	28.6612	27.9439	0.7173	0.13	-0.03	1.02	1.87	2.29	0.42	40	2	Control	0
54	C4A	RNaseP	2.92	3	> 0.99	0.1	4	4	26.912	26.74	0.172	0.04	-0.55	1.46	2.85	3	0.15	43	2	Control	0
55	C4A	RNaseP	2.79	3	> 0.99	0.76	4	4	26.7326	26.478	0.2546	0.05	-0.48	1.39	2.7	2.91	0.2	27	2	Control	NA
56	C4A	RNaseP	2.76	3	> 0.99	0.79	4	4	27.4225	27.1447	0.2778	0.11	-0.47	1.38	2.57	3.02	0.45	38	2	Control	0
57	C4A	RNaseP	1.05	1	> 0.99	0.72	4	4	28.5033	26.8355	1.6677	0.03	0.93	0.52	1.03	1.08	0.05	38	2	Control	0
58	C4A	RNaseP	3.02	3	> 0.99	0.09	4	4	26.9369	26.7944	0.1424	0.04	-0.59	1.51	2.91	3.06	0.16	29	1	Control	1
59	C4A	RNaseP	1.04	1	> 0.99	0.38	4	4	29.1865	27.5013	1.6852	0.08	0.94	0.52	1	1.13	0.13	36	2	Control	NA
60	C4A	RNaseP	2.05	2	> 0.99	0.1	4	4	27.897	27.2434	0.6536	0.1	-0.03	1.02	1.86	2.19	0.33	38	1	Control	NA
61	C4A	RNaseP	1.96	2	> 0.99	0.04	4	4	27.5398	26.7786	0.7612	0.07	0.03	0.98	1.85	2.07	0.22	35	1	Control	NA
62	C4A	RNaseP	2.1	2	> 0.99	0.38	4	4	27.5159	26.8532	0.6628	0.13	-0.07	1.05	1.93	2.37	0.44	40	1	Control	1
63	C4A	RNaseP	1.84	2	> 0.99	1.29	4	4	28.2812	27.4437	0.8376	0.03	0.12	0.92	1.81	1.89	0.08	42	1	Control	1
64	C4A	RNaseP	1.04	1	> 0.99	0.55	4	4	28.7689	27.1124	1.6565	0.11	0.94	0.52	0.96	1.15	0.19	46	1	Control	NA
65	C4A	RNaseP	3.14	3	> 0.99	0.54	4	4	26.8668	26.7806	0.0862	0.07	-0.65	1.57	2.99	3.29	0.3	37	1	Control	1
66	C4A	RNaseP	2.87	3	> 0.99	0.27	4	4	26.5998	26.3748	0.2249	0.05	-0.52	1.43	2.75	2.99	0.24	39	2	Control	NA
67	C4A	RNaseP	1.99	2	> 0.99	0.03	4	4	28.2073	27.4541	0.7531	0.09	0.01	0.99	1.86	2.14	0.28	59	2	Control	NA
68	C4A	RNaseP	2.78	3	> 0.99	0.9	4	4	26.8165	26.6054	0.2111	0.06	-0.48	1.39	2.62	2.88	0.26	41	2	Control	1
69	C4A	RNaseP	1.08	1	> 0.99	1.14	4	4	28.5251	26.9063	1.6188	0.06	0.88	0.54	1.02	1.12	0.1	38	2	Control	NA
70	C4A	RNaseP	1.12	1	> 0.99	1.82	4	4	28.9033	27.3283	1.575	0.06	0.83	0.56	1.06	1.17	0.11	47	2	Control	NA
71	C4A	RNaseP	1.99	2	> 0.99	0.04	4	4	27.6005	26.8746	0.7259	0.1	0.01	0.99	1.82	2.13	0.31	27	1	Control	NA
72	C4A	RNaseP	2.86	3	> 0.99	0.28	4	4	27.5947	27.4181	0.1766	0.06	-0.52	1.43	2.7	2.99	0.29	20	2	Control	NA
73	C4A	RNaseP	1.98	2	> 0.99	0.04	4	4	27.8568	27.1005	0.7563	0.03	0.01	0.99	1.93	2.02	0.09	27	1	Control	1
74	C4A	RNaseP	1	1	> 0.99	0.05	4	4	27.0286	25.2824	1.7462	0.07	1.01	0.5	0.93	1.04	0.11	58	1	Control	0
75	C4A	RNaseP	1.02	1	> 0.99	0.08	4	4	28.662	27.0014	1.6606	0.12	0.97	0.51	0.94	1.14	0.2	57	2	Control	1
76	C4A	RNaseP	1	1	> 0.99	0.04	4	4	28.7388	27.0063	1.7325	0.1	1	0.5	0.9	1.05	0.15	46	2	Control	0
77	C4A	RNaseP	1.07	1	> 0.99	0.79	4	4	26.7165	25.1315	1.585	0.15	0.9	0.54	0.98	1.21	0.24	31	2	Control	NA
78	C4A	RNaseP	2.01	2	> 0.99	0.06	4	4	26.1416	25.4127	0.7289	0.11	-0.01	1.01	1.89	2.25	0.36	41	2	Control	NA
79	C4A	RNaseP	2.03	2	> 0.99	0.09	4	4	27.506	26.7922	0.7138	0.04	-0.02	1.01	1.94	2.08	0.14	31	2	Control	1
80	C4A	RNaseP	1.01	1	> 0.99	0.08	4	4	28.8301	27.1567	1.6735	0.04	0.98	0.51	0.98	1.04	0.05	57	1	Control	0
81	C4A	RNaseP		0			4	4		25.667								56	1	Control	0
82	C4A	RNaseP	1.8	2	> 0.99	1.62	4	4	26.6927	25.8491	0.8436	0.09	0.16	0.9	1.66	1.92	0.26	46	1	Control	1
83	C4A	RNaseP	1.9	2	> 0.99	0.39	4	4	26.0172	25.2511	0.7661	0.09	0.08	0.95	1.75	2.01	0.26	46	1	Control	0
84	C4A	RNaseP	2.02	2	> 0.99	0.08	4	4	28.2546	27.5257	0.7289	0.07	-0.01	1.01	1.91	2.13	0.21	22	1	Control	NA
85	C4A	RNaseP	1.93	2	> 0.99	0.21	4	4	27.6484	26.907	0.7414	0.07	0.05	0.96	1.82	2.04	0.22	32	1	Control	NA
86	C4A	RNaseP	1.94	2	> 0.99	0.07	4	4	27.5514	26.7905	0.7609	0.09	0.04	0.97	1.77	2.03	0.26	57	1	Control	0
87	C4A	RNaseP	2.99	3	> 0.99	0.06	4	4	25.3158	25.1557	0.16	0.06	-0.58	1.49	2.85	3.11	0.26	55	1	Control	0
88	C4A	RNaseP	2.93	3	> 0.99	0.03	4	4	26.7596	26.5782	0.1814	0.05	-0.55	1.47	2.82	3.05	0.23	37	1	Control	1
89	C4A	RNaseP	1.99	2	> 0.99	0.04	4	4	27.2891	26.5925	0.6966	0.05	0.01	0.99	1.92	2.09	0.17	28	1	Control	1
90	C4A	RNaseP	1.12	1	> 0.99	2.07	4	4	28.9459	27.3717	1.5743	0.05	0.83	0.56	1.06	1.16	0.09	29	1	Control	NA
91	C4A	RNaseP	3.79	4	> 0.99	0.59	4	4	25.9166	26.0981	-0.1815	0.04	-0.92	1.89	3.68	3.93	0.25	43	1	Control	0
92	C4A	RNaseP	1.98	2	> 0.99	0.06	4	3	26.5917	25.8405	0.7512	0.02	0.01	0.99	1.96	2	0.05	36	2	Control	NA
93	C4A	RNaseP	1.95	2	> 0.99	0.05	4	4	26.4611	25.6822	0.7789	0.05	0.04	0.97	1.86	2.02	0.16	43	2	Control	1
94	C4A	RNaseP	1.78	2	> 0.99	0.23	4	4	26.1487	25.2617	0.887	0.21	0.17	0.89	1.46	2.07	0.61	42	1	Control	0
95	C4A	RNaseP	1.01	1	> 0.99	0.09	4	4	28.978	27.3072	1.6708	0.11	0.98	0.51	0.96	1.12	0.16	49	2	Control	0
96	C4A	RNaseP	1.89	2	> 0.99	0.72	4	4	27.1661	26.3958	0.7702	0.06	0.08	0.94	1.77	1.95	0.17	56	1	Control	0
97	C4A	RNaseP	1.03	1	> 0.99	0.24	4	4	28.2223	26.5529	1.6694	0.08	0.95	0.52	0.97	1.09	0.12	46	1	Control	NA
98	C4A	RNaseP	1.01	1	> 0.99	0.08	4	4	28.7378	27.0277	1.7101	0.07	0.99	0.5	0.97	1.08	0.11	40	2	Control	1
99	C4A	RNaseP	1.93	2	> 0.99	0.17	4	4	27.0075	26.2191	0.7884	0.03	0.05	0.97	1.9	1.98	0.08	36	2	Control	0
100	C4A	RNaseP	3.04	3	> 0.99	0.13	4	3	26.7283	26.6458	0.0825	0.04	-0.61	1.52	2.98	3.13	0.15	58	2	Control	NA
101	C4A	RNaseP	2.04	2	> 0.99	0.18	4	4	27.5199	26.8166	0.7033	0.08	-0.03	1.02	1.9	2.14	0.24	25	2	Control	1
102	C4A	RNaseP	2.03	2	> 0.99	0.06	4	4	27.3409	26.627	0.7139	0.15	-0.02	1.01	1.85	2.32	0.47	45	1	Control	1
103	C4A	RNaseP	2.69	3	> 0.99	1.52	4	4	27.3851	27.068	0.3171	0.04	-0.43	1.34	2.6	2.76	0.16	21	1	Control	1
104	C4A	RNaseP	2.05	2	> 0.99	0.14	4	4	27.5124	26.8131	0.6994	0.1	-0.04	1.02	1.9	2.26	0.35	57	1	Control	NA
105	C4A	RNaseP	1.93	2	> 0.99	0.17	4	4	27.7667	26.9737	0.793	0.04	0.05	0.97	1.88	2	0.13	35	1	Control	NA
106	C4A	RNaseP	1.9	2	> 0.99	0.14	4	4	27.4451	26.652	0.7931	0.1	0.08	0.95	1.76	2.06	0.29	27	2	Control	NA
107	C4A	RNaseP					4	0										50	2	Control	1
108	C4A	RNaseP	1.05	1	> 0.99	0.79	4	4	28.495	26.8365	1.6584	0.08	0.92	0.53	1	1.1	0.1	44	2	Control	1
109	C4A	RNaseP	2.93	3	> 0.99	0.04	4	4	26.7933	26.6263	0.167	0.13	-0.55	1.47	2.69	3.25	0.55	26	2	Control	1
110	C4A	RNaseP	1.98	2	> 0.99	0.04	4	4	26.172	25.4661	0.7059	0.07	0.02	0.99	1.89	2.11	0.22	51	1	Control	0
111	C4A	RNaseP	2.98	3	> 0.99	0.04	4	4	27.6175	27.4472	0.1703	0.11	-0.57	1.49	2.75	3.21	0.46	24	2	Control	NA
112	C4A	RNaseP	1.95	2	> 0.99	0.04	4	4	27.8389	27.0572	0.7817	0.08	0.04	0.97	1.81	2.06	0.25	29	2	Control	1
113	C4A	RNaseP	1.96	2	> 0.99	0.05	4	4	27.7865	27.0622	0.7243	0.06	0.03	0.98	1.88	2.06	0.18	51	2	Control	NA
114	C4A	RNaseP	2.69	3	> 0.99	1.65	4	4	25.2573	24.9945	0.2628	0.11	-0.43	1.34	2.47	2.95	0.48	45	1	Control	NA
115	C4A	RNaseP	1.02	1	> 0.99	0.31	4	4	27.7719	26.0666	1.7053	0.08	0.97	0.51	0.96	1.11	0.14	46	1	Control	NA
116	C4A	RNaseP	1.97	2	> 0.99	0.04	4	4	27.8156	27.074	0.7416	0.09	0.02	0.98	1.87	2.08	0.21	22	2	Control	NA
117	C4A	RNaseP	2.85	3	> 0.99	0.22	4	4	27.4613	27.2268	0.2345	0.11	-0.51	1.42	2.66	3.18	0.52	30	1	Control	1
118	C4A	RNaseP	2.02	2	> 0.99	0.14	4	4	28.1406	27.466	0.6746	0.04	-0.02	1.01	1.98	2.09	0.11	32	2	Control	NA
119	C4A	RNaseP	2.03	2	> 0.99	0.05	4	4	27.8264	27.1106	0.7159	0.09	-0.02	1.01	1.94	2.23	0.28	51	1	Control	0
120	C4A	RNaseP	1.96	2	> 0.99	0.07	4	4	27.5815	26.8376	0.7439	0.04	0.03	0.98	1.92	2.01	0.1	22	1	Control	NA
121	C4A	RNaseP	2.79	3	> 0.99	0.88	4	4	27.476	27.2109	0.2651	0.04	-0.48	1.39	2.71	2.91	0.2	51	2	Control	0
122	C4A	RNaseP	2.09	2	> 0.99	0.58	4	4	28.2989	27.674	0.6249	0.06	-0.07	1.05	1.98	2.19	0.22	23	2	Control	1
123	C4A	RNaseP	2.01	2	> 0.99	0.07	4	4	27.4891	26.8095	0.6795	0.1	-0.01	1.01	1.87	2.13	0.27	50	1	Control	0
124	C4A	RNaseP	2.19	2	> 0.99	1.41	4	4	28.5416	27.9796	0.562	0.11	-0.13	1.09	1.96	2.31	0.34	39	2	Control	NA
125	C4A	RNaseP	1.99	2	> 0.99	0.04	4	4	26.0428	25.3477	0.695	0.14	0.01	1	1.83	2.29	0.45	44	1	Control	NA
126	C4A	RNaseP	2.06	2	> 0.99	0.34	4	4	27.4667	26.7743	0.6924	0.03	-0.04	1.03	2	2.09	0.09	33	2	Control	NA
127	C4A	RNaseP	1.97	2	> 0.99	0.04	4	4	26.8378	26.0786	0.7592	0.1	0.02	0.99	1.83	2.14	0.31	30	1	Control	NA
128	C4A	RNaseP	1.04	1	> 0.99	0.85	4	4	27.6485	25.9702	1.6783	0.03	0.94	0.52	1.01	1.06	0.05	35	2	Control	NA
129	C4A	RNaseP	1.96	2	> 0.99	0.03	4	4	27.6573	26.9366	0.7207	0.04	0.03	0.98	1.91	2.02	0.12	43	2	Control	NA
130	C4A	RNaseP					4	0										44	1	Control	0
131	C4A	RNaseP	3.08	3	> 0.99	0.26	4	4	26.3291	26.2636	0.0655	0.07	-0.62	1.54	2.92	3.23	0.32	57	1	Control	0
132	C4A	RNaseP	1.99	2	> 0.99	0.04	4	4	27.5693	26.8217	0.7476	0.05	0.01	0.99	1.93	2.09	0.16	44	1	Control	0
133	C4A	RNaseP	2.15	2	> 0.99	1.1	4	4	28.1552	27.5174	0.6378	0.07	-0.11	1.08	2.03	2.28	0.25	59	1	Control	0
134	C4A	RNaseP	1.13	1	> 0.99	1.66	4	4	28.4509	26.878	1.5729	0.05	0.83	0.56	1.09	1.18	0.09	41	1	Control	1
135	C4A	RNaseP	1.07	1	> 0.99	1.35	4	4	27.6036	25.968	1.6356	0.12	0.9	0.54	0.97	1.16	0.18	45	1	Control	0
136	C4A	RNaseP	1.03	1	> 0.99	0.23	4	4	29.6789	27.9744	1.7045	0.08	0.96	0.51	0.96	1.08	0.12	51	2	Control	1
137	C4A	RNaseP	2.01	2	> 0.99	0.06	4	4	27.7137	26.9894	0.7243	0.05	-0.01	1.01	1.93	2.1	0.17	21	1	Control	1
138	C4A	RNaseP	1.09	1	> 0.99	1.54	4	4	29.1329	27.5684	1.5645	0.04	0.87	0.55	1.07	1.14	0.07	37	2	Control	NA
139	C4A	RNaseP	1.04	1	> 0.99	0.25	4	4	28.8361	27.2002	1.6358	0.11	0.95	0.52	0.96	1.11	0.16	58	2	Control	1
140	C4A	RNaseP	2.14	2	> 0.99	1.52	4	4	26.4438	25.8028	0.641	0.04	-0.1	1.07	2.06	2.19	0.13	61	2	Control	1
141	C4A	RNaseP					4	0										44	2	Control	NA
142	C4A	RNaseP	1.99	2	> 0.99	0.02	4	4	27.23	26.4881	0.7419	0.06	0.01	1	1.89	2.07	0.19	49	1	Control	0
143	C4A	RNaseP					4	0										31	2	Control	NA
144	C4A	RNaseP	1.98	2	> 0.99	0.03	4	4	26.6886	25.9588	0.7297	0.02	0.01	0.99	1.96	2.01	0.05	37	1	Control	NA
145	C4A	RNaseP	2.09	2	> 0.99	0.3	4	4	27.6907	27.0646	0.6261	0.08	-0.06	1.04	1.95	2.23	0.28	51	1	Control	NA
146	C4A	RNaseP	1.99	2	> 0.99	0.03	4	4	25.8206	25.0929	0.7278	0.03	0.01	0.99	1.94	2.05	0.1	27	1	Control	0
147	C4A	RNaseP	2.02	2	> 0.99	0.19	4	4	27.9871	27.3128	0.6743	0.02	-0.02	1.01	1.99	2.06	0.08	38	1	Control	NA
148	C4A	RNaseP	3.44	4	< 0.50	2.44	4	4	26.7371	26.8024	-0.0653	0.11	-0.78	1.72	3.11	3.7	0.59	56	1	Control	0
149	C4A	RNaseP	1.02	1	> 0.99	0.22	4	4	27.7595	26.0511	1.7083	0.14	0.97	0.51	0.94	1.17	0.23	23	2	Control	NA
150	C4A	RNaseP	1.97	2	> 0.99	0.05	4	4	27.9075	27.1495	0.7579	0.04	0.02	0.98	1.92	2.03	0.11	48	2	Control	NA
151	C4A	RNaseP	0.96	1	> 0.99	0.29	4	4	27.8727	26.0728	1.7999	0.04	1.06	0.48	0.93	0.99	0.07	38	1	Control	NA
152	C4A	RNaseP	1.91	2	> 0.99	0.33	4	4	26.7599	26.0023	0.7577	0.14	0.07	0.95	1.66	2.01	0.36	45	1	Control	0
153	C4A	RNaseP					4	0										60	1	Control	0
154	C4A	RNaseP	1	1	> 0.99	0.03	4	4	27.2756	25.5384	1.7371	0.08	1	0.5	0.92	1.05	0.12	48	2	Control	1
155	C4A	RNaseP	1.96	2	> 0.99	0.06	4	4	27.2334	26.4668	0.7666	0.08	0.03	0.98	1.83	2.05	0.22	46	1	Control	NA
156	C4A	RNaseP	1.05	1	> 0.99	0.7	4	4	28.5946	26.9521	1.6425	0.11	0.92	0.53	0.94	1.12	0.18	50	2	Control	NA
157	C4A	RNaseP	2	2	> 0.99	0.06	4	4	26.8768	26.1392	0.7376	0.09	0	1	1.89	2.14	0.25	49	2	Control	0
158	C4A	RNaseP	1.93	2	> 0.99	0.19	4	4	28.7527	27.9576	0.7951	0.1	0.05	0.96	1.78	2.08	0.3	32	2	Control	NA
159	C4A	RNaseP					4	0										59	2	Control	0
160	C4A	RNaseP	1.94	2	> 0.99	0.1	4	4	26.9733	26.1864	0.7868	0.06	0.05	0.97	1.86	2.01	0.15	56	2	Control	NA
161	C4A	RNaseP	1.97	2	> 0.99	0.05	4	4	26.4992	25.7567	0.7426	0.09	0.02	0.98	1.81	2.12	0.31	58	1	Control	0
162	C4A	RNaseP	1.91	2	> 0.99	0.49	4	4	26.6911	25.8862	0.8049	0.04	0.07	0.96	1.85	1.99	0.14	28	2	Control	1
163	C4A	RNaseP	1.99	2	> 0.99	0.04	4	4	27.7074	26.9596	0.7478	0.04	0	1	1.93	2.06	0.13	44	2	Control	1
164	C4A	RNaseP	2.02	2	> 0.99	0.07	4	4	27.4274	26.7505	0.6769	0.1	-0.01	1.01	1.91	2.21	0.29	32	1	Control	0
165	C4A	RNaseP	1.87	2	> 0.99	0.75	4	4	27.9098	27.0684	0.8414	0.06	0.1	0.93	1.76	1.93	0.17	23	2	Control	NA
166	C4A	RNaseP	2.09	2	> 0.99	0.59	4	4	28.6085	27.9843	0.6241	0.03	-0.06	1.05	2.05	2.16	0.11	42	2	Control	1
167	C4A	RNaseP	2.92	3	> 0.99	0.06	4	4	27.6025	27.4034	0.1991	0.06	-0.54	1.46	2.75	3.07	0.31	34	2	Control	1
168	C4A	RNaseP	2.85	3	> 0.99	0.29	4	4	27.1883	26.957	0.2312	0.08	-0.51	1.43	2.74	3.11	0.36	25	1	Control	NA
169	C4A	RNaseP	2.88	3	> 0.99	0.32	4	4	26.4741	26.2603	0.2139	0.04	-0.53	1.44	2.82	2.99	0.17	44	1	Control	NA
170	C4A	RNaseP	2.05	2	> 0.99	0.24	4	4	28.0679	27.4126	0.6553	0.02	-0.03	1.02	2.01	2.08	0.07	45	1	Control	1
171	C4A	RNaseP	3.02	3	> 0.99	0.03	4	4	27.2385	27.0997	0.1388	0.08	-0.6	1.51	2.79	3.13	0.35	36	2	Control	0
172	C4A	RNaseP	0.96	1	> 0.99	0.08	4	4	28.2093	26.4678	1.7415	0.15	1.05	0.48	0.83	1.05	0.22	38	2	Control	NA
173	C4A	RNaseP	1.97	2	> 0.99	0.04	4	4	27.5755	26.836	0.7395	0.08	0.02	0.99	1.86	2.12	0.26	59	1	Control	NA
174	C4A	RNaseP	3	3	> 0.99	0.06	4	3	25.784	25.652	0.132	0.07	-0.59	1.5	2.91	3.19	0.28	24	2	Control	NA
175	C4A	RNaseP	2.15	2	> 0.99	0.45	4	4	25.8592	25.2759	0.5834	0.22	-0.11	1.08	1.89	2.63	0.74	31	1	Control	NA
176	C4A	RNaseP	1.83	2	> 0.99	1.35	4	4	27.0365	26.1679	0.8686	0.08	0.13	0.91	1.71	1.93	0.23	25	2	Control	1
177	C4A	RNaseP	2.03	2	> 0.99	0.07	4	4	28.0641	27.3438	0.7203	0.11	-0.02	1.02	1.87	2.21	0.34	56	2	Control	NA
178	C4A	RNaseP	2	2	> 0.99	0.05	4	4	27.6446	26.9014	0.7432	0.05	0	1	1.93	2.09	0.16	24	1	Control	1
179	C4A	RNaseP	2.06	2	> 0.99	0.29	4	4	27.6382	26.9903	0.648	0.09	-0.04	1.03	1.88	2.16	0.28	43	1	Control	NA
180	C4A	RNaseP	0.98	1	> 0.99	0.06	4	4	27.6795	25.9656	1.7139	0.12	1.03	0.49	0.92	1.08	0.17	37	2	Control	0
181	C4A	RNaseP	2.04	2	> 0.99	0.3	4	4	26.4215	25.708	0.7135	0.08	-0.03	1.02	1.88	2.13	0.25	33	1	Control	1
182	C4A	RNaseP	1.09	1	> 0.99	1.66	4	4	28.4136	26.8234	1.5902	0.08	0.87	0.55	1.04	1.17	0.13	42	2	Control	0
183	C4A	RNaseP	0.97	1	> 0.99	0.04	4	4	27.9383	26.1622	1.7762	0.04	1.04	0.49	0.95	1.01	0.06	52	2	Control	NA
184	C4A	RNaseP	0.98	1	> 0.99	0.02	4	4	28.6712	26.9143	1.7569	0.05	1.02	0.49	0.95	1.03	0.09	48	1	Control	1
185	C4A	RNaseP	2.82	3	> 0.99	0.9	4	4	26.9534	26.731	0.2224	0.04	-0.5	1.41	2.74	2.92	0.18	52	1	Control	0
186	C4A	RNaseP	2.02	2	> 0.99	0.12	4	4	26.6466	25.9193	0.7273	0.08	-0.01	1.01	1.88	2.12	0.24	50	1	Control	0
187	C4A	RNaseP	2.08	2	> 0.99	0.56	4	4	26.1907	25.5278	0.6629	0.03	-0.06	1.04	2.02	2.1	0.08	40	1	Control	0
188	C4A	RNaseP	2.02	2	> 0.99	0.05	4	4	28.7501	28.0191	0.731	0.13	-0.01	1.01	1.9	2.3	0.4	19	2	Control	1
189	C4A	RNaseP					4	0										53	1	Control	1
190	C4A	RNaseP	2.13	2	> 0.99	1.25	4	4	26.6793	26.0303	0.649	0.08	-0.09	1.06	1.97	2.26	0.28	54	1	Control	0
191	C4A	RNaseP	1.91	2	> 0.99	0.34	4	4	27.905	27.149	0.756	0.06	0.07	0.95	1.84	2.03	0.18	46	1	Control	0
192	C4A	RNaseP	1.97	2	> 0.99	0.04	4	4	27.4053	26.6628	0.7425	0.06	0.02	0.98	1.88	2.09	0.2	49	2	Control	NA
193	C4A	RNaseP	0.97	1	> 0.99	0.19	4	4	27.1522	25.4228	1.7294	0.1	1.04	0.49	0.9	1.04	0.13	47	1	Control	NA
194	C4A	RNaseP		0			4	4		25.8238								53	1	Control	0
195	C4A	RNaseP	3.62	4	< 0.50	1.58	4	4	26.9474	27.1132	-0.1657	0.08	-0.85	1.81	3.38	3.86	0.48	28	2	Control	1
196	C4A	RNaseP					4	0										40	2	Control	NA
197	C4A	RNaseP					4	0										39	1	Control	NA
198	C4A	RNaseP	2.84	3	> 0.99	0.28	4	4	26.3602	26.1247	0.2355	0.06	-0.51	1.42	2.73	2.99	0.25	52	2	Control	0
199	C4A	RNaseP	2.04	2	> 0.99	0.05	4	4	28.6827	27.9649	0.7178	0.13	-0.03	1.02	1.8	2.22	0.42	38	2	Control	1
200	C4A	RNaseP	1.96	2	> 0.99	0.03	4	4	27.6863	26.9162	0.7701	0.11	0.03	0.98	1.76	2.09	0.33	20	1	Control	1
201	C4A	RNaseP	1.93	2	> 0.99	0.12	4	4	27.5566	26.771	0.7856	0.08	0.05	0.97	1.82	2.04	0.21	23	2	Control	NA
202	C4A	RNaseP	2.7	3	> 0.99	1.47	4	3	26.8872	26.5874	0.2998	0.05	-0.43	1.35	2.61	2.79	0.18	41	2	Control	1
203	C4A	RNaseP	2.15	2	> 0.99	1.31	4	4	27.4436	26.8279	0.6157	0.05	-0.1	1.07	2.05	2.24	0.19	55	2	Control	1
204	C4A	RNaseP	2.92	3	> 0.99	0.1	4	4	26.9911	26.8502	0.141	0.09	-0.55	1.46	2.71	3.13	0.42	33	1	Control	NA
205	C4A	RNaseP	2.91	3	> 0.99	0.18	4	4	27.061	26.9146	0.1464	0.04	-0.54	1.46	2.8	3	0.2	45	1	Control	NA
206	C4A	RNaseP	1.96	2	> 0.99	0.07	4	4	27.4126	26.6656	0.747	0.04	0.03	0.98	1.88	2	0.12	49	1	Control	NA
207	C4A	RNaseP	1.78	2	> 0.99	1.46	4	3	28.3606	27.4554	0.9051	0.07	0.17	0.89	1.68	1.84	0.16	23	2	Control	NA
208	C4A	RNaseP	1.93	2	> 0.99	0.09	4	4	26.4252	25.6821	0.7431	0.09	0.05	0.96	1.8	2.09	0.29	42	1	Control	0
209	C4A	RNaseP	2.01	2	> 0.99	0.13	4	4	27.4968	26.7883	0.7085	0.06	-0.01	1.01	1.93	2.14	0.21	44	1	Control	0
210	C4A	RNaseP	1.99	2	> 0.99	0.03	4	4	27.5096	26.7819	0.7276	0.08	0.01	0.99	1.88	2.11	0.23	35	2	Control	NA
211	C4A	RNaseP	1.92	2	> 0.99	0.24	4	4	27.2832	26.5053	0.7779	0.07	0.06	0.96	1.78	2	0.22	54	1	Control	NA
212	C4A	RNaseP	1.95	2	> 0.99	0.06	4	4	27.5131	26.7422	0.7709	0.05	0.04	0.98	1.87	2.04	0.17	45	1	Control	1
213	C4A	RNaseP	1.18	1	> 0.99	2.81	4	4	28.3016	26.8024	1.4992	0.03	0.76	0.59	1.15	1.21	0.06	44	1	Control	0
214	C4A	RNaseP	2.98	3	> 0.99	0.02	4	4	27.5934	27.4764	0.1169	0.07	-0.57	1.49	2.79	3.1	0.31	20	2	Control	1
215	C4A	RNaseP	1.01	1	> 0.99	0.06	4	4	28.7212	27.0124	1.7088	0.07	0.99	0.5	0.98	1.08	0.11	41	1	Control	0
216	C4A	RNaseP	2.06	2	> 0.99	0.55	4	4	26.1449	25.4511	0.6938	0.07	-0.05	1.03	1.95	2.19	0.24	29	1	Control	NA
217	C4A	RNaseP	2.9	3	> 0.99	0.09	4	4	27.108	26.9285	0.1795	0.07	-0.54	1.45	2.73	3.04	0.3	51	1	Control	0
218	C4A	RNaseP	1.08	1	> 0.99	1.11	4	4	28.852	27.2761	1.5759	0.11	0.88	0.54	0.97	1.17	0.2	30	1	Control	1
219	C4A	RNaseP	1.99	2	> 0.99	0.05	4	4	27.7504	27.0563	0.694	0.03	0.01	1	1.94	2.04	0.1	43	2	Control	1
220	C4A	RNaseP	1.06	1	> 0.99	0.54	4	4	26.8604	25.2047	1.6557	0.09	0.92	0.53	0.97	1.1	0.13	26	2	Control	1
221	C4A	RNaseP	3.08	3	> 0.99	0.45	4	4	25.4068	25.2918	0.115	0.04	-0.62	1.54	3.02	3.21	0.2	30	1	Control	1
222	C4A	RNaseP	1.08	1	> 0.99	1.27	4	4	28.634	27.0207	1.6133	0.08	0.9	0.54	1.02	1.16	0.14	35	2	Control	0
223	C4A	RNaseP	2.04	2	> 0.99	0.15	4	3	27.6708	27.0115	0.6593	0.03	-0.03	1.02	1.99	2.07	0.08	28	1	Control	1
224	C4A	RNaseP	2.03	2	> 0.99	0.09	4	4	27.4175	26.706	0.7115	0.07	-0.02	1.02	1.92	2.14	0.22	29	2	Control	1
225	C4A	RNaseP	1.9	2	> 0.99	0.34	4	4	27.9497	27.181	0.7687	0.06	0.08	0.95	1.81	2.01	0.2	42	2	Control	0
226	C4A	RNaseP	1.9	2	> 0.99	0.31	4	4	27.2303	26.4687	0.7617	0.16	0.07	0.95	1.75	2.22	0.47	34	2	Control	NA
227	C4A	RNaseP	1.87	2	> 0.99	1.04	4	4	27.1434	26.3254	0.8179	0.05	0.1	0.93	1.79	1.92	0.14	41	2	Control	0
228	C4A	RNaseP	1.96	2	> 0.99	0.05	4	4	27.4996	26.7492	0.7504	0.04	0.03	0.98	1.88	2	0.12	40	2	Control	1
229	C4A	RNaseP	2.04	2	> 0.99	0.19	4	4	27.8683	27.153	0.7153	0.06	-0.03	1.02	1.95	2.14	0.19	51	1	Control	1
230	C4A	RNaseP	2.93	3	> 0.99	0.1	4	4	26.9086	26.7254	0.1832	0.05	-0.55	1.47	2.79	3.01	0.22	43	2	Control	NA
231	C4A	RNaseP	1.99	2	> 0.99	0.03	4	4	27.5145	26.7913	0.7232	0.03	0.01	1	1.95	2.04	0.09	56	1	Control	0
232	C4A	RNaseP	2.99	3	> 0.99	0.03	4	4	27.1278	26.9657	0.1622	0.05	-0.58	1.5	2.89	3.13	0.24	53	2	Control	NA
233	C4A	RNaseP	1.94	2	> 0.99	0.23	4	4	26.9158	26.1822	0.7336	0.03	0.05	0.97	1.88	1.99	0.11	41	2	Control	0
234	C4A	RNaseP	1.88	2	> 0.99	0.72	4	4	27.842	27.062	0.78	0.06	0.09	0.94	1.8	1.97	0.17	44	1	Control	NA
235	C4A	RNaseP	2.03	2	> 0.99	0.04	4	4	28.0186	27.2974	0.7212	0.12	-0.02	1.02	1.84	2.25	0.41	19	1	Control	NA
236	C4A	RNaseP	1.88	2	> 0.99	0.45	4	4	27.7791	26.9481	0.831	0.1	0.09	0.94	1.75	2.06	0.31	23	1	Control	1
237	C4A	RNaseP	2.06	2	> 0.99	0.52	4	4	26.4763	25.781	0.6953	0.04	-0.04	1.03	1.99	2.11	0.12	54	1	Control	0
238	C4A	RNaseP	2.79	3	> 0.99	0.7	4	4	26.911	26.6589	0.252	0.08	-0.48	1.4	2.65	2.93	0.28	30	1	Control	NA
239	C4A	RNaseP	2.9	3	> 0.99	0.3	4	4	26.5096	26.3554	0.1543	0.03	-0.53	1.45	2.83	2.96	0.12	24	2	Control	NA
240	C4A	RNaseP	3	3	> 0.99	0.05	4	4	26.1373	25.9845	0.1528	0.01	-0.59	1.5	2.98	3.02	0.04	48	1	Control	NA
241	C4A	RNaseP					4	0										26	1	Control	NA
242	C4A	RNaseP	3.82	4	0.96	0.43	4	4	26.7943	26.9925	-0.1982	0.07	-0.93	1.91	3.66	4.08	0.41	24	1	Control	1
243	C4A	RNaseP	2.06	2	> 0.99	0.25	4	4	27.5801	26.8774	0.7027	0.05	-0.04	1.03	1.98	2.13	0.15	29	2	Control	NA
244	C4A	RNaseP	2.04	2	> 0.99	0.08	4	4	28.1715	27.5051	0.6665	0.1	-0.03	1.02	1.85	2.17	0.32	42	1	Control	NA
245	C4A	RNaseP	2.08	2	> 0.99	0.72	4	4	26.7977	26.1129	0.6848	0.06	-0.05	1.04	1.96	2.15	0.19	26	2	Control	1
246	C4A	RNaseP	2.93	3	> 0.99	0.04	4	4	27.2099	27.0162	0.1937	0.04	-0.55	1.46	2.84	3.06	0.22	29	1	Control	1
247	C4A	RNaseP	1.95	2	> 0.99	0.1	4	4	27.6277	26.9049	0.7228	0.12	0.03	0.98	1.76	2.11	0.35	56	2	Control	1
248	C4A	RNaseP	1.08	1	> 0.99	0.99	4	4	28.6077	26.9703	1.6374	0.09	0.89	0.54	1.04	1.19	0.15	31	1	Control	1
249	C4A	RNaseP		0			4	4		24.9945								29	1	Control	NA
250	C4A	RNaseP	1.94	2	> 0.99	0.03	4	4	27.8955	27.1629	0.7325	0.01	0.04	0.97	1.92	1.96	0.04	49	2	Control	NA
251	C4A	RNaseP	1.05	1	> 0.99	0.86	4	4	28.2669	26.6142	1.6527	0.07	0.93	0.52	1	1.12	0.12	43	1	Control	0
252	C4A	RNaseP	2.06	2	> 0.99	0.21	4	4	25.6203	24.9725	0.6478	0.08	-0.04	1.03	1.95	2.21	0.26	44	1	Control	0
253	C4A	RNaseP	2	2	> 0.99	0.03	4	4	26.7503	26.0091	0.7412	0.05	0	1	1.94	2.06	0.13	26	1	Control	NA
254	C4A	RNaseP	1.96	2	> 0.99	0.07	4	4	27.7321	26.9838	0.7483	0.13	0.03	0.98	1.72	2.11	0.39	29	2	Control	1
255	C4A	RNaseP					4	0										50	1	Control	1
256	C4A	RNaseP	1.01	1	> 0.99	0.06	4	4	27.7666	26.0926	1.674	0.1	0.99	0.51	0.93	1.09	0.16	41	1	Control	1
257	C4A	RNaseP	2.94	3	> 0.99	0.02	4	4	27.3032	27.165	0.1382	0.05	-0.55	1.47	2.82	3.04	0.23	42	2	Control	NA
258	C4A	RNaseP	1.09	1	> 0.99	1.18	4	4	28.7885	27.1741	1.6144	0.14	0.87	0.55	1.03	1.26	0.23	58	2	Control	NA
259	C4A	RNaseP	2.76	3	> 0.99	0.83	4	4	27.3783	27.1097	0.2686	0.07	-0.47	1.38	2.6	2.91	0.31	35	1	Control	1
260	C4A	RNaseP		0			4	4		27.9709								41	2	Control	NA
261	C4A	RNaseP	2	2	> 0.99	0.08	4	4	26.0507	25.313	0.7377	0.04	0	1	1.97	2.09	0.12	35	2	Control	1
262	C4A	RNaseP	1	1	> 0.99	0.07	4	4	27.8393	26.1016	1.7377	0.05	1	0.5	0.95	1.03	0.08	57	1	Control	0
263	C4A	RNaseP	2.04	2	> 0.99	0.15	4	4	27.3495	26.6875	0.662	0.06	-0.03	1.02	1.96	2.15	0.19	39	1	Control	1
264	C4A	RNaseP					4	0										24	1	Control	1
265	C4A	RNaseP	2.84	3	> 0.99	0.25	4	4	27.2195	26.982	0.2375	0.11	-0.51	1.42	2.55	3.01	0.47	22	1	Control	NA
266	C4A	RNaseP	1.95	2	> 0.99	0.05	4	4	28.2394	27.5077	0.7318	0.05	0.04	0.97	1.89	2	0.11	27	1	Control	NA
267	C4A	RNaseP	3.06	3	> 0.99	0.13	4	4	27.2202	27.1459	0.0743	0.08	-0.61	1.53	2.87	3.27	0.39	46	1	Control	0
268	C4A	RNaseP	1	1	> 0.99	0.05	4	4	28.2161	26.5027	1.7134	0.06	1	0.5	0.95	1.05	0.1	58	1	Control	NA
269	C4A	RNaseP	3.04	3	> 0.99	0.08	4	4	27	26.862	0.138	0.04	-0.61	1.52	2.91	3.1	0.19	33	1	Control	1
270	C4A	RNaseP	1.98	2	> 0.99	0.02	4	4	28.2792	27.5757	0.7035	0.03	0.01	0.99	1.93	2.02	0.09	28	2	Control	NA
271	C4A	RNaseP	2.05	2	> 0.99	0.31	4	4	27.6363	26.9801	0.6562	0.02	-0.04	1.02	2.01	2.08	0.06	37	1	Control	1
272	C4A	RNaseP	2.77	3	> 0.99	1.19	4	4	27.0161	26.7673	0.2489	0.04	-0.47	1.38	2.71	2.88	0.17	39	1	Control	1
273	C4A	RNaseP	2.94	3	> 0.99	0.05	4	4	25.9	25.7162	0.1838	0.03	-0.56	1.47	2.88	3.03	0.15	30	1	Control	0
274	C4A	RNaseP	1.91	2	> 0.99	0.39	4	4	26.7839	26.0279	0.7561	0.07	0.07	0.95	1.81	2.03	0.22	43	1	Control	NA
275	C4A	RNaseP	1.9	2	> 0.99	0.45	4	4	27.6693	26.8799	0.7894	0.05	0.07	0.95	1.81	1.96	0.15	51	1	Control	0
276	C4A	RNaseP	2	2	> 0.99	0.04	4	4	25.749	25.0279	0.7211	0.08	0	1	1.84	2.1	0.26	49	1	Control	NA
277	C4A	RNaseP	2.08	2	> 0.99	0.29	4	4	27.4307	26.753	0.6777	0.11	-0.06	1.04	1.93	2.28	0.35	52	1	Control	0
278	C4A	RNaseP	1.1	1	> 0.99	1.13	4	4	28.8589	27.252	1.607	0.16	0.86	0.55	0.98	1.26	0.28	42	2	Control	NA
279	C4A	RNaseP	1.94	2	> 0.99	0.09	4	4	27.8564	27.123	0.7334	0.05	0.04	0.97	1.9	2.05	0.16	22	2	Control	NA
280	C4A	RNaseP	1.99	2	> 0.99	0.03	4	4	26.9792	26.2847	0.6945	0.04	0.01	1	1.94	2.05	0.12	26	1	Control	0
281	C4A	RNaseP	1.92	2	> 0.99	0.12	4	4	26.8223	26.0268	0.7955	0.08	0.06	0.96	1.82	2.06	0.24	24	1	Control	1
282	C4A	RNaseP	1.92	2	> 0.99	0.13	4	4	28.4023	27.5979	0.8044	0.07	0.06	0.96	1.78	1.99	0.21	25	2	Control	1
283	C4A	RNaseP	2.79	3	> 0.99	1.09	4	4	25.8651	25.6558	0.2093	0.09	-0.48	1.39	2.59	3.02	0.43	53	1	Control	0
284	C4A	RNaseP	1.9	2	> 0.99	0.39	4	4	27.1943	26.3806	0.8137	0.11	0.07	0.95	1.81	2.12	0.31	38	1	Control	NA
285	C4A	RNaseP	1.13	1	> 0.99	2.03	4	4	28.5414	27.0198	1.5216	0.04	0.83	0.56	1.09	1.17	0.08	30	2	Control	1
286	C4A	RNaseP					4	0										55	2	Control	0
287	C4A	RNaseP	2.09	2	> 0.99	0.73	4	4	28.2067	27.5554	0.6514	0.06	-0.07	1.05	2.01	2.19	0.18	21	2	Control	NA
288	C4A	RNaseP	1.88	2	> 0.99	0.58	4	4	26.6088	25.7796	0.8292	0.1	0.09	0.94	1.7	1.97	0.27	31	1	Control	1
289	C4A	RNaseP	2.05	2	> 0.99	0.22	4	4	27.3378	26.657	0.6808	0.06	-0.04	1.03	1.95	2.14	0.19	53	1	Control	0
290	C4A	RNaseP	1.94	2	> 0.99	0.05	4	4	27.6369	26.9029	0.734	0.09	0.05	0.97	1.78	2.02	0.24	34	2	Control	NA
291	C4A	RNaseP	1.09	1	> 0.99	1.12	4	4	28.1214	26.5522	1.5692	0.13	0.88	0.54	0.95	1.17	0.22	52	2	Control	NA
292	C4A	RNaseP	1.13	1	> 0.99	2.19	4	4	28.4451	26.8873	1.5578	0.03	0.82	0.57	1.1	1.15	0.05	26	1	Control	1
293	C4A	RNaseP	1.02	1	> 0.99	0.12	4	4	28.4532	26.7912	1.662	0.02	0.97	0.51	1	1.03	0.04	30	1	Control	1
294	C4A	RNaseP	2.05	2	> 0.99	0.2	4	4	27.6797	26.9715	0.7082	0.08	-0.04	1.02	1.9	2.12	0.22	20	2	Control	NA
295	C4A	RNaseP	2.06	2	> 0.99	0.27	4	4	28.384	27.7392	0.6449	0.09	-0.04	1.03	1.91	2.22	0.31	47	2	Control	0
296	C4A	RNaseP	1.06	1	> 0.99	0.83	4	4	27.6978	26.0884	1.6094	0.06	0.92	0.53	1.01	1.11	0.11	26	2	Control	NA
297	C4A	RNaseP	6.41	6	0.5	1.01	4	4	26.2705	27.2074	-0.9369	0.03	-1.68	3.21	6.22	6.54	0.32	51	2	Control	0
298	C4A	RNaseP	2.87	3	> 0.99	0.16	4	4	26.9507	26.7779	0.1729	0.08	-0.52	1.43	2.64	3.03	0.39	50	2	Control	0
299	C4A	RNaseP	2.02	2	> 0.99	0.11	4	4	27.8219	27.1025	0.7195	0.02	-0.02	1.01	1.99	2.05	0.06	52	2	Control	NA
300	C4A	RNaseP	2.11	2	> 0.99	0.88	4	4	27.8644	27.2513	0.6132	0.05	-0.08	1.05	2.06	2.23	0.17	61	2	Control	0
301	C4A	RNaseP	2.03	2	> 0.99	0.06	4	4	28.1136	27.3885	0.7251	0.1	-0.02	1.01	1.88	2.19	0.31	29	2	Control	NA
302	C4A	RNaseP	2.95	3	> 0.99	0.04	4	4	26.9634	26.8055	0.158	0.06	-0.56	1.47	2.85	3.12	0.27	49	2	Control	1
303	C4A	RNaseP	2.96	3	> 0.99	0.05	4	4	28.5246	28.4034	0.1212	0.07	-0.57	1.48	2.79	3.15	0.36	56	2	Control	0
304	C4A	RNaseP	2.82	3	> 0.99	0.48	4	4	26.5063	26.2835	0.2228	0.07	-0.5	1.41	2.69	2.96	0.27	32	1	Control	0
305	C4A	RNaseP	1.93	2	> 0.99	0.14	4	4	27.6667	26.8827	0.784	0.05	0.05	0.97	1.86	2.01	0.15	24	1	Control	NA
306	C4A	RNaseP	1.99	2	> 0.99	0.05	4	4	27.5529	26.8561	0.6968	0.09	0.01	0.99	1.88	2.18	0.3	41	1	Control	1
307	C4A	RNaseP	1	1	> 0.99	0.03	4	4	29.0801	27.3831	1.697	0.1	1.01	0.5	0.92	1.07	0.14	45	2	Control	NA
308	C4A	RNaseP	1.05	1	> 0.99	0.75	4	4	28.4624	26.8209	1.6415	0.07	0.92	0.53	0.99	1.11	0.12	45	2	Control	0
309	C4A	RNaseP	2.02	2	> 0.99	0.08	4	4	27.6292	26.9524	0.6768	0.07	-0.01	1.01	1.89	2.1	0.21	29	2	Control	NA
310	C4A	RNaseP	1.97	2	> 0.99	0.03	4	4	27.0391	26.278	0.7612	0.08	0.02	0.99	1.9	2.14	0.24	56	1	Control	0
311	C4A	RNaseP	1.1	1	> 0.99	1.3	4	4	28.4704	26.8664	1.604	0.09	0.86	0.55	1.04	1.18	0.13	51	1	Control	NA
312	C4A	RNaseP	1.95	2	> 0.99	0.1	4	4	27.6776	26.9058	0.7718	0.07	0.04	0.97	1.89	2.09	0.2	53	2	Control	1
313	C4A	RNaseP	2.85	3	> 0.99	0.41	4	4	26.5741	26.3442	0.2299	0.06	-0.51	1.42	2.74	3.02	0.28	32	1	Control	1
314	C4A	RNaseP	2.74	3	> 0.99	1.51	4	4	25.9929	25.7288	0.2641	0.04	-0.45	1.37	2.68	2.84	0.17	55	1	Control	0
315	C4A	RNaseP	1	1	> 0.99	0.08	4	4	28.576	26.8319	1.7441	0.02	1	0.5	0.98	1.02	0.04	20	1	Control	NA
316	C4A	RNaseP	1.81	2	> 0.99	1.1	4	4	28.282	27.3967	0.8854	0.08	0.14	0.91	1.72	1.95	0.23	37	2	Control	NA
317	C4A	RNaseP					4	0										31	1	Control	0
318	C4A	RNaseP	1.99	2	> 0.99	0.04	4	4	27.1108	26.3868	0.724	0.05	0.01	1	1.9	2.04	0.15	38	2	Control	0
319	C4A	RNaseP	2.06	2	> 0.99	0.17	4	4	26.426	25.7813	0.6447	0.03	-0.04	1.03	2.02	2.12	0.1	50	1	Control	NA
320	C4A	RNaseP	1.95	2	> 0.99	0.05	4	4	27.9923	27.2643	0.728	0.1	0.04	0.98	1.78	2.09	0.31	24	2	Control	NA
321	C4A	RNaseP	1.96	2	> 0.99	0.03	4	4	27.3879	26.6189	0.7691	0.07	0.03	0.98	1.86	2.08	0.22	26	1	Control	1
322	C4A	RNaseP	2.02	2	> 0.99	0.07	4	4	27.6471	26.9159	0.7312	0.09	-0.01	1.01	1.84	2.12	0.28	29	2	Control	1
323	C4A	RNaseP	2.11	2	> 0.99	0.87	4	4	28.0236	27.4083	0.6153	0.07	-0.08	1.05	2	2.2	0.2	35	1	Control	1
324	C4A	RNaseP	1.03	1	> 0.99	0.25	4	4	28.6767	26.9905	1.6862	0.07	0.95	0.52	0.98	1.08	0.11	31	2	Control	1
325	C4A	RNaseP	1.89	2	> 0.99	0.39	4	4	27.7137	26.9456	0.7681	0.07	0.08	0.95	1.8	2.01	0.21	56	1	Control	NA
326	C4A	RNaseP	2.05	2	> 0.99	0.1	4	4	28.1707	27.4736	0.6972	0.11	-0.04	1.03	1.91	2.24	0.33	42	2	Control	0
327	C4A	RNaseP					4	0										42	2	Control	1
328	C4A	RNaseP	1.92	2	> 0.99	0.07	4	4	28.8754	28.0758	0.7995	0.09	0.06	0.96	1.8	2.06	0.26	23	2	Control	NA
329	C4A	RNaseP	2.91	3	> 0.99	0.09	4	4	26.1102	25.9183	0.192	0.07	-0.54	1.46	2.79	3.09	0.3	36	1	Control	1
330	C4A	RNaseP	1.9	2	> 0.99	0.44	4	4	27.7614	26.9503	0.8111	0.06	0.08	0.95	1.82	1.97	0.15	37	2	Control	NA
331	C4A	RNaseP	2.8	3	> 0.99	0.56	4	4	27.2151	26.955	0.2601	0.1	-0.48	1.4	2.56	2.98	0.42	36	1	Control	1
332	C4A	RNaseP	2.83	3	> 0.99	0.61	4	4	26.7962	26.5769	0.2194	0.03	-0.5	1.41	2.74	2.87	0.13	47	2	Control	NA
333	C4A	RNaseP	1.08	1	> 0.99	1.71	4	4	27.8768	26.2717	1.6051	0.04	0.89	0.54	1.05	1.12	0.07	35	2	Control	NA
334	C4A	RNaseP	2.16	2	> 0.99	1.41	4	4	27.3747	26.7972	0.5775	0.05	-0.11	1.08	2.08	2.26	0.18	27	2	Control	0
335	C4A	RNaseP	1.04	1	> 0.99	0.61	4	4	28.8095	27.1765	1.633	0.04	0.94	0.52	1	1.07	0.06	42	2	Control	1
336	C4A	RNaseP	1.89	2	> 0.99	0.51	4	4	27.8222	27.0068	0.8153	0.04	0.08	0.95	1.83	1.95	0.12	48	1	Control	0
337	C4A	RNaseP	1.12	1	> 0.99	1.6	4	4	28.9062	27.3317	1.5745	0.09	0.83	0.56	1.05	1.23	0.18	45	2	Control	0
338	C4A	RNaseP					4	0										26	1	Control	1
339	C4A	RNaseP	2.65	3	0.99	1.86	4	4	26.9934	26.6671	0.3263	0.09	-0.41	1.33	2.43	2.78	0.35	47	1	Control	0
340	C4A	RNaseP	2.91	3	> 0.99	0.12	4	4	27.1478	26.9712	0.1767	0.05	-0.54	1.46	2.79	3.03	0.24	46	1	Control	1
341	C4A	RNaseP	1.93	2	> 0.99	0.17	4	4	25.78	24.9913	0.7887	0.05	0.05	0.97	1.86	2.01	0.15	52	2	Control	0
342	C4A	RNaseP	2.81	3	> 0.99	0.74	4	4	27.6181	27.418	0.2002	0.04	-0.49	1.41	2.71	2.9	0.19	62	2	Control	0
343	C4A	RNaseP					4	0										48	2	Control	0
344	C4A	RNaseP	2.04	2	> 0.99	0.18	4	4	27.1419	26.4342	0.7077	0.06	-0.03	1.02	1.97	2.14	0.16	40	1	Control	NA
345	C4A	RNaseP	2.03	2	> 0.99	0.06	4	4	27.6928	26.9765	0.7163	0.06	-0.02	1.01	1.92	2.14	0.21	31	2	Control	1
346	C4A	RNaseP	3.01	3	> 0.99	0.07	4	4	27.0363	26.8928	0.1435	0.04	-0.59	1.51	2.91	3.09	0.19	37	1	Control	NA
347	C4A	RNaseP	2.81	3	> 0.99	0.53	4	4	27.2401	26.9895	0.2505	0.05	-0.49	1.41	2.67	2.9	0.23	36	2	Control	NA
348	C4A	RNaseP	1.91	2	> 0.99	0.29	4	4	27.7663	26.9638	0.8025	0.06	0.07	0.95	1.8	1.96	0.16	41	2	Control	1
349	C4A	RNaseP	2.88	3	> 0.99	0.1	4	4	27.0655	26.8491	0.2163	0.1	-0.53	1.44	2.69	3.11	0.42	40	1	Control	0
350	C4A	RNaseP	2.9	3	> 0.99	0.4	4	4	27.4101	27.2554	0.1547	0.06	-0.53	1.45	2.77	3.06	0.29	40	2	Control	1
351	C4A	RNaseP	2	2	> 0.99	0.04	4	4	26.9049	26.1728	0.732	0.05	0	1	1.93	2.08	0.15	28	1	Control	1
352	C4A	RNaseP	1.8	2	> 0.99	1.41	4	4	27.8877	26.997	0.8906	0.08	0.16	0.9	1.68	1.93	0.25	46	2	Control	NA
353	C4A	RNaseP					4	0										56	2	Control	NA
354	C4A	RNaseP	1.98	2	> 0.99	0.04	4	4	25.9301	25.1784	0.7517	0.07	0.01	0.99	1.88	2.11	0.23	49	1	Control	0
355	C4A	RNaseP	2.07	2	> 0.99	0.43	4	4	27.4002	26.7163	0.6839	0.06	-0.05	1.04	1.99	2.19	0.2	44	1	Control	1
356	C4A	RNaseP	1.04	1	> 0.99	0.21	4	4	28.2188	26.5389	1.68	0.12	0.95	0.52	0.91	1.1	0.19	29	2	Control	1
357	C4A	RNaseP	2.89	3	> 0.99	0.16	4	4	27.4146	27.2041	0.2105	0.05	-0.53	1.45	2.81	3	0.19	27	1	Control	NA
358	C4A	RNaseP	1.09	1	> 0.99	1.21	4	4	29.0748	27.505	1.5698	0.14	0.88	0.54	0.96	1.18	0.22	30	2	Control	1
359	C4A	RNaseP	1.96	2	> 0.99	0.04	4	4	26.7169	25.9507	0.7661	0.09	0.03	0.98	1.83	2.12	0.29	61	2	Control	1
360	C4A	RNaseP	2.78	3	> 0.99	0.88	4	4	26.986	26.7455	0.2404	0.04	-0.48	1.39	2.69	2.85	0.16	31	1	Control	1
361	C4A	RNaseP	3.91	4	> 0.99	0.05	4	4	26.4718	26.6939	-0.2222	0.08	-0.97	1.95	3.71	4.23	0.52	51	2	Control	0
362	C4A	RNaseP	2.87	3	> 0.99	0.29	4	4	26.8245	26.6286	0.1959	0.11	-0.52	1.44	2.58	3.04	0.46	55	2	Control	NA
363	C4A	RNaseP	2.06	2	> 0.99	0.33	4	4	27.1261	26.4541	0.672	0.07	-0.05	1.03	1.93	2.18	0.25	31	1	Control	0
364	C4A	RNaseP	1.84	2	> 0.99	0.89	4	4	25.7865	24.9457	0.8407	0.15	0.12	0.92	1.57	1.95	0.38	21	2	Control	NA
365	C4A	RNaseP	1.97	2	> 0.99	0.04	4	4	26.803	26.0406	0.7624	0.05	0.02	0.98	1.91	2.05	0.15	41	1	Control	0
366	C4A	RNaseP	1.02	1	> 0.99	0.21	4	4	28.1301	26.4724	1.6577	0.07	0.97	0.51	0.99	1.1	0.12	21	2	Control	1
367	C4A	RNaseP	2.1	2	> 0.99	0.81	4	4	27.5354	26.8891	0.6462	0.06	-0.07	1.05	2.05	2.23	0.18	27	1	Control	1
368	C4A	RNaseP	1.09	1	> 0.99	1.52	4	4	28.2751	26.7094	1.5657	0.04	0.88	0.54	1.06	1.12	0.07	34	2	Control	1
369	C4A	RNaseP	2.78	3	> 0.99	0.83	4	4	27.347	27.1056	0.2413	0.1	-0.48	1.39	2.61	3.01	0.4	49	2	Control	NA
370	C4A	RNaseP	1.99	2	> 0.99	0.02	4	4	28.0007	27.2518	0.7488	0.07	0.01	1	1.85	2.07	0.22	21	2	Control	1
371	C4A	RNaseP	1.8	2	> 0.99	1.53	4	4	27.7107	26.8233	0.8874	0.07	0.15	0.9	1.69	1.91	0.22	58	1	Control	0
372	C4A	RNaseP	2.82	3	> 0.99	0.62	4	4	27.4535	27.2054	0.2481	0.08	-0.5	1.41	2.62	2.95	0.34	39	1	Control	1
373	C4A	RNaseP	1.99	2	> 0.99	0.04	4	4	27.8792	27.1825	0.6967	0.08	0.01	0.99	1.88	2.15	0.27	37	1	Control	NA
374	C4A	RNaseP	2.05	2	> 0.99	0.19	4	4	27.9996	27.2915	0.7081	0.08	-0.04	1.02	1.9	2.15	0.25	38	1	Control	0
375	C4A	RNaseP	3.98	4	> 0.99	0.03	4	4	26.4758	26.7265	-0.2506	0.08	-0.99	1.99	3.82	4.32	0.5	59	2	Control	NA
376	C4A	RNaseP	1.94	2	> 0.99	0.07	4	4	26.6656	25.8801	0.7855	0.05	0.05	0.97	1.85	2	0.15	22	1	Control	NA
377	C4A	RNaseP					4	0										28	2	Control	1
378	C4A	RNaseP	1.03	1	> 0.99	0.33	4	4	27.8634	26.1651	1.6983	0.05	0.96	0.51	0.99	1.06	0.07	47	1	Control	NA
379	C4A	RNaseP	2.23	2	> 0.99	2.16	4	4	27.4592	26.8964	0.5628	0.07	-0.16	1.11	2.1	2.36	0.26	55	1	Control	1
380	C4A	RNaseP	2.11	2	> 0.99	0.78	4	4	27.7801	27.1675	0.6126	0.06	-0.08	1.05	2.05	2.24	0.19	51	1	Control	0
381	C4A	RNaseP	1.87	2	> 0.99	0.87	4	4	27.64	26.8572	0.7828	0.07	0.09	0.94	1.76	1.96	0.19	34	1	Control	NA
382	C4A	RNaseP	2.07	2	> 0.99	0.32	4	4	27.2185	26.5816	0.6369	0.11	-0.05	1.04	1.85	2.22	0.37	61	1	Control	1
383	C4A	RNaseP	1.01	1	> 0.99	0.16	4	4	27.8451	26.1233	1.7219	0.09	0.98	0.51	0.94	1.07	0.13	48	2	Control	NA
384	C4A	RNaseP	2.97	3	> 0.99	0.02	4	4	26.6081	26.4851	0.123	0.05	-0.57	1.48	2.85	3.07	0.22	26	2	Control	NA
385	C4A	RNaseP	1.95	2	> 0.99	0.06	4	3	27.199	26.4231	0.7758	0.05	0.04	0.98	1.88	2.02	0.14	39	1	Control	NA
386	C4A	RNaseP	2	2	> 0.99	0.04	4	4	27.7463	27.0605	0.6857	0.09	0	1	1.88	2.12	0.25	30	1	Control	1
387	C4A	RNaseP	2.11	2	> 0.99	0.75	4	4	27.5363	26.8974	0.6389	0.12	-0.08	1.06	1.87	2.24	0.37	43	1	Control	NA
388	C4A	RNaseP	2.83	3	> 0.99	0.4	4	4	27.3635	27.1702	0.1932	0.05	-0.5	1.41	2.72	2.95	0.23	24	2	Control	NA
389	C4A	RNaseP	1.95	2	> 0.99	0.11	4	4	27.3134	26.5346	0.7788	0.07	0.04	0.98	1.87	2.08	0.21	25	2	Control	NA
390	C4A	RNaseP	2.82	3	> 0.99	0.63	4	4	25.895	25.704	0.191	0.07	-0.5	1.41	2.69	3	0.3	27	2	Control	NA
391	C4A	RNaseP	2.91	3	> 0.99	0.12	4	4	27.1582	27.0096	0.1485	0.06	-0.54	1.45	2.76	3.01	0.25	46	1	Control	NA
392	C4A	RNaseP	1.03	1	> 0.99	0.17	4	4	28.843	27.1945	1.6485	0.12	0.96	0.51	0.91	1.08	0.17	51	1	Control	1
393	C4A	RNaseP	1.97	2	> 0.99	0.06	4	4	27.521	26.7561	0.7649	0.11	0.03	0.98	1.77	2.11	0.34	44	2	Control	NA
394	C4A	RNaseP	1.05	1	> 0.99	0.72	4	4	28.4084	26.7628	1.6456	0.07	0.93	0.53	0.99	1.11	0.12	54	2	Control	0
395	C4A	RNaseP	2.09	2	> 0.99	0.83	4	4	27.4937	26.8387	0.655	0.04	-0.06	1.04	2.03	2.16	0.14	49	1	Control	NA
396	C4A	RNaseP	1.11	1	> 0.99	2.72	4	4	27.4109	25.8236	1.5873	0.05	0.85	0.56	1.06	1.16	0.1	43	1	Control	NA
397	C4A	RNaseP	1.87	2	> 0.99	0.95	4	4	27.0307	26.2446	0.7861	0.04	0.1	0.93	1.79	1.92	0.13	42	1	Control	NA
398	C4A	RNaseP	3.57	4	< 0.50	1.55	4	4	26.7491	26.8404	-0.0913	0.05	-0.83	1.78	3.46	3.73	0.27	21	2	Control	1
399	C4A	RNaseP	1.01	1	> 0.99	0.06	4	4	29.5164	27.7801	1.7363	0.14	0.99	0.5	0.91	1.15	0.24	49	2	Control	NA
400	C4A	RNaseP	2	2	> 0.99	0.05	4	4	27.6108	26.8948	0.7159	0.11	0	1	1.8	2.16	0.37	24	2	Control	NA
401	C4A	RNaseP	2	2	> 0.99	0.02	4	4	27.7642	27.0289	0.7353	0.06	0	1	1.89	2.07	0.17	45	1	Control	NA
402	C4A	RNaseP	1.94	2	> 0.99	0.05	4	4	28.2914	27.5069	0.7846	0.11	0.04	0.97	1.8	2.13	0.33	30	1	Control	1
403	C4A	RNaseP	2.07	2	> 0.99	0.29	4	4	27.5449	26.8577	0.6872	0.05	-0.05	1.03	1.99	2.14	0.15	21	1	Control	NA
404	C4A	RNaseP	1	1	> 0.99	0.03	4	4	28.8182	27.124	1.6941	0.08	1	0.5	0.93	1.05	0.12	22	2	Control	NA
405	C4A	RNaseP	3.95	4	> 0.99	0.04	4	4	26.5707	26.8358	-0.2651	0.11	-0.98	1.98	3.57	4.33	0.75	49	1	Control	0
406	C4A	RNaseP	3.59	4	0.59	1.61	4	4	26.7892	26.9149	-0.1257	0.08	-0.84	1.79	3.37	3.81	0.44	52	2	Control	NA
407	C4A	RNaseP	1.95	2	> 0.99	0.11	4	4	27.6237	26.8696	0.7541	0.02	0.04	0.98	1.93	1.99	0.07	22	2	Control	1
408	C4A	RNaseP					4	0										37	2	Control	NA
409	C4A	RNaseP	1.79	2	> 0.99	1.51	4	4	28.5909	27.6922	0.8987	0.06	0.16	0.89	1.72	1.89	0.16	56	2	Control	1
410	C4A	RNaseP	2.92	3	> 0.99	0.09	4	4	26.113	25.9185	0.1945	0.08	-0.55	1.46	2.7	3.09	0.39	54	2	Control	0
411	C4A	RNaseP	2.03	2	> 0.99	0.14	4	4	26.8387	26.1285	0.7102	0.09	-0.02	1.02	1.93	2.2	0.28	44	1	Control	0
412	C4A	RNaseP	1.88	2	> 0.99	1	4	4	26.9947	26.1661	0.8286	0.06	0.09	0.94	1.82	2	0.18	33	1	Control	NA
413	C4A	RNaseP	1.04	1	> 0.99	0.47	4	4	28.8464	27.1844	1.662	0.05	0.94	0.52	0.99	1.07	0.09	46	1	Control	1
414	C4A	RNaseP	1.98	2	> 0.99	0.03	4	4	27.569	26.8682	0.7007	0.04	0.01	0.99	1.91	2.04	0.13	55	1	Control	1
415	C4A	RNaseP	2.02	2	> 0.99	0.08	4	4	26.5468	25.8218	0.725	0.1	-0.01	1.01	1.86	2.18	0.32	44	2	Control	NA
416	C4A	RNaseP					4	0										40	1	Control	0
417	C4A	RNaseP	1.04	1	> 0.99	0.27	4	4	28.878	27.184	1.6939	0.09	0.95	0.52	0.96	1.09	0.13	29	1	Control	1
418	C4A	RNaseP	1.97	2	> 0.99	0.03	4	4	27.4448	26.6907	0.7541	0.06	0.02	0.99	1.88	2.08	0.2	48	2	Control	NA
419	C4A	RNaseP	1.95	2	> 0.99	0.09	4	4	27.5601	26.804	0.7561	0.03	0.04	0.97	1.91	2.01	0.1	50	2	Control	1
420	C4A	RNaseP	2.87	3	> 0.99	0.38	4	4	26.1573	25.9382	0.2192	0.05	-0.52	1.43	2.78	3.01	0.23	28	2	Control	NA
421	C4A	RNaseP	2.93	3	> 0.99	0.16	4	4	27.0701	26.8865	0.1836	0.03	-0.55	1.47	2.85	2.97	0.11	52	1	Control	0
422	C4A	RNaseP	1.94	2	> 0.99	0.07	4	4	27.7498	26.9725	0.7772	0.08	0.04	0.97	1.81	2.04	0.23	42	1	Control	NA
423	C4A	RNaseP	2.95	3	> 0.99	0.06	4	4	26.8521	26.7232	0.129	0.07	-0.56	1.47	2.88	3.16	0.28	40	1	Control	1
424	C4A	RNaseP	1.06	1	> 0.99	0.61	4	4	28.8095	27.1531	1.6563	0.1	0.91	0.53	1	1.15	0.15	22	1	Control	NA
425	C4A	RNaseP	2.14	2	> 0.99	1.19	4	4	27.2667	26.6328	0.6339	0.03	-0.1	1.07	2.1	2.19	0.08	30	2	Control	NA
426	C4A	RNaseP	2.83	3	> 0.99	0.69	4	4	26.8937	26.6589	0.2348	0.02	-0.5	1.41	2.8	2.87	0.07	42	1	Control	NA
427	C4A	RNaseP					4	0										39	1	Control	1
428	C4A	RNaseP	1.91	2	> 0.99	0.21	4	4	26.4237	25.6238	0.7999	0.07	0.07	0.96	1.82	2.01	0.19	53	1	Control	0
429	C4A	RNaseP	2.87	3	> 0.99	0.19	4	4	27.4018	27.2335	0.1684	0.14	-0.52	1.43	2.63	3.23	0.6	31	2	Control	1
430	C4A	RNaseP	1.96	2	> 0.99	0.06	4	4	27.9894	27.2269	0.7625	0.06	0.03	0.98	1.85	2.03	0.18	38	1	Control	1
431	C4A	RNaseP	2.93	3	> 0.99	0.05	4	4	27.0835	26.8886	0.1949	0.08	-0.55	1.46	2.78	3.16	0.37	34	1	Control	NA
432	C4A	RNaseP	1.9	2	> 0.99	0.53	4	4	27.6825	26.8709	0.8116	0.05	0.08	0.95	1.81	1.96	0.15	26	1	Control	1
433	C4A	RNaseP	2.05	2	> 0.99	0.53	4	4	25.9162	25.2089	0.7073	0.04	-0.03	1.02	2.01	2.13	0.12	49	1	Control	NA
434	C4A	RNaseP	2.86	3	> 0.99	0.35	4	4	26.8666	26.6658	0.2009	0.06	-0.52	1.43	2.75	2.99	0.24	25	1	Control	NA
435	C4A	RNaseP	3.01	3	> 0.99	0.07	4	4	24.7701	24.6187	0.1514	0.06	-0.59	1.5	2.88	3.17	0.29	44	1	Control	0
436	C4A	RNaseP					4	0										27	2	Control	NA
437	C4A	RNaseP	2.99	3	> 0.99	0.02	4	4	26.9902	26.8344	0.1558	0.03	-0.58	1.49	2.92	3.08	0.16	27	1	Control	1
438	C4A	RNaseP	1.9	2	> 0.99	0.22	4	4	28.375	27.5571	0.8179	0.09	0.07	0.95	1.81	2.09	0.28	26	2	Control	NA
439	C4A	RNaseP	1.93	2	> 0.99	0.19	4	4	26.8397	26.0512	0.7885	0.04	0.05	0.97	1.89	2	0.12	53	2	Control	NA
440	C4A	RNaseP	1.07	1	> 0.99	1.09	4	3	28.3325	26.7128	1.6197	0.02	0.9	0.54	1.06	1.09	0.03	23	1	Control	NA
441	C4A	RNaseP	1.09	1	> 0.99	1.41	4	4	28.5266	26.916	1.6105	0.07	0.88	0.54	1.05	1.16	0.12	32	1	Control	NA
442	C4A	RNaseP	1.89	2	> 0.99	0.28	4	4	28.0153	27.1934	0.8219	0.07	0.08	0.95	1.76	1.98	0.22	24	2	Control	1
443	C4A	RNaseP	2.02	2	> 0.99	0.18	4	4	27.4371	26.7358	0.7013	0.03	-0.02	1.01	1.97	2.08	0.11	32	2	Control	1
444	C4A	RNaseP	1.98	2	> 0.99	0.03	4	4	27.9475	27.192	0.7555	0.1	0.01	0.99	1.84	2.17	0.33	43	2	Control	1
445	C4A	RNaseP	1.97	2	> 0.99	0.02	4	4	28.0739	27.3639	0.71	0.03	0.02	0.99	1.94	2.04	0.1	22	2	Control	1
446	C4A	RNaseP	1.09	1	> 0.99	1.32	4	4	29.1549	27.5366	1.6183	0.11	0.87	0.55	1	1.16	0.17	27	1	Control	1
447	C4A	RNaseP	2.01	2	> 0.99	0.08	4	4	27.8338	27.0995	0.7344	0.05	-0.01	1.01	1.94	2.08	0.14	39	1	Control	NA
448	C4A	RNaseP	1.99	2	> 0.99	0.04	4	4	27.8673	27.1717	0.6956	0.08	0.01	1	1.88	2.14	0.26	19	2	Control	NA
449	C4A	RNaseP	2.83	3	> 0.99	0.6	4	4	27.2554	27.0124	0.243	0.05	-0.5	1.41	2.73	2.94	0.21	32	1	Control	NA
450	C4A	RNaseP	2.01	2	> 0.99	0.16	4	4	26.7242	25.9895	0.7347	0.06	0	1	1.91	2.08	0.17	26	1	Control	NA
451	C4A	RNaseP	1.88	2	> 0.99	0.63	4	4	28.157	27.3249	0.8322	0.06	0.09	0.94	1.8	1.96	0.15	60	2	Control	0
452	C4A	RNaseP	2.97	3	> 0.99	0.03	4	4	26.0928	25.9218	0.171	0.03	-0.57	1.48	2.91	3.03	0.12	47	1	Control	1
453	C4A	RNaseP	2.03	2	> 0.99	0.19	4	4	26.941	26.2476	0.6934	0.07	-0.02	1.02	1.9	2.11	0.21	47	1	Control	1
454	C4A	RNaseP	2.05	2	> 0.99	0.34	4	4	27.5855	26.8891	0.6964	0.04	-0.04	1.03	1.99	2.1	0.11	31	1	Control	1
455	C4A	RNaseP	2.01	2	> 0.99	0.08	4	4	27.4186	26.6893	0.7293	0.04	-0.01	1	1.95	2.07	0.12	49	1	Control	0
456	C4A	RNaseP	1.07	1	> 0.99	0.74	4	4	29.1461	27.5049	1.6411	0.15	0.9	0.54	0.97	1.18	0.21	31	1	Control	1
457	C4A	RNaseP	2.9	3	> 0.99	0.29	4	4	25.9688	25.763	0.2058	0.05	-0.53	1.45	2.82	3.04	0.22	52	2	Control	0
458	C4A	RNaseP	1.99	2	> 0.99	0.04	4	4	27.2924	26.5702	0.7222	0.06	0	1	1.9	2.11	0.21	34	1	Control	NA
459	C4A	RNaseP	2.11	2	> 0.99	0.51	4	4	27.8115	27.1678	0.6437	0.14	-0.07	1.05	1.83	2.24	0.41	31	1	Control	NA
460	C4A	RNaseP	2.88	3	> 0.99	0.07	4	4	26.9649	26.754	0.2109	0.13	-0.52	1.44	2.52	3.09	0.57	60	2	Control	NA
461	C4A	RNaseP	1.96	2	> 0.99	0.07	4	4	28.3512	27.6344	0.7168	0.08	0.03	0.98	1.81	2.05	0.24	51	1	Control	NA
462	C4A	RNaseP	2.79	3	> 0.99	0.94	4	4	26.6286	26.3706	0.258	0.05	-0.48	1.4	2.68	2.92	0.24	27	2	Control	NA
463	C4A	RNaseP	1.99	2	> 0.99	0.04	4	4	28.2052	27.5096	0.6955	0.05	0.01	1	1.89	2.07	0.18	45	1	Control	NA
464	C4A	RNaseP	1.93	2	> 0.99	0.22	4	4	27.5287	26.7601	0.7686	0.03	0.05	0.97	1.88	1.98	0.09	42	2	Control	1
465	C4A	RNaseP	1.99	2	> 0.99	0.03	4	4	27.9824	27.2328	0.7496	0.07	0.01	1	1.9	2.1	0.21	59	1	Control	0
466	C4A	RNaseP	2.66	3	0.98	1.51	4	4	26.8313	26.5068	0.3245	0.09	-0.41	1.33	2.47	2.9	0.43	33	1	Control	NA
467	C4A	RNaseP	1.02	1	> 0.99	0.13	4	4	28.8273	27.1144	1.7129	0.07	0.97	0.51	0.98	1.08	0.11	39	1	Control	NA
468	C4A	RNaseP	2.88	3	> 0.99	0.09	4	4	27.5294	27.3653	0.164	0.09	-0.53	1.44	2.74	3.13	0.39	20	2	Control	1
469	C4A	RNaseP	1.97	2	> 0.99	0.06	4	4	26.7717	26.0283	0.7434	0.06	0.03	0.98	1.86	2.03	0.17	55	1	Control	0
470	C4A	RNaseP	1.01	1	> 0.99	0.05	4	4	27.7936	26.0853	1.7083	0.15	0.99	0.5	0.88	1.1	0.22	39	2	Control	1
471	C4A	RNaseP					4	0										46	1	Control	NA
472	C4A	RNaseP	1.9	2	> 0.99	0.34	4	4	27.8433	27.0297	0.8136	0.11	0.07	0.95	1.73	2.04	0.31	42	1	Control	NA
473	C4A	RNaseP	1.96	2	> 0.99	0.05	4	4	27.7585	26.9918	0.7667	0.04	0.03	0.98	1.9	2.03	0.13	37	2	Control	1
474	C4A	RNaseP	1.99	2	> 0.99	0.04	4	4	27.8251	27.1285	0.6965	0.02	0.01	0.99	1.96	2.02	0.06	43	2	Control	NA
475	C4A	RNaseP	1.09	1	> 0.99	1.08	4	4	28.3625	26.7988	1.5637	0.1	0.87	0.55	1.04	1.21	0.18	41	2	Control	NA
476	C4A	RNaseP	1.89	2	> 0.99	0.49	4	4	27.5658	26.7528	0.813	0.03	0.08	0.95	1.84	1.92	0.08	45	1	Control	1
477	C4A	RNaseP	2.01	2	> 0.99	0.15	4	4	26.8988	26.1688	0.73	0.03	-0.01	1.01	1.97	2.07	0.1	45	1	Control	0
478	C4A	RNaseP	2.85	3	> 0.99	0.65	4	4	27.1058	26.8798	0.226	0.02	-0.51	1.42	2.81	2.9	0.09	40	1	Control	1
479	C4A	RNaseP	1.95	2	> 0.99	0.03	4	4	27.0991	26.3697	0.7295	0.05	0.04	0.97	1.88	2.05	0.17	41	2	Control	0
480	C4A	RNaseP	1.86	2	> 0.99	0.7	4	4	28.2497	27.4263	0.8234	0.13	0.11	0.93	1.71	2.08	0.37	25	2	Control	NA
481	C4A	RNaseP	2.06	2	> 0.99	0.35	4	4	27.6807	27.035	0.6457	0.09	-0.05	1.03	1.94	2.18	0.23	45	2	Control	0
482	C4A	RNaseP	1	1	> 0.99	0.02	4	4	28.6014	27.0961	1.5052	0.06	1.01	0.5	0.94	1.03	0.09	96	1	Case	NA
483	C4A	RNaseP	1.96	2	> 0.99	0.04	4	4	27.3989	26.7611	0.6379	0.08	0.03	0.98	1.85	2.06	0.21	99	1	Case	NA
484	C4A	RNaseP	2.84	3	> 0.99	0.26	4	4	26.7906	26.8233	-0.0327	0.07	-0.51	1.42	2.69	2.98	0.29	102	2	Case	0
485	C4A	RNaseP	2.01	2	> 0.99	0.08	4	4	27.3178	26.7608	0.557	0.02	-0.01	1	1.98	2.06	0.07	101	1	Case	0
486	C4A	RNaseP	1.93	2	> 0.99	0.15	4	4	26.6727	26.0104	0.6622	0.07	0.05	0.97	1.85	2.05	0.2	97	1	Case	1
487	C4A	RNaseP	2.85	3	> 0.99	0.34	4	4	26.8512	26.7521	0.0991	0.02	-0.51	1.43	2.8	2.91	0.11	99	1	Case	0
488	C4A	RNaseP	1.93	2	> 0.99	0.16	4	4	27.6067	27.058	0.5487	0.08	0.05	0.97	1.81	2.07	0.26	97	1	Case	0
489	C4A	RNaseP	1.83	2	> 0.99	0.1	4	4	26.5811	25.8943	0.6868	0.16	0.13	0.91	1.55	1.98	0.42	96	1	Case	NA
490	C4A	RNaseP	1.01	1	> 0.99	0.08	4	4	28.3232	26.7795	1.5436	0.08	0.99	0.5	0.94	1.06	0.13	96	1	Case	NA
491	C4A	RNaseP	1.86	2	> 0.99	0.67	4	4	27.8293	27.1128	0.7165	0.06	0.11	0.93	1.76	1.93	0.17	95	1	Case	NA
492	C4A	RNaseP	0.99	1	> 0.99	0.02	4	4	28.9055	27.2761	1.6294	0.1	1.02	0.49	0.9	1.06	0.15	100	2	Case	NA
493	C4A	RNaseP	1.99	2	> 0.99	0.04	4	4	27.4019	26.7859	0.6161	0.08	0.01	0.99	1.86	2.13	0.27	95	1	Case	NA
494	C4A	RNaseP	2.89	3	> 0.99	0.08	4	4	26.3473	26.2676	0.0797	0.07	-0.53	1.44	2.73	3.08	0.35	101	2	Case	NA
495	C4A	RNaseP	2.94	3	> 0.99	0.03	4	4	26.9695	26.9171	0.0525	0.02	-0.56	1.47	2.9	2.97	0.07	101	2	Case	0
496	C4A	RNaseP	1.97	2	> 0.99	0.03	4	4	27.4318	26.7992	0.6326	0.04	0.02	0.98	1.9	2.03	0.13	101	2	Case	0
497	C4A	RNaseP	2.98	3	> 0.99	0.02	4	4	27.2999	27.3259	-0.026	0.08	-0.58	1.49	2.82	3.18	0.37	96	1	Case	0
498	C4A	RNaseP	2.03	2	> 0.99	0.15	4	4	27.6925	27.1036	0.5889	0.09	-0.02	1.01	1.9	2.16	0.26	95	2	Case	0
499	C4A	RNaseP	2.04	2	> 0.99	0.09	3	3	27.4966	26.9134	0.5832	0.1	-0.03	1.02	1.89	2.16	0.27	95	1	Case	0
500	C4A	RNaseP	3.01	3	> 0.99	0.06	4	4	26.9274	26.9035	0.0239	0.03	-0.59	1.5	2.92	3.09	0.17	98	1	Case	NA
501	C4A	RNaseP	1.03	1	> 0.99	0.48	4	4	27.9429	26.3805	1.5624	0.05	0.95	0.52	0.99	1.06	0.08	103	2	Case	NA
502	C4A	RNaseP	1.87	2	> 0.99	0.59	4	4	27.6012	26.9371	0.6641	0.06	0.1	0.93	1.79	1.97	0.18	103	1	Case	NA
503	C4A	RNaseP	2.72	3	0.98	1.06	4	4	26.3628	26.3318	0.031	0.06	-0.44	1.36	2.61	2.84	0.23	104	2	Case	NA
504	C4A	RNaseP	2.03	2	> 0.99	0.07	4	4	27.3204	26.7286	0.5919	0.11	-0.02	1.01	1.88	2.22	0.34	98	1	Case	NA
505	C4A	RNaseP					4	0										97	1	Case	NA
506	C4A	RNaseP	1.91	2	> 0.99	0.11	4	4	26.8244	26.1492	0.6752	0.08	0.07	0.96	1.76	1.98	0.22	94	1	Case	0
507	C4A	RNaseP	2.58	3	0.81	2.23	4	4	27.317	27.1883	0.1288	0.06	-0.37	1.29	2.45	2.7	0.26	96	1	Case	0
508	C4A	RNaseP	3.98	4	0.98	0.02	4	4	26.4206	26.8504	-0.4298	0.02	-0.99	1.99	3.9	4.03	0.13	100	1	Case	0
509	C4A	RNaseP	1.78	2	> 0.99	1.16	4	4	27.7493	27.0171	0.7322	0.03	0.17	0.89	1.72	1.81	0.09	97	1	Case	0
510	C4A	RNaseP	1	1	> 0.99	0.05	4	4	28.2059	26.5985	1.6073	0.12	1	0.5	0.89	1.08	0.18	97	1	Case	0
511	C4A	RNaseP	1.04	1	> 0.99	0.15	4	4	29.2021	27.7548	1.4472	0.1	0.95	0.52	0.95	1.11	0.17	96	1	Case	0
512	C4A	RNaseP	3.05	3	> 0.99	0.22	4	4	25.9611	25.9593	0.0018	0.06	-0.61	1.53	2.88	3.14	0.26	98	1	Case	0
513	C4A	RNaseP	1.99	2	> 0.99	0.02	4	4	27.7957	27.1776	0.6181	0.04	0.01	0.99	1.93	2.03	0.11	95	1	Case	0
514	C4A	RNaseP	2.03	2	> 0.99	0.17	4	4	27.2844	26.6995	0.585	0.1	-0.02	1.02	1.86	2.21	0.35	94	1	Case	0
515	C4A	RNaseP	1.05	1	> 0.99	0.24	4	4	28.1672	26.6234	1.5438	0.11	0.93	0.52	0.94	1.11	0.17	94	1	Case	0
516	C4A	RNaseP	2.02	2	> 0.99	0.05	4	4	27.4277	26.8289	0.5987	0.07	-0.01	1.01	1.9	2.13	0.23	98	1	Case	1
517	C4A	RNaseP	1.87	2	> 0.99	0.86	4	4	27.8561	27.2616	0.5945	0.04	0.1	0.94	1.81	1.95	0.14	96	1	Case	0
518	C4A	RNaseP	3.57	4	< 0.50	1.23	4	4	26.1312	26.365	-0.2338	0.06	-0.83	1.78	3.44	3.78	0.34	102	2	Case	0
519	C4A	RNaseP	3.83	4	0.98	0.23	4	4	26.9968	27.4362	-0.4394	0.08	-0.94	1.92	3.55	4.02	0.47	96	1	Case	0
520	C4A	RNaseP	2.86	3	> 0.99	0.29	4	4	27.3555	27.2581	0.0974	0.07	-0.51	1.43	2.67	2.96	0.29	98	1	Case	0
521	C4A	RNaseP	1.88	2	> 0.99	0.35	4	4	26.6301	25.9748	0.6553	0.07	0.09	0.94	1.78	1.98	0.2	100	1	Case	0
522	C4A	RNaseP					4	0										99	1	Case	0
523	C4A	RNaseP	1.94	2	> 0.99	0.07	4	4	27.4063	26.8604	0.5459	0.12	0.05	0.97	1.78	2.13	0.36	97	1	Case	0
524	C4A	RNaseP	1.01	1	> 0.99	0.06	4	4	28.356	26.812	1.544	0.09	0.98	0.51	0.93	1.08	0.15	100	1	Case	0
525	C4A	RNaseP	2.08	2	> 0.99	0.36	4	4	26.78	26.2732	0.5067	0.04	-0.06	1.04	2	2.15	0.15	101	1	Case	NA
526	C4A	RNaseP	2	2	> 0.99	0.05	4	4	27.5177	26.9188	0.5989	0.07	0	1	1.89	2.09	0.2	106	2	Case	0
527	C4A	RNaseP	2.04	2	> 0.99	0.06	4	4	26.6565	26.1898	0.4668	0.06	-0.03	1.02	1.98	2.16	0.18	97	1	Case	0
528	C4A	RNaseP	2.03	2	> 0.99	0.16	4	4	27.3355	26.747	0.5885	0.06	-0.02	1.02	1.94	2.15	0.22	98	1	Case	0
529	C4A	RNaseP	0.98	1	> 0.99	0.04	4	4	27.0645	25.5542	1.5103	0.1	1.04	0.49	0.89	1.04	0.14	101	2	Case	0
530	C4A	RNaseP	2.07	2	> 0.99	0.24	4	4	27.5888	27.1403	0.4485	0.06	-0.05	1.04	1.95	2.16	0.2	97	1	Case	0
531	C4A	RNaseP	0.94	1	> 0.99	0.11	4	4	27.0706	25.3844	1.6862	0.08	1.09	0.47	0.9	1.02	0.12	104	2	Case	0
532	C4A	RNaseP	1.01	1	> 0.99	0.13	4	4	26.9404	25.3556	1.5848	0.07	0.98	0.51	0.97	1.06	0.09	104	2	Case	NA
533	C4A	RNaseP	1.93	2	> 0.99	0.14	4	4	26.4228	25.8051	0.6177	0.06	0.05	0.96	1.84	2.02	0.18	100	1	Case	NA
534	C4A	RNaseP	1.97	2	> 0.99	0.03	4	4	27.6209	27.0017	0.6193	0.07	0.02	0.99	1.89	2.1	0.21	104	2	Case	NA
535	C4A	RNaseP	2.18	2	> 0.99	1.28	4	4	27.3418	26.9647	0.3772	0.04	-0.12	1.09	2.11	2.23	0.12	97	1	Case	0
536	C4A	RNaseP	2.96	3	> 0.99	0.03	4	4	27.1589	27.1126	0.0463	0.05	-0.57	1.48	2.85	3.08	0.23	98	1	Case	0
537	C4A	RNaseP	1.96	2	> 0.99	0.05	4	4	25.9396	25.3005	0.6391	0.12	0.03	0.98	1.74	2.13	0.39	99	1	Case	0
538	C4A	RNaseP	1.99	2	> 0.99	0.03	4	4	27.0652	26.5625	0.5027	0.11	0	1	1.82	2.19	0.37	97	1	Case	0
539	C4A	RNaseP	2.07	2	> 0.99	0.16	4	4	27.4607	27.0111	0.4496	0.08	-0.05	1.03	1.93	2.21	0.28	97	1	Case	0
540	C4A	RNaseP	2.1	2	> 0.99	0.66	4	4	26.6531	26.1115	0.5416	0.1	-0.07	1.05	1.92	2.22	0.3	98	1	Case	0
541	C4A	RNaseP	1.12	1	> 0.99	1.84	4	4	27.9869	26.545	1.4419	0.05	0.84	0.56	1.07	1.17	0.1	103	2	Case	0
542	C4A	RNaseP	2.09	2	> 0.99	0.39	4	4	27.8809	27.4461	0.4348	0.04	-0.06	1.04	2.04	2.17	0.13	97	1	Case	0
543	C4A	RNaseP	2.72	3	> 0.99	0.99	4	4	26.9043	26.7852	0.1191	0.05	-0.44	1.36	2.62	2.82	0.2	101	1	Case	NA
544	C4A	RNaseP	2.18	2	> 0.99	0.82	4	4	27.2314	26.7908	0.4406	0.1	-0.12	1.09	2.06	2.41	0.35	100	1	Case	NA
545	C4A	RNaseP	1.99	2	> 0.99	0.03	4	4	29.3953	28.7776	0.6177	0.05	0.01	1	1.9	2.08	0.18	99	1	Case	0
546	C4A	RNaseP	2.94	3	> 0.99	0.04	4	4	26.6112	26.5539	0.0573	0.06	-0.55	1.47	2.77	3.06	0.29	98	1	Case	0
547	C4A	RNaseP	2.01	2	> 0.99	0.06	4	4	27.5181	26.9102	0.6079	0.05	0	1	1.92	2.08	0.16	99	1	Case	0
548	C4A	RNaseP	1.99	2	> 0.99	0.03	4	4	27.507	26.9997	0.5073	0.06	0.01	0.99	1.86	2.05	0.19	96	1	Case	0
549	C4A	RNaseP	1.98	2	> 0.99	0.04	4	4	27.2821	26.6569	0.6253	0.09	0.01	0.99	1.83	2.13	0.3	98	1	Case	0
550	C4A	RNaseP	2.76	3	> 0.99	0.53	4	4	27.1912	27.0935	0.0978	0.09	-0.47	1.38	2.52	2.86	0.34	100	1	Case	0
551	C4A	RNaseP	1.87	2	> 0.99	0.42	4	4	27.7295	27.0309	0.6986	0.07	0.1	0.93	1.8	2	0.2	102	2	Case	NA
552	C4A	RNaseP	1.14	1	> 0.99	2.17	4	4	28.0728	26.6483	1.4245	0.1	0.81	0.57	1.04	1.23	0.19	99	1	Case	0
553	C4A	RNaseP	1.9	2	> 0.99	0.46	4	4	27.3489	26.6606	0.6883	0.07	0.08	0.95	1.84	2.04	0.21	99	1	Case	0
554	C4A	RNaseP	0.95	1	> 0.99	0.23	4	4	28.2205	26.5861	1.6344	0.06	1.07	0.48	0.9	1	0.09	100	1	Case	0
555	C4A	RNaseP	2.04	2	> 0.99	0.08	4	4	27.774	27.3035	0.4705	0.09	-0.03	1.02	1.87	2.16	0.28	96	1	Case	0
556	C4A	RNaseP	2.06	2	> 0.99	0.19	4	4	27.015	26.4428	0.5722	0.08	-0.04	1.03	1.94	2.18	0.23	99	1	Case	0
557	C4A	RNaseP	1.82	2	> 0.99	0.91	4	4	27.6884	26.9853	0.7032	0.08	0.14	0.91	1.72	1.93	0.21	100	1	Case	0
558	C4A	RNaseP	1.96	2	> 0.99	0.04	4	4	27.2832	26.6387	0.6445	0.08	0.03	0.98	1.84	2.06	0.22	99	1	Case	0
559	C4A	RNaseP	1.99	2	> 0.99	0.03	4	4	27.3646	26.7474	0.6172	0.05	0.01	1	1.9	2.06	0.16	98	1	Case	0
560	C4A	RNaseP	2.45	2	< 0.50	2.74	4	4	26.9042	26.6335	0.2708	0.08	-0.29	1.23	2.32	2.63	0.31	100	1	Case	0
561	C4A	RNaseP	2.77	3	> 0.99	0.69	4	4	26.9071	26.8133	0.0939	0.06	-0.47	1.38	2.62	2.89	0.27	100	1	Case	0
562	C4A	RNaseP	1.92	2	> 0.99	0.18	4	4	27.657	26.9878	0.6692	0.07	0.06	0.96	1.86	2.06	0.2	98	1	Case	1
563	C4A	RNaseP	3.02	3	> 0.99	0.11	4	4	26.9684	26.9505	0.0179	0.03	-0.59	1.51	2.96	3.08	0.12	100	1	Case	0
564	C4A	RNaseP	1.95	2	> 0.99	0.12	4	4	27.523	26.8732	0.6498	0.06	0.04	0.97	1.85	2.04	0.19	98	1	Case	0
565	C4A	RNaseP	3.12	3	> 0.99	0.3	4	4	26.4148	26.56	-0.1452	0.04	-0.64	1.56	3	3.23	0.23	96	1	Case	0
566	C4A	RNaseP	1.85	2	> 0.99	0.63	4	4	28.6676	27.9889	0.6787	0.06	0.12	0.92	1.75	1.9	0.16	101	1	Case	0
567	C4A	RNaseP	1	1	> 0.99	0.06	4	4	28.7063	27.2324	1.4739	0.13	1	0.5	0.91	1.12	0.21	104	2	Case	0
568	C4A	RNaseP	1.93	2	> 0.99	0.16	4	4	28.0985	27.4845	0.614	0.02	0.05	0.97	1.89	1.96	0.07	101	1	Case	0
569	C4A	RNaseP	1.88	2	> 0.99	0.8	4	4	27.2557	26.6648	0.5909	0.06	0.09	0.94	1.77	1.95	0.18	96	1	Case	0
570	C4A	RNaseP	1.89	2	> 0.99	0.23	4	4	28.1414	27.4964	0.645	0.1	0.08	0.95	1.75	2.02	0.27	101	1	Case	0
571	C4A	RNaseP	1.92	2	> 0.99	0.05	4	4	27.9229	27.2635	0.6594	0.08	0.06	0.96	1.83	2.06	0.23	102	2	Case	0
572	C4A	RNaseP	1.99	2	> 0.99	0.03	4	4	27.6702	27.1001	0.5701	0.07	0.01	1	1.88	2.1	0.23	101	1	Case	0
573	C4A	RNaseP	1.87	2	> 0.99	0.34	4	4	27.4085	26.713	0.6955	0.09	0.1	0.94	1.78	2	0.22	102	2	Case	0
574	C4A	RNaseP	1.1	1	> 0.99	1.08	4	4	28.998	27.5664	1.4316	0.08	0.87	0.55	1.03	1.16	0.14	101	1	Case	0
575	C4A	RNaseP	2.2	2	> 0.99	1.23	4	3	27.1799	26.7508	0.4291	0.03	-0.13	1.1	2.15	2.25	0.1	101	1	Case	0
576	C4A	RNaseP	1.04	1	> 0.99	0.29	4	4	27.9009	26.3944	1.5065	0.11	0.94	0.52	0.93	1.12	0.19	101	1	Case	0
577	C4A	RNaseP	2.11	2	> 0.99	0.58	4	4	27.426	26.9409	0.4851	0.07	-0.08	1.06	2.02	2.27	0.25	101	1	Case	0
578	C4A	RNaseP	1.98	2	> 0.99	0.03	4	4	27.0938	26.5178	0.576	0.13	0.01	0.99	1.77	2.14	0.38	101	1	Case	0
579	C4A	RNaseP	1.89	2	> 0.99	0.32	4	4	27.2821	26.7254	0.5567	0.04	0.08	0.94	1.81	1.94	0.13	102	2	Case	0
580	C4A	RNaseP	3.78	4	0.81	0.09	4	4	25.2893	25.7326	-0.4433	0.2	-0.92	1.89	3.14	4.34	1.21	101	2	Case	0
581	C4A	RNaseP	1.96	2	> 0.99	0.03	4	4	26.5957	26.0895	0.5061	0.07	0.03	0.98	1.82	2.02	0.2	101	2	Case	0
582	C4A	RNaseP	1.99	2	> 0.99	0.03	4	4	26.3593	25.8761	0.4832	0.1	0.01	0.99	1.8	2.11	0.31	101	2	Case	0
583	C4A	RNaseP	1.98	2	> 0.99	0.03	4	4	27.3393	26.723	0.6164	0.08	0.02	0.99	1.87	2.07	0.2	102	2	Case	0
584	C4A	RNaseP	1.02	1	> 0.99	0.05	4	4	27.6066	26.0681	1.5385	0.16	0.97	0.51	0.87	1.14	0.26	101	1	Case	0
585	C4A	RNaseP	3.19	3	0.99	0.72	4	4	27.0672	27.1776	-0.1105	0.07	-0.67	1.6	3.06	3.42	0.36	102	1	Case	0
586	C4A	RNaseP	1.92	2	> 0.99	0.09	4	4	27.5501	26.8926	0.6576	0.05	0.06	0.96	1.84	2	0.16	102	2	Case	0
587	C4A	RNaseP	1.85	2	> 0.99	0.28	4	4	26.5581	25.9752	0.5829	0.1	0.11	0.93	1.7	1.97	0.27	101	2	Case	0
588	C4A	RNaseP	2.97	3	> 0.99	0.04	4	4	26.8655	26.9615	-0.096	0.06	-0.57	1.48	2.86	3.13	0.27	101	2	Case	0
589	C4A	RNaseP	1.09	1	> 0.99	1.57	4	4	28.0016	26.6574	1.3442	0.1	0.87	0.55	1.01	1.17	0.16	101	2	Case	0
590	C4A	RNaseP	2.03	2	> 0.99	0.2	4	4	27.1656	26.7143	0.4513	0.07	-0.02	1.02	1.88	2.09	0.21	101	2	Case	0
591	C4A	RNaseP	1.93	2	> 0.99	0.05	4	4	26.7261	26.2008	0.5253	0.09	0.05	0.97	1.83	2.1	0.26	101	2	Case	0
592	C4A	RNaseP	1.12	1	> 0.99	1.81	4	4	27.79	26.4749	1.3151	0.06	0.84	0.56	1.09	1.19	0.1	101	2	Case	0
593	C4A	RNaseP	3.38	3	0.86	1.59	4	4	26.3069	26.5001	-0.1931	0.03	-0.76	1.69	3.32	3.46	0.15	102	1	Case	0
594	C4A	RNaseP	1.85	2	> 0.99	0.49	4	4	26.8587	26.2738	0.5849	0.04	0.11	0.93	1.78	1.89	0.11	101	2	Case	0
595	C4A	RNaseP		0			4	4		26.8917								101	2	Case	0
596	C4A	RNaseP	2.07	2	> 0.99	0.46	4	4	26.8214	26.3973	0.424	0.07	-0.05	1.04	1.94	2.16	0.22	101	2	Case	0
597	C4A	RNaseP	2.98	3	> 0.99	0.03	4	4	26.3854	26.3955	-0.0101	0.07	-0.57	1.49	2.81	3.16	0.35	101	1	Case	0
598	C4A	RNaseP	1.06	1	> 0.99	0.87	4	4	28.8899	27.5055	1.3844	0.09	0.91	0.53	1.01	1.13	0.13	101	2	Case	0
599	C4A	RNaseP	1.93	2	> 0.99	0.09	4	4	27.2826	26.7576	0.525	0.07	0.05	0.97	1.81	2.03	0.22	101	2	Case	0
600	C4A	RNaseP	1.97	2	> 0.99	0.04	4	4	27.828	27.3312	0.4969	0.09	0.02	0.98	1.82	2.11	0.29	101	2	Case	0
601	C4A	RNaseP	2.08	2	> 0.99	0.55	4	4	27.0414	26.6221	0.4193	0.04	-0.05	1.04	2.01	2.16	0.16	101	2	Case	0
602	C4A	RNaseP	2.74	3	> 0.99	0.76	4	4	26.7521	26.7329	0.0192	0.04	-0.45	1.37	2.65	2.83	0.18	101	2	Case	0
603	C4A	RNaseP	2.85	3	> 0.99	0.14	4	3	27.1054	27.0515	0.054	0.04	-0.51	1.42	2.76	2.94	0.17	101	1	Case	0
604	C4A	RNaseP	1.9	2	> 0.99	0.14	4	4	27.7245	27.175	0.5495	0.14	0.08	0.95	1.77	2.19	0.42	101	2	Case	0
605	C4A	RNaseP	2.1	2	> 0.99	0.5	4	4	27.5341	27.1322	0.4019	0.12	-0.07	1.05	1.92	2.28	0.36	101	2	Case	0
606	C4A	RNaseP	1.88	2	> 0.99	0.58	4	4	27.6785	26.987	0.6915	0.03	0.09	0.94	1.83	1.93	0.1	102	2	Case	0
607	C4A	RNaseP	1.89	2	> 0.99	0.27	4	4	27.4269	26.7843	0.6426	0.08	0.08	0.95	1.77	2.02	0.25	102	1	Case	0
608	C4A	RNaseP	3.1	3	0.99	0.5	4	4	26.355	26.5154	-0.1603	0.05	-0.63	1.55	2.99	3.27	0.28	101	2	Case	0
609	C4A	RNaseP	2.63	3	0.99	1.64	4	4	26.4568	26.2245	0.2323	0.03	-0.4	1.32	2.57	2.69	0.12	101	2	Case	0
610	C4A	RNaseP	3.39	3	0.88	1.79	4	4	27.2084	27.3418	-0.1334	0.06	-0.76	1.7	3.25	3.52	0.27	101	2	Case	0
611	C4A	RNaseP	1.76	2	> 0.99	1.5	4	4	27.6992	26.8853	0.8139	0.08	0.19	0.88	1.64	1.86	0.22	101	2	Case	0
612	C4A	RNaseP					4	0										101	2	Case	0
613	C4A	RNaseP					4	0										101	2	Case	0
614	C4A	RNaseP	2.79	3	> 0.99	0.66	4	4	26.5931	26.4435	0.1497	0.06	-0.48	1.39	2.7	2.95	0.25	101	2	Case	0
615	C4A	RNaseP	1.02	1	> 0.99	0.18	4	4	28.1242	26.5937	1.5305	0.01	0.97	0.51	1.02	1.03	0.01	100	1	Case	0
616	C4A	RNaseP	1.95	2	> 0.99	0.03	4	4	27.5041	26.8423	0.6619	0.11	0.03	0.98	1.8	2.14	0.34	101	2	Case	0
617	C4A	RNaseP	1.06	1	> 0.99	0.82	4	4	28.8352	27.3131	1.5221	0.06	0.92	0.53	1	1.1	0.11	107	2	Case	0
618	C4A	RNaseP	2.88	3	> 0.99	0.18	4	4	27.3495	27.3117	0.0378	0.05	-0.53	1.44	2.73	2.94	0.21	101	1	Case	0
619	C4A	RNaseP	1.98	2	> 0.99	0.05	4	4	27.2777	26.7021	0.5756	0.01	0.01	0.99	1.97	2	0.03	101	1	Case	0
620	C4A	RNaseP	3.16	3	> 0.99	0.61	4	4	26.5656	26.5946	-0.029	0.03	-0.66	1.58	3.1	3.23	0.13	104	2	Case	0
621	C4A	RNaseP	1.89	2	> 0.99	0.3	4	4	27.7901	27.0759	0.7142	0.08	0.09	0.94	1.8	2.05	0.24	101	2	Case	0
622	C4A	RNaseP	1.84	2	> 0.99	0.77	4	4	27.8401	27.0933	0.7468	0.12	0.12	0.92	1.68	2.02	0.34	101	2	Case	0
623	C4A	RNaseP	2.03	2	> 0.99	0.15	4	4	27.1063	26.528	0.5783	0.04	-0.02	1.02	1.98	2.08	0.1	108	2	Case	0
624	C4A	RNaseP	2.01	2	> 0.99	0.03	4	4	27.8993	27.3415	0.5578	0.13	-0.01	1	1.82	2.23	0.41	101	1	Case	0
625	C4A	RNaseP	3.17	3	0.98	0.62	4	4	27.0968	27.1618	-0.065	0.1	-0.67	1.59	2.9	3.38	0.48	106	2	Case	0
626	C4A	RNaseP	2.14	2	> 0.99	0.68	4	4	27.1351	26.6697	0.4654	0.12	-0.1	1.07	1.95	2.32	0.37	101	1	Case	0
627	C4A	RNaseP	1.76	2	> 0.99	2.12	4	4	27.8972	27.1033	0.7939	0.03	0.18	0.88	1.72	1.82	0.1	97	1	Case	0
628	C4A	RNaseP	2.06	2	> 0.99	0.26	4	4	27.2777	26.7574	0.5203	0.06	-0.04	1.03	1.97	2.16	0.19	101	1	Case	0
629	C4A	RNaseP	2.9	3	> 0.99	0.09	4	4	27.4546	27.3919	0.0628	0.1	-0.54	1.45	2.79	3.22	0.43	102	2	Case	0
630	C4A	RNaseP	2.02	2	> 0.99	0.11	4	4	27.4648	26.8803	0.5845	0.07	-0.02	1.01	1.88	2.09	0.2	102	2	Case	0
631	C4A	RNaseP	1	1	> 0.99	0.04	4	4	28.4823	26.8529	1.6294	0.04	1	0.5	0.96	1.03	0.07	101	2	Case	0
632	C4A	RNaseP	2.68	3	0.99	1.27	4	4	26.768	26.5607	0.2073	0.09	-0.42	1.34	2.49	2.88	0.4	101	2	Case	0
633	C4A	RNaseP	1.83	2	> 0.99	0.98	4	4	26.9786	26.2352	0.7435	0.1	0.13	0.91	1.66	1.97	0.31	97	1	Case	0
634	C4A	RNaseP					4	0										101	2	Case	0
635	C4A	RNaseP					4	0										101	2	Case	0
636	C4A	RNaseP	3.99	4	0.99	0.04	4	4	25.8015	26.1964	-0.3949	0.14	-1	1.99	3.6	4.53	0.92	106	2	Case	0
637	C4A	RNaseP	0.99	1	> 0.99	0.03	4	4	27.8777	26.2307	1.647	0.09	1.02	0.49	0.91	1.06	0.15	101	2	Case	0
638	C4A	RNaseP	2.11	2	> 0.99	0.71	4	4	27.5123	26.9577	0.5546	0.05	-0.07	1.05	2	2.19	0.18	101	2	Case	0
639	C4A	RNaseP	1.94	2	> 0.99	0.09	4	4	26.9079	26.2535	0.6544	0.05	0.04	0.97	1.85	1.99	0.14	97	1	Case	0
640	C4A	RNaseP	2.01	2	> 0.99	0.06	4	4	27.2312	26.6779	0.5534	0.06	-0.01	1.01	1.95	2.13	0.19	101	1	Case	0
641	C4A	RNaseP	0.99	1	> 0.99	0.03	4	4	27.8548	26.2111	1.6437	0.11	1.01	0.49	0.91	1.09	0.18	106	2	Case	0
642	C4A	RNaseP	1.89	2	> 0.99	0.29	4	4	27.2616	26.5541	0.7075	0.05	0.08	0.95	1.8	1.96	0.16	101	2	Case	0
643	C4A	RNaseP	1.03	1	> 0.99	0.18	4	4	28.4472	26.925	1.5222	0.08	0.96	0.51	0.98	1.08	0.1	101	1	Case	1
644	C4A	RNaseP	2.78	3	> 0.99	0.56	4	4	26.6699	26.5186	0.1512	0.12	-0.48	1.39	2.46	2.96	0.5	101	2	Case	0
645	C4A	RNaseP	2.95	3	> 0.99	0.03	4	4	27.7007	27.6335	0.0673	0.08	-0.56	1.48	2.78	3.09	0.32	101	2	Case	0
646	C4A	RNaseP	1.01	1	> 0.99	0.11	4	4	27.0294	25.4145	1.615	0.04	0.99	0.5	0.97	1.03	0.06	101	2	Case	0
647	C4A	RNaseP	2.03	2	> 0.99	0.08	4	4	27.1979	26.6549	0.5431	0.09	-0.02	1.01	1.87	2.19	0.32	109	1	Case	1
648	C4A	RNaseP	2.19	2	> 0.99	1.25	4	4	27.3079	26.8077	0.5003	0.09	-0.13	1.09	2.08	2.39	0.31	101	2	Case	0
649	C4A	RNaseP	2.04	2	> 0.99	0.14	4	4	26.4651	25.8627	0.6023	0.04	-0.03	1.02	1.98	2.1	0.13	101	2	Case	0
650	C4A	RNaseP	2	2	> 0.99	0.03	4	4	27.1167	26.5552	0.5615	0.12	0	1	1.79	2.15	0.36	101	1	Case	0
651	C4A	RNaseP	2.03	2	> 0.99	0.11	4	4	27.5525	26.946	0.6065	0.09	-0.02	1.02	1.85	2.1	0.25	101	2	Case	0
652	C4A	RNaseP	3.82	4	0.94	0.15	4	4	25.765	26.0711	-0.3061	0.07	-0.93	1.91	3.58	3.95	0.38	101	2	Case	0
653	C4A	RNaseP	1.92	2	> 0.99	0.14	4	4	28.018	27.3327	0.6853	0.07	0.06	0.96	1.84	2.03	0.19	101	2	Case	0
654	C4A	RNaseP	2.93	3	> 0.99	0.03	4	4	26.6141	26.6011	0.0131	0.04	-0.55	1.46	2.84	3.04	0.2	101	1	Case	0
655	C4A	RNaseP	2.97	3	> 0.99	0.02	4	4	26.4612	26.4036	0.0576	0.06	-0.57	1.49	2.81	3.08	0.27	101	2	Case	0
656	C4A	RNaseP	3.01	3	> 0.99	0.03	4	4	26.443	26.4706	-0.0276	0.11	-0.59	1.51	2.74	3.3	0.55	101	1	Case	0
657	C4A	RNaseP	2.18	2	> 0.99	1.26	4	4	26.5042	26.0259	0.4783	0.07	-0.12	1.09	2.02	2.29	0.26	102	2	Case	0
658	C4A	RNaseP	2.89	3	> 0.99	0.17	4	4	26.8886	26.7898	0.0988	0.02	-0.53	1.44	2.83	2.93	0.11	101	2	Case	0
659	C4A	RNaseP	2.09	2	> 0.99	0.48	4	4	27.943	27.4031	0.5399	0.09	-0.06	1.04	1.99	2.27	0.27	102	2	Case	0
660	C4A	RNaseP	2.94	3	> 0.99	0.03	4	4	26.8416	26.7681	0.0735	0.05	-0.56	1.47	2.83	3.06	0.24	101	2	Case	0
661	C4A	RNaseP	2.01	2	> 0.99	0.08	4	4	27.6498	27.0963	0.5535	0.04	-0.01	1.01	1.94	2.05	0.12	101	1	Case	0
662	C4A	RNaseP	1.04	1	> 0.99	0.74	4	4	28.0784	26.5248	1.5536	0.04	0.94	0.52	1.01	1.08	0.07	99	1	Case	0
663	C4A	RNaseP	1.82	2	> 0.99	1.32	4	4	26.6592	25.909	0.7502	0.03	0.14	0.91	1.77	1.87	0.1	97	1	Case	0
664	C4A	RNaseP	1	1	> 0.99	0.02	4	4	28.2457	26.6304	1.6153	0.03	1	0.5	0.97	1.02	0.05	97	1	Case	0
665	C4A	RNaseP	1.9	2	> 0.99	0.21	4	4	27.6082	26.9056	0.7026	0.04	0.07	0.95	1.85	1.97	0.12	101	2	Case	0
666	C4A	RNaseP	1.93	2	> 0.99	0.21	4	4	26.8402	26.163	0.6772	0.04	0.05	0.97	1.89	2	0.11	101	2	Case	0
667	C4A	RNaseP	1.08	1	> 0.99	1.05	4	4	28.3067	26.7933	1.5134	0.08	0.88	0.54	1	1.13	0.13	101	2	Case	0
668	C4A	RNaseP	2.02	2	> 0.99	0.07	4	4	28.0555	27.4712	0.5844	0.16	-0.02	1.01	1.78	2.35	0.56	102	2	Case	0
669	C4A	RNaseP	1.05	1	> 0.99	0.82	4	4	28.4289	26.8746	1.5544	0.01	0.93	0.53	1.04	1.06	0.02	101	2	Case	0
670	C4A	RNaseP	2.77	3	> 0.99	0.79	4	4	27.224	27.0628	0.1612	0.08	-0.47	1.38	2.62	2.93	0.31	101	2	Case	0
671	C4A	RNaseP	1.02	1	> 0.99	0.25	4	4	28.2177	26.6474	1.5703	0.11	0.97	0.51	0.92	1.09	0.17	107	2	Case	0
672	C4A	RNaseP	1.94	2	> 0.99	0.04	4	4	27.3493	26.7032	0.6461	0.08	0.05	0.97	1.87	2.11	0.24	106	2	Case	0
673	C4A	RNaseP	2.01	2	> 0.99	0.06	4	4	27.2144	26.623	0.5913	0.07	-0.01	1.01	1.92	2.14	0.22	102	2	Case	0
674	C4A	RNaseP	2.86	3	> 0.99	0.17	4	4	27.3677	27.2554	0.1123	0.1	-0.52	1.43	2.6	3.08	0.48	101	2	Case	NA
675	C4A	RNaseP	2.01	2	> 0.99	0.04	4	4	27.445	26.8266	0.6184	0.06	-0.01	1.01	1.94	2.14	0.2	101	2	Case	0
676	C4A	RNaseP	1.93	2	> 0.99	0.13	4	4	27.561	26.8834	0.6776	0.04	0.05	0.97	1.87	1.98	0.12	101	2	Case	0
677	C4A	RNaseP	1.13	1	> 0.99	1.49	4	4	28.3622	26.9055	1.4567	0.08	0.83	0.56	1.09	1.23	0.14	101	2	Case	0
678	C4A	RNaseP	2.97	3	> 0.99	0.03	4	4	26.3033	26.2462	0.0571	0.07	-0.57	1.49	2.83	3.16	0.33	101	2	Case	0
679	C4A	RNaseP	1.84	2	> 0.99	0.59	4	4	27.6388	26.9214	0.7174	0.05	0.12	0.92	1.76	1.92	0.16	106	2	Case	0
680	C4A	RNaseP	3	3	> 0.99	0.03	4	4	27.6694	27.628	0.0414	0.09	-0.59	1.5	2.77	3.24	0.47	101	2	Case	0
681	C4A	RNaseP	1.96	2	> 0.99	0.03	4	4	27.3339	26.7038	0.6301	0.03	0.03	0.98	1.89	1.99	0.1	102	2	Case	0
682	C4A	RNaseP	2.92	3	> 0.99	0.1	4	4	26.6412	26.5576	0.0835	0.04	-0.55	1.46	2.82	3.04	0.22	101	2	Case	0
683	C4A	RNaseP	1.95	2	> 0.99	0.04	4	4	27.6211	26.9814	0.6397	0.08	0.04	0.97	1.83	2.09	0.26	101	2	Case	0
684	C4A	RNaseP	2.87	3	> 0.99	0.15	4	4	26.3178	26.273	0.0448	0.07	-0.52	1.43	2.68	3.03	0.35	101	1	Case	0
685	C4A	RNaseP	1.9	2	> 0.99	0.32	4	4	27.5841	26.909	0.6751	0.03	0.07	0.95	1.86	1.95	0.09	101	2	Case	0
686	C4A	RNaseP	1.91	2	> 0.99	0.17	4	4	27.2417	26.545	0.6967	0.02	0.07	0.95	1.88	1.95	0.07	101	2	Case	0
687	C4A	RNaseP	0.98	1	> 0.99	0.03	4	4	28.7344	27.1069	1.6275	0.07	1.03	0.49	0.93	1.04	0.11	101	2	Case	0
688	C4A	RNaseP	2.92	3	> 0.99	0.1	4	4	27.4206	27.3653	0.0553	0.03	-0.55	1.46	2.82	2.97	0.15	101	2	Case	0
689	C4A	RNaseP	3.7	4	0.85	0.67	4	4	27.0216	27.3102	-0.2886	0.07	-0.89	1.85	3.51	3.96	0.45	101	2	Case	0
690	C4A	RNaseP	2.89	3	> 0.99	0.12	4	4	26.7753	26.707	0.0682	0.05	-0.53	1.45	2.79	2.99	0.2	106	2	Case	0
691	C4A	RNaseP	1.87	2	> 0.99	0.6	4	4	27.4437	26.78	0.6638	0.02	0.1	0.93	1.84	1.91	0.07	100	1	Case	0
692	C4A	RNaseP	0.98	1	> 0.99	0.03	4	4	27.9651	26.3322	1.6329	0.08	1.03	0.49	0.92	1.04	0.11	101	2	Case	0
693	C4A	RNaseP	1.95	2	> 0.99	0.04	4	4	27.269	26.605	0.664	0.1	0.04	0.98	1.77	2.06	0.28	101	2	Case	0
694	C4A	RNaseP	2.04	2	> 0.99	0.08	4	4	26.9515	26.4135	0.538	0.16	-0.03	1.02	1.8	2.31	0.51	101	1	Case	0
695	C4A	RNaseP	2.92	3	> 0.99	0.05	4	4	27.1807	27.1257	0.055	0.06	-0.55	1.46	2.78	3.07	0.28	101	2	Case	0
696	C4A	RNaseP	1.05	1	> 0.99	0.68	4	4	28.9415	27.4122	1.5292	0.1	0.93	0.53	0.99	1.17	0.17	102	2	Case	0
697	C4A	RNaseP	1.1	1	> 0.99	1.52	4	4	28.3809	26.8941	1.4868	0.03	0.86	0.55	1.08	1.12	0.04	103	2	Case	0
698	C4A	RNaseP	1.93	2	> 0.99	0.08	4	4	27.9457	27.2952	0.6505	0.08	0.05	0.97	1.8	2.07	0.27	101	2	Case	0
699	C4A	RNaseP	1.89	2	> 0.99	0.39	4	4	27.8365	27.1562	0.6803	0.04	0.08	0.95	1.81	1.93	0.12	107	2	Case	0
700	C4A	RNaseP	1.01	1	> 0.99	0.13	4	4	28.0152	26.4212	1.5941	0.07	0.98	0.51	0.96	1.08	0.13	97	1	Case	0
701	C4A	RNaseP	2.02	2	> 0.99	0.09	4	4	27.0622	26.4622	0.6	0.08	-0.01	1.01	1.87	2.12	0.24	98	1	Case	0
702	C4A	RNaseP	1.95	2	> 0.99	0.08	4	4	26.7797	26.1276	0.6521	0.06	0.04	0.97	1.86	2.05	0.19	97	1	Case	0
703	C4A	RNaseP	0.98	1	> 0.99	0.04	4	4	27.4961	25.8602	1.6359	0.07	1.02	0.49	0.93	1.04	0.11	97	1	Case	0
704	C4A	RNaseP	2.72	3	> 0.99	1.3	4	4	26.9188	26.7494	0.1695	0.05	-0.44	1.36	2.65	2.84	0.2	97	1	Case	0
705	C4A	RNaseP	1.92	2	> 0.99	0.16	4	4	27.6636	26.9908	0.6729	0.07	0.06	0.96	1.8	1.98	0.19	97	1	Case	0
706	C4A	RNaseP	0.98	1	> 0.99	0.02	4	4	28.3356	26.749	1.5865	0.11	1.02	0.49	0.92	1.09	0.17	100	1	Case	0
707	C4A	RNaseP	1.91	2	> 0.99	0.27	4	4	27.6683	26.9899	0.6784	0.06	0.07	0.96	1.82	2.03	0.21	97	1	Case	0
708	C4A	RNaseP	2.71	3	> 0.99	1.04	4	4	26.864	26.738	0.126	0.04	-0.44	1.35	2.66	2.82	0.15	100	1	Case	0
709	C4A	RNaseP	2.82	3	> 0.99	0.57	4	4	26.5425	26.4403	0.1022	0.02	-0.5	1.41	2.78	2.86	0.09	110	2	Case	0
710	C4A	RNaseP	2.11	2	> 0.99	0.59	4	4	27.4405	26.8867	0.5538	0.1	-0.07	1.05	1.94	2.29	0.35	101	2	Case	0
711	C4A	RNaseP	2.09	2	> 0.99	0.49	4	4	27.3113	26.7442	0.567	0.03	-0.06	1.04	2.05	2.15	0.1	101	2	Case	0
712	C4A	RNaseP	2.91	3	> 0.99	0.06	4	4	26.1765	26.0898	0.0867	0.07	-0.54	1.46	2.8	3.13	0.32	101	2	Case	0
713	C4A	RNaseP	2.01	2	> 0.99	0.03	4	4	27.1201	26.5248	0.5953	0.09	-0.01	1	1.88	2.15	0.27	102	2	Case	0
714	C4A	RNaseP	1.96	2	> 0.99	0.04	4	4	27.3829	26.7216	0.6613	0.07	0.03	0.98	1.88	2.09	0.21	101	2	Case	0
715	C4A	RNaseP	2.02	2	> 0.99	0.05	4	4	28.0648	27.4503	0.6145	0.1	-0.01	1.01	1.85	2.2	0.35	101	2	Case	0
716	C4A	RNaseP	2.08	2	> 0.99	0.36	4	4	26.8087	26.2333	0.5754	0.06	-0.05	1.04	2	2.16	0.17	101	2	Case	0
717	C4A	RNaseP	1.04	1	> 0.99	0.42	4	4	28.2188	26.6699	1.5489	0.11	0.95	0.52	0.97	1.16	0.19	106	2	Case	0
718	C4A	RNaseP		0			4	4		26.6132								101	2	Case	0
719	C4A	RNaseP	1.91	2	> 0.99	0.22	4	4	27.6943	27.0014	0.6929	0.02	0.06	0.96	1.89	1.95	0.06	101	2	Case	0
720	C4A	RNaseP	1.07	1	> 0.99	0.84	4	4	28.5328	26.9953	1.5375	0.09	0.91	0.53	0.98	1.14	0.16	101	2	Case	0
721	C4A	RNaseP	2.1	2	> 0.99	0.58	4	4	27.074	26.5164	0.5576	0.06	-0.07	1.05	1.98	2.17	0.19	101	2	Case	0
722	C4A	RNaseP	2.03	2	> 0.99	0.11	4	4	28.2898	27.7014	0.5884	0.07	-0.02	1.02	1.95	2.18	0.22	99	1	Case	0
723	C4A	RNaseP	0.96	1	> 0.99	0.14	4	4	28.5015	26.8823	1.6192	0.09	1.06	0.48	0.89	1.03	0.13	100	1	Case	0
724	C4A	RNaseP	1	1	> 0.99	0.03	4	4	27.8085	26.1891	1.6194	0.09	1.01	0.5	0.94	1.07	0.12	97	1	Case	0
725	C4A	RNaseP	2.04	2	> 0.99	0.05	4	4	27.1538	26.5503	0.6035	0.11	-0.03	1.02	1.88	2.18	0.31	101	2	Case	0
726	C4A	RNaseP	1.8	2	> 0.99	0.98	4	4	27.7024	26.9486	0.7539	0.07	0.15	0.9	1.7	1.91	0.21	103	2	Case	0
727	C4A	RNaseP	1.99	2	> 0.99	0.03	4	4	27.99	27.3513	0.6388	0.05	0.01	0.99	1.89	2.03	0.14	101	2	Case	0
728	C4A	RNaseP	2.04	2	> 0.99	0.13	4	4	27.8932	27.2943	0.5989	0.07	-0.03	1.02	1.94	2.18	0.24	101	2	Case	0
729	C4A	RNaseP	2.07	2	> 0.99	0.15	4	4	27.5624	26.981	0.5814	0.09	-0.05	1.03	1.93	2.2	0.27	101	2	Case	0
730	C4A	RNaseP	1.9	2	> 0.99	0.07	4	4	27.884	27.1794	0.7047	0.16	0.08	0.95	1.65	2.11	0.47	101	2	Case	0
731	C4A	RNaseP	1.91	2	> 0.99	0.08	4	4	26.8489	26.152	0.6969	0.1	0.07	0.95	1.76	2.09	0.33	101	2	Case	0
732	C4A	RNaseP	2.08	2	> 0.99	0.33	4	4	27.4812	26.9067	0.5745	0.07	-0.05	1.04	1.97	2.2	0.23	101	2	Case	0
733	C4A	RNaseP	1.03	1	> 0.99	0.47	4	4	28.0499	26.4939	1.556	0.02	0.96	0.52	1.02	1.05	0.04	102	2	Case	0
734	C4A	RNaseP	1.1	1	> 0.99	1.08	4	4	28.6763	27.2494	1.4269	0.14	0.86	0.55	0.96	1.21	0.24	101	1	Case	0
735	C4A	RNaseP	2.88	3	> 0.99	0.15	4	4	27.1177	27.0812	0.0365	0.06	-0.53	1.44	2.73	3.04	0.31	101	1	Case	0
736	C4A	RNaseP	2.02	2	> 0.99	0.04	4	4	26.7908	26.1769	0.6139	0.08	-0.01	1.01	1.87	2.13	0.26	101	2	Case	0
737	C4A	RNaseP	2.98	3	> 0.99	0.02	4	4	26.3024	26.248	0.0544	0.05	-0.57	1.49	2.84	3.08	0.23	101	2	Case	0
738	C4A	RNaseP	1.98	2	> 0.99	0.03	4	4	27.2898	26.6466	0.6432	0.02	0.01	0.99	1.94	2.02	0.08	101	2	Case	0
739	C4A	RNaseP	1.16	1	> 0.99	2.06	4	4	28.3611	27.0069	1.3542	0.05	0.79	0.58	1.11	1.19	0.08	101	1	Case	0
740	C4A	RNaseP	1.98	2	> 0.99	0.02	4	4	27.394	26.8163	0.5777	0.07	0.01	0.99	1.9	2.09	0.2	101	1	Case	0
741	C4A	RNaseP	3	3	> 0.99	0.04	4	4	27.2824	27.2405	0.0419	0.06	-0.59	1.5	2.86	3.11	0.26	101	2	Case	0
742	C4A	RNaseP	2.74	3	> 0.99	0.95	4	4	26.7496	26.5739	0.1757	0.05	-0.45	1.37	2.62	2.82	0.2	101	2	Case	0
743	C4A	RNaseP	1.86	2	> 0.99	0.67	4	4	27.7905	27.0541	0.7364	0.09	0.11	0.93	1.72	2	0.28	101	2	Case	0
744	C4A	RNaseP	2	2	> 0.99	0.03	4	4	26.9666	26.3345	0.6321	0.08	0	1	1.84	2.09	0.25	101	2	Case	0
745	C4A	RNaseP	1.03	1	> 0.99	0.37	4	4	29.872	28.3528	1.5192	0.05	0.96	0.52	1	1.08	0.08	101	1	Case	0
746	C4A	RNaseP	2.05	2	> 0.99	0.09	4	4	27.2994	26.7035	0.5959	0.11	-0.03	1.02	1.89	2.25	0.36	101	2	Case	0
747	C4A	RNaseP	2.14	2	> 0.99	0.86	4	4	26.4254	25.9607	0.4647	0.07	-0.1	1.07	2.04	2.28	0.24	101	1	Case	0
748	C4A	RNaseP	1.08	1	> 0.99	0.93	4	4	28.2998	26.7787	1.5211	0.12	0.89	0.54	1.01	1.21	0.2	101	2	Case	0
749	C4A	RNaseP	2.77	3	> 0.99	0.66	4	4	27.493	27.3975	0.0955	0.06	-0.47	1.38	2.61	2.86	0.25	101	1	Case	NA
750	C4A	RNaseP	2.03	2	> 0.99	0.16	4	4	26.9944	26.3868	0.6076	0.06	-0.02	1.01	1.91	2.1	0.19	101	2	Case	0
751	C4A	RNaseP	2.02	2	> 0.99	0.11	4	4	27.3535	26.7583	0.5951	0.04	-0.02	1.01	1.97	2.08	0.11	97	1	Case	0
752	C4A	RNaseP	1.09	1	> 0.99	1.32	4	4	28.967	27.4592	1.5079	0.03	0.88	0.54	1.07	1.12	0.06	101	2	Case	0
753	C4A	RNaseP	3.05	3	> 0.99	0.08	4	4	26.8227	26.8036	0.0191	0.09	-0.61	1.53	2.82	3.26	0.44	101	2	Case	0
754	C4A	RNaseP	2.8	3	> 0.99	0.75	4	4	26.6297	26.4859	0.1438	0.02	-0.49	1.4	2.77	2.86	0.09	101	2	Case	0
755	C4A	RNaseP	2.74	3	> 0.99	0.81	4	4	27.0841	26.9084	0.1758	0.11	-0.45	1.37	2.54	2.99	0.46	104	2	Case	0
756	C4A	RNaseP	2.51	3	0.52	2.92	4	4	27.1306	26.8435	0.2871	0.07	-0.33	1.25	2.35	2.63	0.28	99	1	Case	0
757	C4A	RNaseP	1.89	2	> 0.99	0.4	4	4	27.1964	26.484	0.7124	0.01	0.08	0.94	1.87	1.91	0.03	101	2	Case	0
758	C4A	RNaseP	2.11	2	> 0.99	0.65	4	4	27.2	26.6781	0.5219	0.08	-0.08	1.06	2.02	2.27	0.26	103	2	Case	0
759	C4A	RNaseP	1.09	1	> 0.99	1.1	4	4	28.5587	27.0536	1.5051	0.04	0.88	0.54	1.05	1.12	0.07	101	2	Case	0
760	C4A	RNaseP	2.06	2	> 0.99	0.28	4	4	27.0974	26.5084	0.5889	0.06	-0.04	1.03	1.97	2.17	0.2	101	2	Case	0
761	C4A	RNaseP	1.08	1	> 0.99	1.31	4	4	28.3684	26.8778	1.4907	0.07	0.89	0.54	1.01	1.12	0.11	106	2	Case	0
762	C4A	RNaseP	3.07	3	> 0.99	0.16	4	4	26.8664	26.8849	-0.0186	0.08	-0.62	1.54	2.89	3.28	0.39	105	2	Case	0
763	C4A	RNaseP	2.14	2	> 0.99	0.66	4	4	27.1573	26.6255	0.5318	0.13	-0.1	1.07	1.98	2.38	0.4	101	2	Case	0
764	C4A	RNaseP	1.96	2	> 0.99	0.03	4	4	27.0176	26.3793	0.6382	0.05	0.03	0.98	1.86	2.02	0.16	97	1	Case	0
765	C4A	RNaseP	2.03	2	> 0.99	0.07	4	4	27.7726	27.1681	0.6046	0.08	-0.02	1.02	1.93	2.16	0.24	101	2	Case	0
766	C4A	RNaseP	1.95	2	> 0.99	0.06	4	4	27.2549	26.5933	0.6616	0.03	0.03	0.98	1.92	2.02	0.1	101	2	Case	0
767	C4A	RNaseP	1.98	2	> 0.99	0.02	4	4	27.5514	26.906	0.6454	0.08	0.02	0.99	1.87	2.14	0.27	101	2	Case	0
768	C4A	RNaseP	2	2	> 0.99	0.03	4	4	27.1795	26.5511	0.6284	0.03	0	1	1.95	2.03	0.08	101	2	Case	0
769	C4A	RNaseP	2	2	> 0.99	0.04	4	4	27.4699	26.8386	0.6313	0.12	0	1	1.82	2.23	0.42	101	2	Case	0
770	C4A	RNaseP	1.63	2	> 0.99	2.7	4	4	27.2465	26.3232	0.9232	0.04	0.29	0.82	1.58	1.68	0.09	101	2	Case	0
771	C4A	RNaseP	2.48	3	< 0.50	2.46	4	4	27.2443	26.9242	0.3201	0.1	-0.31	1.24	2.28	2.66	0.39	101	2	Case	0
772	C4A	RNaseP	2.99	3	> 0.99	0.03	4	4	26.5448	26.4971	0.0477	0.04	-0.58	1.5	2.89	3.08	0.2	101	2	Case	NA
773	C4A	RNaseP	2.99	3	> 0.99	0.05	4	4	26.6039	26.5861	0.0178	0.04	-0.58	1.5	2.87	3.08	0.2	103	2	Case	0
774	C4A	RNaseP	1.88	2	> 0.99	0.2	4	4	27.4618	26.7723	0.6895	0.08	0.09	0.94	1.76	2	0.24	101	2	Case	0
775	C4A	RNaseP	1.12	1	> 0.99	1.47	4	4	28.2207	26.8223	1.3984	0.03	0.83	0.56	1.08	1.14	0.06	101	1	Case	0
776	C4A	RNaseP	2.06	2	> 0.99	0.24	4	4	27.4459	26.8878	0.5581	0.17	-0.04	1.03	1.75	2.3	0.55	102	2	Case	0
777	C4A	RNaseP	2.08	2	> 0.99	0.52	4	4	27.4069	26.8613	0.5456	0.07	-0.05	1.04	1.98	2.19	0.21	102	2	Case	0
778	C4A	RNaseP	1.06	1	> 0.99	0.56	4	4	28.2428	26.7666	1.4763	0.1	0.91	0.53	0.99	1.16	0.17	102	1	Case	NA
779	C4A	RNaseP	1.99	2	> 0.99	0.03	4	4	27.2743	26.6578	0.6166	0.05	0	1	1.89	2.06	0.16	98	1	Case	0
780	C4A	RNaseP	2.02	2	> 0.99	0.1	4	4	26.9034	26.3061	0.5973	0.06	-0.01	1.01	1.94	2.14	0.19	97	1	Case	0
781	C4A	RNaseP	2.12	2	> 0.99	0.86	4	4	26.2411	25.7257	0.5154	0.04	-0.08	1.06	2.06	2.18	0.12	105	2	Case	0
782	C4A	RNaseP	3.08	3	> 0.99	0.28	4	4	26.8236	26.8824	-0.0588	0.04	-0.62	1.54	2.97	3.18	0.2	102	1	Case	0
783	C4A	RNaseP	1.78	2	> 0.99	0.95	4	4	28.151	27.3836	0.7674	0.16	0.17	0.89	1.58	2.06	0.48	101	2	Case	0
784	C4A	RNaseP	1.77	2	> 0.99	1.34	4	4	27.7012	26.9214	0.7798	0.1	0.18	0.88	1.65	1.91	0.26	101	2	Case	0
785	C4A	RNaseP	1.26	1	> 0.99	3.25	4	4	28.9303	27.7034	1.2269	0.05	0.66	0.63	1.23	1.31	0.09	103	1	Case	1
786	C4A	RNaseP	1.9	2	> 0.99	0.19	4	4	27.6224	26.9472	0.6753	0.09	0.07	0.95	1.74	2.01	0.28	102	2	Case	0
787	C4A	RNaseP	0.95	1	> 0.99	0.17	4	4	27.1011	25.4218	1.6792	0.08	1.07	0.48	0.87	0.99	0.12	97	1	Case	NA
788	C4A	RNaseP	1.04	1	> 0.99	0.31	4	4	27.3197	25.7588	1.5609	0.09	0.95	0.52	0.98	1.13	0.15	97	1	Case	0
789	C4A	RNaseP	2.89	3	> 0.99	0.09	4	4	26.9979	26.9294	0.0685	0.07	-0.53	1.45	2.7	3.02	0.32	102	2	Case	NA
790	C4A	RNaseP	1.02	1	> 0.99	0.27	4	4	28.0759	26.4978	1.5781	0.07	0.98	0.51	0.97	1.07	0.1	102	2	Case	0
791	C4A	RNaseP	3.07	3	> 0.99	0.15	4	4	27.2168	27.2713	-0.0545	0.03	-0.62	1.53	3.01	3.13	0.12	101	1	Case	0
792	C4A	RNaseP	1.95	2	> 0.99	0.06	4	4	27.5198	26.923	0.5968	0.02	0.03	0.98	1.93	2	0.06	105	1	Case	0
793	C4A	RNaseP	1.92	2	> 0.99	0.05	4	4	27.2536	26.5933	0.6603	0.13	0.06	0.96	1.69	2.08	0.38	101	2	Case	0
794	C4A	RNaseP	2.17	2	> 0.99	1.05	4	4	28.3743	27.9287	0.4456	0.02	-0.12	1.09	2.12	2.2	0.08	102	1	Case	0
795	C4A	RNaseP	1.72	2	> 0.99	1.71	4	4	26.8876	26.0658	0.8218	0.13	0.22	0.86	1.54	1.9	0.36	101	2	Case	0
796	C4A	RNaseP	2.06	2	> 0.99	0.44	4	4	27.7028	27.1483	0.5545	0.05	-0.05	1.03	1.97	2.13	0.16	102	2	Case	0
797	C4A	RNaseP	1.87	2	> 0.99	0.19	4	3	25.2406	24.5819	0.6587	0.13	0.1	0.94	1.69	2.03	0.33	101	1	Case	0
798	C4A	RNaseP	2.07	2	> 0.99	0.31	4	4	28.55	27.9989	0.5511	0.1	-0.05	1.03	1.96	2.3	0.33	106	2	Case	0
799	C4A	RNaseP	1.93	2	> 0.99	0.16	4	4	26.803	26.1361	0.6669	0.06	0.05	0.96	1.82	2.02	0.2	#N/A	#N/A	Case	NA
800	C4A	RNaseP	1.07	1	> 0.99	1.2	4	4	27.0353	25.5246	1.5107	0.05	0.9	0.54	1.03	1.12	0.08	99	1	Case	0
801	C4A	RNaseP	2.12	2	> 0.99	0.59	4	4	27.4106	26.9307	0.4799	0.1	-0.08	1.06	1.94	2.24	0.3	101	1	Case	0
802	C4A	RNaseP	2.03	2	> 0.99	0.07	4	4	26.9263	26.381	0.5453	0.04	-0.02	1.01	1.98	2.12	0.14	101	1	Case	0
803	C4A	RNaseP	3.03	3	> 0.99	0.14	4	4	25.8652	25.8638	0.0014	0.01	-0.6	1.51	3.01	3.06	0.05	101	2	Case	0
804	C4A	RNaseP	2.99	3	> 0.99	0.04	4	4	27.736	27.7166	0.0194	0.05	-0.58	1.5	2.91	3.12	0.21	102	2	Case	1
805	C4A	RNaseP	2.1	2	> 0.99	0.37	4	4	26.983	26.4912	0.4918	0.09	-0.07	1.05	1.99	2.24	0.25	101	1	Case	0
806	C4A	RNaseP	3.74	4	0.82	0.39	4	4	26.2842	26.5853	-0.3012	0.12	-0.9	1.87	3.29	3.91	0.62	101	2	Case	0
807	C4A	RNaseP	1.99	2	> 0.99	0.03	4	4	26.7592	26.1427	0.6165	0.12	0	1	1.81	2.18	0.36	98	1	Case	1
808	C4A	RNaseP	0.01	0			4	3	35.0709	26.8181	8.2529	0.18	7.65	0	0.01	0.01	0	101	2	Case	0
809	C4A	RNaseP	2.01	2	> 0.99	0.12	4	4	27.5849	26.9945	0.5904	0.08	-0.01	1.01	1.87	2.12	0.26	103	2	Case	0
810	C4A	RNaseP	1.99	2	> 0.99	0.05	4	4	26.1609	25.551	0.6098	0.12	0.01	0.99	1.83	2.18	0.35	101	2	Case	0
811	C4A	RNaseP	2.93	3	> 0.99	0.05	4	4	26.7769	26.7662	0.0107	0.05	-0.55	1.47	2.82	3.02	0.2	101	1	Case	0
812	C4A	RNaseP	1.11	1	> 0.99	1.79	4	4	28.2752	26.8083	1.4669	0.09	0.85	0.55	1.03	1.18	0.15	98	1	Case	0
813	C4A	RNaseP	1.76	2	> 0.99	1.41	4	4	28.1589	27.3733	0.7855	0.07	0.19	0.88	1.64	1.83	0.19	101	2	Case	0
814	C4A	RNaseP	1.97	2	> 0.99	0.03	4	4	27.8513	27.226	0.6253	0.1	0.02	0.98	1.82	2.15	0.34	101	2	Case	0
815	C4A	RNaseP	1.95	2	> 0.99	0.06	4	4	27.6585	27.0096	0.6489	0.08	0.04	0.97	1.85	2.07	0.23	99	1	Case	0
816	C4A	RNaseP	1.96	2	> 0.99	0.04	4	4	26.1229	25.5297	0.5932	0.1	0.03	0.98	1.77	2.05	0.28	100	1	Case	0
817	C4A	RNaseP	2.06	2	> 0.99	0.29	4	4	25.8343	25.2749	0.5594	0.05	-0.04	1.03	1.97	2.13	0.16	103	2	Case	0
818	C4A	RNaseP	1.89	2	> 0.99	0.44	4	4	27.0628	26.3789	0.6839	0.04	0.08	0.94	1.82	1.94	0.12	101	2	Case	NA
819	C4A	RNaseP	1.98	2	> 0.99	0.02	4	4	27.141	26.5643	0.5767	0.03	0.01	0.99	1.92	2.01	0.09	100	1	Case	NA
820	C4A	RNaseP	2.86	3	> 0.99	0.1	4	4	26.563	26.4766	0.0864	0.11	-0.51	1.43	2.56	3.02	0.46	103	2	Case	NA
821	C4A	RNaseP	2.18	2	> 0.99	1.1	4	4	27.2185	26.8464	0.3721	0.04	-0.13	1.09	2.13	2.26	0.13	97	1	Case	0
822	C4A	RNaseP	1.99	2	> 0.99	0.02	4	4	27.8618	27.3563	0.5055	0.04	0.01	0.99	1.91	2.05	0.14	97	1	Case	0
823	C4A	RNaseP	2.08	2	> 0.99	0.44	4	4	27.2607	26.7146	0.5461	0.07	-0.05	1.04	1.97	2.18	0.2	102	2	Case	0
824	C4A	RNaseP	2.18	2	> 0.99	1.11	4	4	28.44	27.9616	0.4784	0.09	-0.12	1.09	2.08	2.38	0.3	102	2	Case	NA
825	C4A	RNaseP	3.25	3	0.95	1.11	4	4	26.3374	26.4375	-0.1001	0.06	-0.7	1.63	3.14	3.42	0.28	101	2	Case	1
826	C4A	RNaseP	1.1	1	> 0.99	1.61	4	4	29.6471	28.1844	1.4627	0.06	0.86	0.55	1.04	1.13	0.1	103	2	Case	0
827	C4A	RNaseP	2.18	2	> 0.99	1.08	4	4	27.2384	26.7606	0.4778	0.1	-0.12	1.09	2.01	2.35	0.34	102	2	Case	0
828	C4A	RNaseP	3.59	4	< 0.50	1.07	4	4	26.405	26.6859	-0.2809	0.09	-0.84	1.8	3.41	3.92	0.51	101	1	Case	1
829	C4A	RNaseP	2.15	2	> 0.99	1.18	4	4	27.2369	26.7299	0.507	0.04	-0.11	1.08	2.09	2.21	0.12	99	1	Case	NA
830	C4A	RNaseP	2.01	2	> 0.99	0.07	4	4	27.9936	27.3874	0.6062	0.04	-0.01	1	1.96	2.06	0.1	99	1	Case	NA
831	C4A	RNaseP	2.06	2	> 0.99	0.4	4	4	26.9246	26.3529	0.5716	0.07	-0.04	1.03	1.95	2.19	0.24	98	1	Case	NA
832	C4A	RNaseP	2.09	2	> 0.99	0.61	4	4	26.7206	26.1729	0.5477	0.08	-0.06	1.05	1.95	2.22	0.26	98	1	Case	NA
833	C4A	RNaseP	1.89	2	> 0.99	0.85	4	4	27.3479	26.7657	0.5822	0.04	0.08	0.94	1.82	1.95	0.13	97	1	Case	NA
834	C4A	RNaseP	2.02	2	> 0.99	0.07	4	4	27.8268	27.2302	0.5966	0.1	-0.02	1.01	1.83	2.11	0.28	97	1	Case	NA
835	C4A	RNaseP	2.17	2	> 0.99	1.16	4	4	27.8621	27.3766	0.4854	0.11	-0.11	1.08	2.01	2.41	0.4	103	2	Case	0
836	C4A	RNaseP	1.92	2	> 0.99	0.09	4	4	27.8036	27.1836	0.62	0.06	0.06	0.96	1.81	1.99	0.18	102	1	Case	0
837	C4A	RNaseP	3.54	4	< 0.50	1.26	4	4	26.8588	27.1244	-0.2656	0.03	-0.82	1.77	3.45	3.63	0.18	101	2	Case	0
838	C4A	RNaseP	2.04	2	> 0.99	0.18	4	4	28.1417	27.5622	0.5795	0.11	-0.03	1.02	1.89	2.26	0.37	101	1	Case	0
839	C4A	RNaseP	2.79	3	> 0.99	0.74	4	4	27.1785	27.0997	0.0788	0.06	-0.48	1.39	2.66	2.94	0.28	95	1	Case	0
840	C4A	RNaseP	1.92	2	> 0.99	0.17	4	4	27.3678	26.75	0.6178	0.07	0.06	0.96	1.84	2.05	0.21	101	2	Case	NA
841	C4A	RNaseP	1.94	2	> 0.99	0.05	4	4	27.9326	27.3334	0.5992	0.04	0.04	0.97	1.9	2.03	0.13	101	2	Case	0
842	C4A	RNaseP	3	3	> 0.99	0.06	4	4	27.9034	27.8814	0.0219	0.04	-0.59	1.5	2.91	3.1	0.18	97	1	Case	0
843	C4A	RNaseP	1.8	2	> 0.99	1.01	4	3	27.7686	27.0598	0.7087	0.02	0.15	0.9	1.78	1.83	0.04	95	1	Case	0
844	C4A	RNaseP	1.89	2	> 0.99	0.62	4	4	27.5627	26.9317	0.631	0.04	0.08	0.95	1.83	1.95	0.12	96	1	Case	0
845	C4A	RNaseP	1.97	2	> 0.99	0.04	4	4	27.2245	26.6495	0.575	0.1	0.02	0.98	1.86	2.16	0.3	96	1	Case	0
846	C4A	RNaseP	3.17	3	0.99	0.53	4	4	27.6108	27.6923	-0.0815	0.06	-0.67	1.59	3.04	3.32	0.28	96	1	Case	0
847	C4A	RNaseP	2.89	3	> 0.99	0.09	4	4	27.4926	27.4406	0.052	0.09	-0.53	1.45	2.71	3.11	0.4	96	1	Case	NA
848	C4A	RNaseP	0.98	1	> 0.99	0.07	4	4	28.3551	26.7476	1.6075	0.06	1.02	0.49	0.93	1.03	0.09	96	1	Case	0
849	C4A	RNaseP	0.99	1	> 0.99	0.02	4	4	28.1059	26.5305	1.5753	0.05	1.02	0.49	0.93	1.01	0.08	96	1	Case	0
850	C4A	RNaseP	1.95	2	> 0.99	0.02	4	4	27.485	26.8902	0.5948	0.1	0.04	0.97	1.84	2.13	0.29	95	1	Case	0
851	C4A	RNaseP	2.69	3	0.98	1.09	4	4	27.0261	26.8967	0.1294	0.03	-0.43	1.35	2.62	2.76	0.15	95	1	Case	0
852	C4A	RNaseP	2.02	2	> 0.99	0.04	4	4	26.9311	26.3633	0.5678	0.07	-0.02	1.01	1.89	2.12	0.22	96	1	Case	0
853	C4A	RNaseP					4	0										103	2	Case	NA
854	C4A	RNaseP	2.01	2	> 0.99	0.02	4	4	27.7848	27.2065	0.5783	0.06	-0.01	1	1.92	2.13	0.21	96	1	Case	1
855	C4A	RNaseP	2.88	3	> 0.99	0.24	4	4	27.4935	27.4605	0.0331	0.04	-0.52	1.44	2.79	2.98	0.18	95	1	Case	0
856	C4A	RNaseP	2.02	2	> 0.99	0.12	4	4	28.1621	27.6216	0.5405	0.04	-0.02	1.01	1.95	2.09	0.14	95	1	Case	0
857	C4A	RNaseP	2.07	2	> 0.99	0.06	4	4	27.1828	26.6451	0.5376	0.18	-0.05	1.03	1.82	2.4	0.58	96	1	Case	0
858	C4A	RNaseP	2	2	> 0.99	0.03	4	4	26.7536	26.1811	0.5725	0.07	0	1	1.87	2.08	0.21	102	2	Case	0
859	C4A	RNaseP	2.08	2	> 0.99	0.2	4	4	27.5422	27.0106	0.5316	0.06	-0.05	1.04	1.97	2.15	0.18	96	1	Case	NA
860	C4A	RNaseP	1.93	2	> 0.99	0.11	4	4	28.1727	27.5641	0.6086	0.03	0.05	0.97	1.89	1.98	0.09	95	1	Case	0
861	C4A	RNaseP	1.98	2	> 0.99	0.02	4	4	27.7455	27.1486	0.5969	0.08	0.01	0.99	1.89	2.14	0.25	96	1	Case	0
862	C4A	RNaseP	1.92	2	> 0.99	0.09	4	4	27.1887	26.5701	0.6186	0.08	0.06	0.96	1.78	2.01	0.24	95	1	Case	0
863	C4A	RNaseP	2.92	3	> 0.99	0.09	4	4	26.6817	26.6429	0.0388	0.1	-0.55	1.46	2.81	3.25	0.44	96	1	Case	0
864	C4A	RNaseP	2.04	2	> 0.99	0.08	4	4	27.4213	26.8682	0.5531	0.05	-0.03	1.02	1.95	2.13	0.18	96	1	Case	0
865	C4A	RNaseP	2.9	3	> 0.99	0.1	4	4	26.0396	26.0256	0.0139	0.05	-0.54	1.45	2.77	3	0.24	99	1	Case	0
866	C4A	RNaseP	2.69	3	> 0.99	1.29	4	4	27.5798	27.4227	0.1571	0.05	-0.43	1.35	2.56	2.76	0.2	96	1	Case	0
867	C4A	RNaseP	2.99	3	> 0.99	0.02	4	4	26.6983	26.7267	-0.0284	0.08	-0.58	1.49	2.76	3.1	0.34	97	1	Case	0
868	C4A	RNaseP	2.06	2	> 0.99	0.64	4	4	27.3432	26.8338	0.5094	0.02	-0.04	1.03	2.04	2.11	0.07	97	1	Case	0
869	C4A	RNaseP	1.14	1	> 0.99	1.94	4	4	28.3419	26.9614	1.3805	0.02	0.81	0.57	1.12	1.16	0.04	107	2	Case	NA
870	C4A	RNaseP	2.03	2	> 0.99	0.22	4	4	27.2358	26.6984	0.5374	0.06	-0.02	1.01	1.98	2.15	0.17	101	2	Case	NA
871	C4A	RNaseP	2.93	3	> 0.99	0.07	4	4	26.9635	26.9272	0.0363	0.06	-0.55	1.46	2.79	3.04	0.26	96	1	Case	0
872	C4A	RNaseP	2.02	2	> 0.99	0.04	4	4	27.2839	26.728	0.5559	0.12	-0.02	1.01	1.86	2.22	0.37	101	1	Case	NA
873	C4A	RNaseP	1.85	2	> 0.99	0.8	4	4	27.9628	27.2682	0.6945	0.05	0.11	0.93	1.82	1.94	0.13	97	1	Case	0
874	C4A	RNaseP	1.86	2	> 0.99	0.65	4	4	26.1463	25.4659	0.6804	0.13	0.11	0.93	1.63	2.01	0.38	104	2	Case	NA
875	C4A	RNaseP	2.69	3	> 0.99	1.57	4	4	26.8411	26.7173	0.1238	0.08	-0.43	1.34	2.49	2.8	0.31	97	1	Case	0
876	C4A	RNaseP	3.58	4	< 0.50	1.23	4	4	27.0613	27.3145	-0.2532	0.09	-0.84	1.79	3.33	3.82	0.5	96	1	Case	0
877	C4A	RNaseP	2.75	3	> 0.99	1.34	4	4	26.7967	26.7065	0.0902	0.03	-0.46	1.38	2.7	2.83	0.13	97	1	Case	0
878	C4A	RNaseP	1.96	2	> 0.99	0.04	4	4	27.4015	26.8133	0.5882	0.14	0.03	0.98	1.74	2.19	0.44	101	2	Case	NA
879	C4A	RNaseP	2.05	2	> 0.99	0.14	4	4	28.0252	27.5039	0.5213	0.1	-0.04	1.03	1.87	2.17	0.31	101	2	Case	NA
880	C4A	RNaseP	1.05	1	> 0.99	0.44	4	4	28.5405	27.0295	1.511	0.06	0.93	0.53	0.99	1.09	0.1	96	1	Case	0
881	C4A	RNaseP	2.05	2	> 0.99	0.12	4	4	27.2897	26.7681	0.5217	0.11	-0.04	1.03	1.86	2.25	0.38	101	2	Case	NA
882	C4A	RNaseP	1.97	2	> 0.99	0.02	4	4	27.471	26.8892	0.5818	0.09	0.02	0.98	1.81	2.11	0.3	101	2	Case	NA
883	C4A	RNaseP	2.57	3	0.71	1.99	4	4	27.557	27.3348	0.2222	0.07	-0.36	1.29	2.47	2.76	0.29	96	1	Case	0
884	C4A	RNaseP	2.08	2	> 0.99	0.63	4	4	27.4748	26.9805	0.4943	0.05	-0.06	1.04	2.02	2.17	0.15	98	1	Case	0
885	C4A	RNaseP	1.07	1	> 0.99	0.83	4	3	27.3869	25.9236	1.4634	0.03	0.91	0.53	1.04	1.09	0.05	101	2	Case	NA
886	C4A	RNaseP	1.1	1	> 0.99	1.69	4	4	28.5722	27.1615	1.4107	0.08	0.86	0.55	1.05	1.19	0.14	100	1	Case	NA
887	C4A	RNaseP	2.76	3	> 0.99	1.04	4	4	26.6967	26.6118	0.0849	0.03	-0.47	1.38	2.69	2.83	0.14	97	1	Case	0
888	C4A	RNaseP	2.37	2	0.75	2.16	4	4	27.0521	26.7365	0.3156	0.06	-0.24	1.18	2.24	2.44	0.2	101	2	Case	NA
889	C4A	RNaseP	2.48	3	< 0.50	2.3	4	4	27.5439	27.2483	0.2956	0.11	-0.31	1.24	2.27	2.69	0.42	101	2	Case	NA
890	C4A	RNaseP	3.53	3	< 0.50	1.98	4	4	27.2113	27.4725	-0.2611	0.14	-0.82	1.76	3.24	4	0.76	101	2	Case	NA
891	C4A	RNaseP	2.13	2	> 0.99	0.72	4	4	27.5636	27.0983	0.4652	0.04	-0.09	1.07	2.06	2.18	0.12	101	2	Case	NA
892	C4A	RNaseP	2.28	2	0.98	1.5	4	3	26.9612	26.5913	0.3699	0.01	-0.19	1.14	2.26	2.3	0.04	101	2	Case	0
893	C4A	RNaseP	2.07	2	> 0.99	0.16	4	4	27.0998	26.5916	0.5083	0.14	-0.05	1.04	1.84	2.3	0.46	101	2	Case	0
894	C4A	RNaseP	1.08	1	> 0.99	0.59	4	4	26.9131	25.4698	1.4433	0.15	0.89	0.54	0.94	1.18	0.24	101	2	Case	0
895	C4A	RNaseP	2.4	2	0.55	2.93	4	4	26.9783	26.6676	0.3107	0.04	-0.26	1.2	2.33	2.49	0.15	101	1	Case	1
896	C4A	RNaseP	2	2	> 0.99	0.02	4	4	27.0945	26.534	0.5605	0.12	0	1	1.8	2.21	0.41	101	2	Case	0
897	C4A	RNaseP	3.19	3	0.99	0.68	4	4	25.7779	25.8781	-0.1003	0.06	-0.67	1.59	2.99	3.3	0.31	101	1	Case	0
898	C4A	RNaseP	3.75	4	0.88	0.35	4	4	28.3541	28.7028	-0.3487	0.08	-0.91	1.87	3.61	4.06	0.45	100	2	Case	0
899	C4A	RNaseP	1.96	2	> 0.99	0.02	4	4	27.3182	26.7342	0.584	0.03	0.03	0.98	1.93	2.03	0.1	101	2	Case	0
900	C4A	RNaseP	1.92	2	> 0.99	0.23	4	4	27.1655	26.5335	0.632	0.07	0.06	0.96	1.86	2.06	0.2	101	1	Case	0
901	C4A	RNaseP	1.03	1	> 0.99	0.18	4	4	27.9932	26.4654	1.5278	0.02	0.95	0.52	1.02	1.06	0.04	101	1	Case	0
902	C4A	RNaseP	1.93	2	> 0.99	0.07	4	4	25.4826	24.8589	0.6237	0.14	0.05	0.97	1.78	2.2	0.41	101	1	Case	0
903	C4A	RNaseP	2.01	2	> 0.99	0.02	4	4	27.9739	27.3704	0.6034	0.09	-0.01	1	1.86	2.15	0.29	101	1	Case	0
904	C4A	RNaseP	1.02	1	> 0.99	0.13	4	4	28.8356	27.3025	1.5331	0.05	0.98	0.51	0.96	1.04	0.08	101	2	Case	0
905	C4A	RNaseP	1.92	2	> 0.99	0.18	4	4	26.7651	26.146	0.619	0.05	0.06	0.96	1.85	2	0.15	101	2	Case	0
906	C4A	RNaseP	2.94	3	> 0.99	0.02	4	4	26.1677	26.1669	0.0008	0.08	-0.56	1.47	2.76	3.14	0.38	101	2	Case	0
907	C4A	RNaseP	2.76	3	0.99	0.77	4	4	27.3081	27.2142	0.0939	0.05	-0.46	1.38	2.65	2.89	0.24	101	2	Case	0
908	C4A	RNaseP	2.85	3	> 0.99	0.39	4	4	26.5779	26.5166	0.0613	0.07	-0.51	1.43	2.66	2.97	0.31	101	1	Case	0
909	C4A	RNaseP	1.98	2	> 0.99	0.02	4	4	27.4539	26.8832	0.5708	0.11	0.01	0.99	1.84	2.15	0.31	101	2	Case	0
910	C4A	RNaseP					4	0										101	1	Case	0
911	C4A	RNaseP	2.15	2	> 0.99	0.72	4	4	26.8502	26.3946	0.4556	0.09	-0.1	1.07	2.05	2.35	0.31	101	2	Case	0
912	C4A	RNaseP	2	2	> 0.99	0.04	4	4	25.4512	24.8922	0.559	0.07	0	1	1.92	2.12	0.2	101	2	Case	0
913	C4A	RNaseP	1.04	1	> 0.99	0.13	4	4	27.4784	25.9623	1.5161	0.08	0.94	0.52	0.99	1.11	0.12	101	1	Case	0
914	C4A	RNaseP					4	0										101	1	Case	0
915	C4A	RNaseP	2.91	3	> 0.99	0.08	4	4	26.3284	26.309	0.0194	0.05	-0.54	1.45	2.76	2.98	0.21	101	2	Case	0
916	C4A	RNaseP	1.06	1	> 0.99	0.56	4	4	28.0231	26.5274	1.4957	0.06	0.92	0.53	1.01	1.12	0.11	101	1	Case	0
917	C4A	RNaseP	2	2	> 0.99	0.04	4	4	27.0319	26.4567	0.5752	0.12	0	1	1.78	2.16	0.38	101	1	Case	0
918	C4A	RNaseP	1.09	1	> 0.99	0.94	4	4	28.5508	27.0878	1.463	0.05	0.88	0.54	1.05	1.12	0.08	101	2	Case	0
919	C4A	RNaseP	1.91	2	> 0.99	0.06	4	4	27.1956	26.524	0.6716	0.1	0.06	0.96	1.75	2.05	0.3	101	2	Case	0
920	C4A	RNaseP	2.04	2	> 0.99	0.14	4	4	25.4098	24.829	0.5807	0.13	-0.03	1.02	1.79	2.22	0.43	101	2	Case	0
921	C4A	RNaseP	1.74	2	> 0.99	1.81	4	4	27.6523	26.8643	0.788	0.08	0.2	0.87	1.63	1.84	0.21	101	2	Case	0
922	C4A	RNaseP	1.98	2	> 0.99	0.02	4	4	26.8342	26.2352	0.599	0.04	0.01	0.99	1.9	2.03	0.13	101	2	Case	0
923	C4A	RNaseP	0.99	1	> 0.99	0.04	4	4	27.9673	26.3854	1.5819	0.09	1.01	0.5	0.93	1.06	0.13	101	1	Case	0
924	C4A	RNaseP	1.95	2	> 0.99	0.08	4	4	27.6005	26.9791	0.6213	0.09	0.04	0.98	1.8	2.1	0.3	101	2	Case	0
925	C4A	RNaseP	2.11	2	> 0.99	0.41	4	4	27.2499	26.7391	0.5108	0.08	-0.07	1.05	1.99	2.21	0.22	101	2	Case	0
926	C4A	RNaseP	3.21	3	0.99	0.57	4	4	26.0815	26.1914	-0.1099	0.11	-0.68	1.61	3.02	3.58	0.57	101	1	Case	0
927	C4A	RNaseP	1.12	1	> 0.99	1.3	4	4	28.3989	26.9781	1.4208	0.1	0.84	0.56	1.04	1.21	0.16	101	2	Case	0
928	C4A	RNaseP	1.92	2	> 0.99	0.31	4	4	27.029	26.3872	0.6418	0.06	0.06	0.96	1.81	2.01	0.2	101	2	Case	0
929	C4A	RNaseP	2.87	3	> 0.99	0.27	4	4	26.7883	26.7266	0.0617	0.05	-0.52	1.44	2.75	3	0.25	101	2	Case	0
930	C4A	RNaseP	2.9	3	> 0.99	0.09	4	4	26.7365	26.6873	0.0492	0.07	-0.54	1.45	2.75	3.03	0.28	101	2	Case	0
931	C4A	RNaseP	2.21	2	> 0.99	0.99	4	4	27.9661	27.5237	0.4424	0.12	-0.14	1.1	1.96	2.4	0.44	101	2	Case	0
932	C4A	RNaseP	1.01	1	> 0.99	0.05	4	4	27.7452	26.1922	1.553	0.08	0.98	0.51	0.94	1.06	0.12	101	1	Case	0
933	C4A	RNaseP	2.06	2	> 0.99	0.11	4	4	27.6601	27.1198	0.5403	0.07	-0.04	1.03	1.96	2.2	0.24	101	2	Case	0
934	C4A	RNaseP	2.15	2	> 0.99	0.51	4	4	27.0343	26.5525	0.4818	0.1	-0.1	1.07	2	2.31	0.31	101	2	Case	0
935	C4A	RNaseP	1.9	2	> 0.99	0.5	4	4	26.8437	26.1986	0.6451	0.06	0.07	0.95	1.8	1.96	0.16	101	1	Case	0
936	C4A	RNaseP	1.05	1	> 0.99	0.36	4	4	28.6282	27.1154	1.5128	0.03	0.93	0.53	1.02	1.07	0.05	101	2	Case	0
937	C4A	RNaseP	2.66	3	0.98	1.32	4	4	26.6418	26.4683	0.1735	0.08	-0.41	1.33	2.46	2.79	0.33	101	2	Case	0
938	C4A	RNaseP	2.17	2	> 0.99	0.84	4	4	27.4175	26.9511	0.4663	0.07	-0.12	1.09	2.06	2.28	0.22	101	2	Case	0
939	C4A	RNaseP	2.57	3	0.84	2.02	4	4	26.8095	26.5868	0.2227	0.04	-0.36	1.29	2.52	2.66	0.15	101	2	Case	0
940	C4A	RNaseP	2.07	2	> 0.99	0.09	4	4	27.3535	26.8215	0.532	0.12	-0.05	1.04	1.91	2.33	0.42	101	2	Case	0
941	C4A	RNaseP	2.96	3	> 0.99	0.05	4	4	26.009	25.9886	0.0204	0.02	-0.56	1.48	2.91	3.01	0.1	101	2	Case	0
942	C4A	RNaseP	1.01	1	> 0.99	0.04	4	4	27.4547	25.8984	1.5563	0.08	0.98	0.51	0.97	1.09	0.12	101	1	Case	0
943	C4A	RNaseP	1.96	2	> 0.99	0.03	4	4	27.513	26.8731	0.6399	0.03	0.03	0.98	1.9	2.01	0.11	101	2	Case	0
944	C4A	RNaseP	1.98	2	> 0.99	0.04	4	4	26.8108	26.2121	0.5987	0.05	0.01	0.99	1.89	2.05	0.16	101	2	Case	0
945	C4A	RNaseP	2.69	3	0.99	1.36	4	4	26.8594	26.7017	0.1577	0.04	-0.43	1.34	2.63	2.8	0.17	101	2	Case	0
946	C4A	RNaseP	0.99	1	> 0.99	0.02	4	4	28.308	26.7124	1.5956	0.05	1.01	0.5	0.97	1.04	0.08	101	2	Case	0
947	C4A	RNaseP	1.98	2	> 0.99	0.07	4	4	27.3397	26.7392	0.6005	0.01	0.02	0.99	1.97	1.99	0.02	101	2	Case	0
948	C4A	RNaseP	0.94	1	> 0.99	0.48	4	4	27.6178	25.9599	1.6578	0.07	1.08	0.47	0.9	1.01	0.11	101	1	Case	0
949	C4A	RNaseP	3.76	4	0.81	0.58	4	4	26.3861	26.7104	-0.3243	0.04	-0.91	1.88	3.68	3.91	0.23	101	2	Case	0
950	C4A	RNaseP	2.99	3	> 0.99	0.02	4	4	26.7786	26.7738	0.0047	0.07	-0.58	1.5	2.82	3.13	0.32	101	2	Case	0
951	C4A	RNaseP	3.02	3	> 0.99	0.02	4	4	26.9756	26.9867	-0.011	0.08	-0.6	1.51	2.85	3.2	0.35	101	2	Case	0
952	C4A	RNaseP	1.1	1	> 0.99	1.45	4	4	28.6124	27.136	1.4764	0.05	0.87	0.55	1.05	1.14	0.09	101	1	Case	0
953	C4A	RNaseP	2.77	3	> 0.99	1.08	4	4	26.4477	26.3437	0.104	0.05	-0.47	1.38	2.66	2.88	0.22	101	1	Case	1
954	C4A	RNaseP	2.78	3	> 0.99	0.94	4	4	26.8545	26.7451	0.1095	0.03	-0.48	1.39	2.72	2.84	0.12	101	2	Case	0
955	C4A	RNaseP	1.91	2	> 0.99	0.32	4	4	27.382	26.7318	0.6503	0.06	0.07	0.96	1.81	2	0.19	101	2	Case	0
956	C4A	RNaseP	2.04	2	> 0.99	0.05	4	4	26.8725	26.3129	0.5596	0.06	-0.03	1.02	1.97	2.15	0.18	101	2	Case	0
957	C4A	RNaseP	2.9	3	> 0.99	0.2	4	4	26.4601	26.4121	0.048	0.02	-0.54	1.45	2.85	2.94	0.09	101	2	Case	0
958	C4A	RNaseP	1.91	2	> 0.99	0.42	4	4	27.1222	26.472	0.6502	0.05	0.07	0.96	1.83	1.98	0.15	101	2	Case	0
959	C4A	RNaseP	1.03	1	> 0.99	0.13	4	4	27.8221	26.2827	1.5394	0.1	0.95	0.52	0.96	1.11	0.15	101	2	Case	0
960	C4A	RNaseP	2.01	2	> 0.99	0.03	4	4	27.9769	27.3978	0.5791	0.02	-0.01	1	1.98	2.04	0.06	101	2	Case	NA
961	C4A	RNaseP	3.09	3	> 0.99	0.06	4	4	26.6054	26.6483	-0.0429	0.1	-0.63	1.55	2.92	3.4	0.48	101	2	Case	0
962	C4A	RNaseP	1.99	2	> 0.99	0.04	4	4	26.9771	26.3976	0.5795	0.06	0.01	1	1.87	2.05	0.17	101	1	Case	0
963	C4A	RNaseP	2.89	3	> 0.99	0.16	4	4	26.793	26.7408	0.0522	0.08	-0.53	1.45	2.72	3.09	0.37	101	2	Case	0
964	C4A	RNaseP	1.05	1	> 0.99	0.33	4	4	28.8169	27.3022	1.5147	0.04	0.93	0.52	1.02	1.08	0.06	101	2	Case	0
965	C4A	RNaseP	2.45	2	< 0.50	2.74	4	4	26.7482	26.4556	0.2927	0.06	-0.29	1.22	2.34	2.57	0.23	101	2	Case	0
966	C4A	RNaseP	1.95	2	> 0.99	0.1	4	4	26.8806	26.2592	0.6214	0.07	0.04	0.98	1.85	2.04	0.19	101	2	Case	0
967	C4A	RNaseP	0.96	1	> 0.99	0.19	4	4	28.0488	26.4347	1.6142	0.1	1.06	0.48	0.86	1.01	0.15	101	2	Case	0
968	C4A	RNaseP	2.9	3	> 0.99	0.21	4	4	26.2187	26.1837	0.035	0.04	-0.54	1.45	2.81	3	0.19	101	1	Case	1
969	C4A	RNaseP	1.95	2	> 0.99	0.06	4	4	28.0044	27.42	0.5844	0.08	0.03	0.98	1.84	2.1	0.26	101	2	Case	0
970	C4A	RNaseP	2.02	2	> 0.99	0.04	4	4	25.9567	25.395	0.5617	0.06	-0.01	1.01	1.96	2.14	0.18	101	1	Case	0
971	C4A	RNaseP	3.03	3	> 0.99	0.1	4	4	26.9461	26.9958	-0.0497	0.02	-0.6	1.52	3	3.1	0.1	101	2	Case	0
972	C4A	RNaseP	3.82	4	> 0.99	0.1	4	4	26.2056	26.5874	-0.3818	0.12	-0.93	1.91	3.48	4.18	0.7	101	2	Case	0
973	C4A	RNaseP	2.91	3	> 0.99	0.08	4	4	26.6118	26.6042	0.0077	0.11	-0.54	1.46	2.66	3.18	0.52	101	2	Case	0
974	C4A	RNaseP	1.98	2	> 0.99	0.02	4	4	27.3331	26.7664	0.5668	0.06	0.02	0.99	1.88	2.07	0.18	101	2	Case	0
975	C4A	RNaseP	2.02	2	> 0.99	0.08	4	4	26.8661	26.3284	0.5377	0.1	-0.01	1.01	1.84	2.15	0.31	101	2	Case	0
976	C4A	RNaseP	1.91	2	> 0.99	0.25	4	4	26.8839	26.2666	0.6173	0.04	0.07	0.96	1.84	1.97	0.13	101	2	Case	0
977	C4A	RNaseP	2.81	3	> 0.99	0.72	4	4	27.1206	27.0591	0.0615	0.08	-0.49	1.4	2.7	3.03	0.33	101	2	Case	0
978	C4A	RNaseP	1.04	1	> 0.99	0.34	4	4	27.5188	26.0187	1.5002	0.05	0.95	0.52	1.01	1.08	0.07	101	2	Case	0
979	C4A	RNaseP	1.95	2	> 0.99	0.04	4	4	26.6657	26.078	0.5877	0.16	0.04	0.97	1.78	2.26	0.48	101	2	Case	0
980	C4A	RNaseP	1.97	2	> 0.99	0.03	4	4	27.6657	27.0335	0.6322	0.08	0.02	0.98	1.83	2.08	0.24	101	1	Case	0
981	C4A	RNaseP	2.93	3	> 0.99	0.1	4	4	23.7343	23.7106	0.0237	0.04	-0.55	1.46	2.8	2.99	0.2	101	1	Case	0
982	C4A	RNaseP	3.43	4	< 0.50	2.39	4	4	27.2131	27.4417	-0.2286	0.07	-0.78	1.72	3.21	3.59	0.37	101	2	Case	0
983	C4A	RNaseP	3.91	4	0.99	0.11	4	4	25.6811	26.0745	-0.3934	0.06	-0.97	1.95	3.75	4.08	0.33	101	1	Case	0
984	C4A	RNaseP	2.26	2	0.98	1.77	4	4	27.3327	26.898	0.4347	0.08	-0.17	1.13	2.1	2.39	0.28	101	1	Case	0
985	C4A	RNaseP	1.97	2	> 0.99	0.05	4	4	25.9618	25.389	0.5728	0.12	0.02	0.99	1.75	2.11	0.35	101	2	Case	0
986	C4A	RNaseP	1.96	2	> 0.99	0.03	4	4	27.2631	26.6832	0.5799	0.05	0.03	0.98	1.91	2.05	0.15	101	2	Case	0
987	C4A	RNaseP	1.98	2	> 0.99	0.03	4	4	26.9117	26.2863	0.6253	0.07	0.02	0.99	1.89	2.07	0.18	101	1	Case	0
988	C4A	RNaseP	2.1	2	> 0.99	0.76	4	4	27.4804	26.9989	0.4815	0.07	-0.07	1.05	1.95	2.18	0.23	101	2	Case	0
989	C4A	RNaseP	2	2	> 0.99	0.06	4	4	27.6068	27.0587	0.5482	0.13	0	1	1.76	2.16	0.4	101	2	Case	0
990	C4A	RNaseP	1.94	2	> 0.99	0.03	4	4	27.205	26.6126	0.5924	0.1	0.04	0.97	1.85	2.16	0.31	101	2	Case	0
991	C4A	RNaseP	1.04	1	> 0.99	0.5	4	4	27.9425	26.4434	1.4992	0.06	0.95	0.52	1	1.08	0.09	101	2	Case	0
992	C4A	RNaseP	1.88	2	> 0.99	0.53	4	4	27.2557	26.6133	0.6424	0.07	0.09	0.94	1.77	1.99	0.22	101	2	Case	0
993	C4A	RNaseP	2.78	3	> 0.99	0.97	4	4	27.239	27.1431	0.0959	0.03	-0.48	1.39	2.72	2.85	0.13	102	2	Case	0
994	C4A	RNaseP					4	0										101	1	Case	0
995	C4A	RNaseP	1.06	1	> 0.99	0.89	4	4	28.4934	27.0212	1.4722	0.04	0.92	0.53	1.03	1.1	0.07	101	2	Case	0
996	C4A	RNaseP	3.77	4	> 0.99	0.66	4	4	26.5929	26.9551	-0.3622	0.04	-0.91	1.88	3.69	3.93	0.23	101	2	Case	0
997	C4A	RNaseP	2.03	2	> 0.99	0.08	4	4	27.7036	27.1727	0.5309	0.14	-0.02	1.01	1.79	2.26	0.47	101	2	Case	0
998	C4A	RNaseP	2.02	2	> 0.99	0.09	4	4	27.0367	26.481	0.5557	0.02	-0.02	1.01	2	2.07	0.08	101	1	Case	0
999	C4A	RNaseP	1.99	2	> 0.99	0.02	4	4	28.4715	27.912	0.5596	0.07	0.01	0.99	1.9	2.12	0.21	101	2	Case	0
1000	C4A	RNaseP	2.04	2	> 0.99	0.08	4	4	27.0024	26.457	0.5454	0.04	-0.03	1.02	1.97	2.11	0.14	101	1	Case	0
1001	C4A	RNaseP	2	2	> 0.99	0.09	4	4	27.4622	26.9146	0.5476	0.04	0	1	1.94	2.06	0.12	101	2	Case	0
1002	C4A	RNaseP	2.01	2	> 0.99	0.1	4	4	27.494	26.9517	0.5423	0.08	-0.01	1.01	1.93	2.17	0.24	101	2	Case	NA
1003	C4A	RNaseP	2.02	2	> 0.99	0.14	4	4	27.7565	27.2209	0.5357	0.05	-0.02	1.01	1.96	2.1	0.14	101	2	Case	0
1004	C4A	RNaseP	0.99	1	> 0.99	0.03	4	4	28.8394	27.2738	1.5657	0.05	1.01	0.49	0.96	1.04	0.08	101	2	Case	0
1005	C4A	RNaseP	0.96	1	> 0.99	0.17	4	4	29.0558	27.4422	1.6136	0.11	1.06	0.48	0.87	1.03	0.15	101	2	Case	0
1006	C4A	RNaseP	1.98	2	> 0.99	0.02	4	4	27.4112	26.8459	0.5653	0.04	0.01	0.99	1.94	2.06	0.11	101	2	Case	0
1007	C4A	RNaseP	1.83	2	> 0.99	0.96	4	4	26.8754	26.1746	0.7008	0.1	0.13	0.92	1.7	1.97	0.27	101	1	Case	0
1008	C4A	RNaseP	2	2	> 0.99	0.06	4	4	27.5305	26.981	0.5495	0.06	0	1	1.91	2.08	0.17	101	2	Case	0
1009	C4A	RNaseP	1.97	2	> 0.99	0.06	4	4	27.5439	26.9703	0.5737	0.02	0.02	0.98	1.94	1.99	0.06	101	2	Case	0
1010	C4A	RNaseP	1.91	2	> 0.99	0.24	4	4	27.5632	26.9474	0.6158	0.07	0.06	0.96	1.79	2.03	0.24	101	2	Case	0
1011	C4A	RNaseP	1.94	2	> 0.99	0.19	4	4	27.9048	27.3103	0.5945	0.02	0.04	0.97	1.91	1.96	0.05	101	2	Case	0
1012	C4A	RNaseP	2.04	2	> 0.99	0.07	4	4	28.2367	27.6909	0.5458	0.05	-0.03	1.02	1.94	2.1	0.16	101	1	Case	0
1013	C4A	RNaseP	0.95	1	> 0.99	0.36	4	4	28.3038	26.6782	1.6256	0.08	1.07	0.47	0.88	1.01	0.13	101	2	Case	0
1014	C4A	RNaseP	2.03	2	> 0.99	0.24	4	4	27.1399	26.6128	0.5271	0.04	-0.02	1.02	1.96	2.07	0.11	101	2	Case	0
1015	C4A	RNaseP	1.95	2	> 0.99	0.06	4	4	27.7841	27.1973	0.5868	0.04	0.04	0.98	1.9	2.02	0.12	101	2	Case	0
1016	C4A	RNaseP	3.97	4	> 0.99	0.04	4	4	26.3511	26.7889	-0.4378	0.02	-0.99	1.98	3.9	4.05	0.15	101	2	Case	0
1017	C4A	RNaseP	2.69	3	> 0.99	1.37	4	4	26.0854	25.9381	0.1473	0.08	-0.43	1.34	2.54	2.86	0.32	101	2	Case	0
1018	C4A	RNaseP	3.25	3	0.97	0.87	4	4	26.4174	26.5325	-0.1152	0.04	-0.7	1.62	3.13	3.35	0.22	99	1	Case	0
1019	C4A	RNaseP	2.07	2	> 0.99	0.19	4	4	26.7222	26.1973	0.5249	0.05	-0.05	1.03	1.97	2.13	0.16	101	2	Case	NA
1020	C4A	RNaseP	1.98	2	> 0.99	0.03	4	4	27.1264	26.5411	0.5853	0.06	0.01	0.99	1.87	2.08	0.21	101	2	Case	0
1021	C4A	RNaseP	2.83	3	> 0.99	0.69	4	4	24.5251	24.4531	0.0719	0.06	-0.5	1.42	2.67	2.95	0.28	101	1	Case	0
1022	C4A	RNaseP	2.81	3	> 0.99	0.74	4	4	26.3516	26.2672	0.0843	0.06	-0.49	1.4	2.7	2.96	0.27	101	2	Case	0
1023	C4A	RNaseP	2.07	2	> 0.99	0.14	4	4	27.3542	26.8287	0.5255	0.07	-0.05	1.03	1.95	2.18	0.23	101	2	Case	0
1024	C4A	RNaseP	2.03	2	> 0.99	0.07	4	4	26.7919	26.2382	0.5537	0.06	-0.02	1.01	1.94	2.12	0.18	101	2	Case	0
1025	C4A	RNaseP	2.05	2	> 0.99	0.07	4	4	26.9772	26.4372	0.54	0.1	-0.03	1.02	1.89	2.22	0.33	101	2	Case	0
1026	C4A	RNaseP	2.86	3	> 0.99	0.29	4	4	27.0036	26.933	0.0706	0.1	-0.51	1.43	2.67	3.09	0.42	96	1	Case	0
1027	C4A	RNaseP	1.92	2	> 0.99	0.11	4	4	27.827	27.186	0.6409	0.12	0.06	0.96	1.82	2.18	0.36	96	1	Case	0
1028	C4A	RNaseP	3.04	3	> 0.99	0.04	4	4	26.6046	26.6373	-0.0327	0.09	-0.61	1.52	2.8	3.21	0.41	101	1	Case	0
1029	C4A	RNaseP	2.95	3	> 0.99	0.1	4	4	27.1576	27.1457	0.0119	0.03	-0.56	1.48	2.87	3.02	0.15	101	2	Case	0
1030	C4A	RNaseP	1.88	2	> 0.99	0.63	4	4	28.2725	27.6066	0.6659	0.09	0.09	0.94	1.75	2.03	0.28	101	2	Case	0
1031	C4A	RNaseP	1.97	2	> 0.99	0.03	4	4	27.0604	26.4857	0.5747	0.07	0.02	0.98	1.88	2.08	0.19	97	1	Case	0
1032	C4A	RNaseP	1.07	1	> 0.99	0.72	4	4	28.1741	26.7089	1.4652	0.05	0.91	0.53	1.02	1.11	0.09	95	1	Case	0
1033	C4A	RNaseP	1.86	2	> 0.99	1.04	4	4	27.2917	26.6353	0.6564	0.07	0.11	0.93	1.81	2	0.19	97	1	Case	0
1034	C4A	RNaseP	2.01	2	> 0.99	0.04	4	4	26.8849	26.3192	0.5658	0.09	-0.01	1.01	1.93	2.2	0.27	101	1	Case	0
1035	C4A	RNaseP	2.08	2	> 0.99	0.19	4	4	26.4415	25.9263	0.5152	0.06	-0.06	1.04	1.95	2.14	0.19	101	2	Case	0
1036	C4A	RNaseP	1.1	1	> 0.99	1.19	4	4	28.5404	27.0682	1.4722	0.12	0.86	0.55	1.02	1.23	0.21	95	1	Case	0
1037	C4A	RNaseP	2.08	2	> 0.99	0.16	4	4	27.3524	26.826	0.5264	0.07	-0.06	1.04	1.99	2.21	0.22	102	1	Case	0
1038	C4A	RNaseP	2.85	3	> 0.99	0.43	4	4	26.6563	26.5808	0.0755	0.07	-0.51	1.42	2.65	2.98	0.33	98	1	Case	0
1039	C4A	RNaseP	1.98	2	> 0.99	0.02	4	4	27.8592	27.2353	0.6239	0.06	0.02	0.99	1.87	2.03	0.16	96	1	Case	0
1040	C4A	RNaseP					4	0										102	2	Case	0
1041	C4A	RNaseP	2.1	2	> 0.99	0.45	4	4	27.1897	26.6899	0.4998	0.06	-0.07	1.05	1.99	2.18	0.19	101	2	Case	0
1042	C4A	RNaseP	1.06	1	> 0.99	1.11	4	4	28.3879	26.9262	1.4618	0.05	0.91	0.53	1.01	1.09	0.08	99	1	Case	0
1043	C4A	RNaseP	2.05	2	> 0.99	0.12	4	4	27.1664	26.6505	0.5159	0.12	-0.04	1.02	1.87	2.29	0.42	97	1	Case	0
1044	C4A	RNaseP	1.06	1	> 0.99	0.68	4	4	28.8112	27.3119	1.4993	0.05	0.91	0.53	1.02	1.11	0.08	96	1	Case	1
1045	C4A	RNaseP	1.27	1	> 0.99	3.15	4	4	27.9885	26.7731	1.2153	0.07	0.66	0.63	1.18	1.32	0.14	95	1	Case	0
1046	C4A	RNaseP	1.99	2	> 0.99	0.05	4	4	27.3762	26.8212	0.5549	0.07	0	1	1.92	2.14	0.22	97	1	Case	0
1047	C4A	RNaseP	2.02	2	> 0.99	0.05	4	4	27.6298	27.0687	0.5611	0.05	-0.01	1.01	1.96	2.12	0.16	101	1	Case	0
1048	C4A	RNaseP	2.81	3	> 0.99	0.53	4	4	26.3076	26.2254	0.0822	0.08	-0.49	1.41	2.68	2.99	0.31	102	2	Case	0
1049	C4A	RNaseP	2.05	2	> 0.99	0.45	4	4	27.3039	26.7919	0.5119	0.04	-0.04	1.03	1.99	2.1	0.11	97	1	Case	0
1050	C4A	RNaseP	3.75	4	0.93	0.38	4	4	26.9012	27.2503	-0.349	0.05	-0.91	1.88	3.59	3.92	0.33	95	1	Case	0
1051	C4A	RNaseP	1.94	2	> 0.99	0.17	4	4	27.9594	27.33	0.6295	0.09	0.04	0.97	1.78	2.05	0.28	97	1	Case	0
1052	C4A	RNaseP	1.05	1	> 0.99	0.39	4	4	28.5534	27.0557	1.4977	0.05	0.92	0.53	1.02	1.09	0.07	101	2	Case	0
1053	C4A	RNaseP	3.13	3	> 0.99	0.54	4	4	26.7337	26.8299	-0.0962	0.05	-0.65	1.57	3.01	3.24	0.23	99	1	Case	0
1054	C4A	RNaseP		0			4	4		26.0924								101	1	Case	0
1055	C4A	RNaseP	2.03	2	> 0.99	0.04	4	4	27.6391	27.0863	0.5528	0.13	-0.02	1.01	1.82	2.27	0.46	102	2	Case	0
1056	C4A	RNaseP		0			4	2		27.0409								98	1	Case	NA
1057	C4A	RNaseP	2.84	3	> 0.99	0.58	4	4	25.9137	25.8457	0.0681	0.07	-0.51	1.42	2.73	3	0.27	101	2	Case	0
1058	C4A	RNaseP	2.13	2	> 0.99	0.57	4	4	26.8162	26.3311	0.485	0.08	-0.09	1.06	1.98	2.25	0.27	102	2	Case	1
1059	C4A	RNaseP	3.11	3	> 0.99	0.13	4	4	25.7992	25.8652	-0.066	0.13	-0.64	1.56	2.86	3.53	0.68	109	2	Case	0
1060	C4A	RNaseP	1.96	2	> 0.99	0.04	4	4	27.8555	27.2538	0.6017	0.1	0.03	0.98	1.85	2.08	0.24	103	2	Case	0
1061	C4A	RNaseP	2.12	2	> 0.99	0.65	4	4	26.5513	26.0651	0.4862	0.08	-0.09	1.06	1.99	2.26	0.27	101	2	Case	0
1062	C4A	RNaseP	1.88	2	> 0.99	0.54	4	4	27.0818	26.4197	0.6621	0.06	0.09	0.94	1.81	1.99	0.18	101	2	Case	1
1063	C4A	RNaseP	1.94	2	> 0.99	0.1	4	4	27.0748	26.4596	0.6152	0.08	0.04	0.97	1.85	2.07	0.22	101	2	Case	0
1064	C4A	RNaseP	1.88	2	> 0.99	0.53	4	4	27.463	26.8223	0.6407	0.05	0.09	0.94	1.81	1.95	0.14	100	2	Case	0
1065	C4A	RNaseP	1.9	2	> 0.99	0.5	4	4	27.5397	26.8787	0.661	0.08	0.08	0.95	1.82	2.05	0.23	99	1	Case	0
1066	C4A	RNaseP	1.98	2	> 0.99	0.03	4	4	26.812	26.2234	0.5886	0.09	0.02	0.99	1.81	2.09	0.27	101	2	Case	0
1067	C4A	RNaseP	1.97	2	> 0.99	0.02	4	4	27.3876	26.806	0.5816	0.04	0.02	0.98	1.89	2.01	0.12	95	1	Case	0
1068	C4A	RNaseP	1.91	2	> 0.99	0.34	4	4	27.5057	26.857	0.6487	0.05	0.06	0.96	1.83	1.98	0.15	99	1	Case	0
1069	C4A	RNaseP	2.08	2	> 0.99	0.42	4	4	27.6922	27.1425	0.5497	0.07	-0.06	1.04	1.98	2.2	0.22	95	1	Case	0
1070	C4A	RNaseP	2.94	3	> 0.99	0.03	4	4	27.483	27.4287	0.0542	0.05	-0.55	1.47	2.78	3.01	0.23	95	1	Case	0
1071	C4A	RNaseP	3.01	3	> 0.99	0.04	4	4	27.4587	27.4978	-0.039	0.09	-0.59	1.51	2.85	3.28	0.42	96	1	Case	0
1072	C4A	RNaseP	0.97	1	> 0.99	0.04	4	4	28.7337	27.088	1.6457	0.09	1.04	0.49	0.91	1.06	0.14	95	1	Case	0
1073	C4A	RNaseP	1.87	2	> 0.99	0.49	4	4	27.803	27.0972	0.7058	0.08	0.1	0.93	1.75	2	0.25	95	1	Case	1
1074	C4A	RNaseP	2.79	3	> 0.99	0.7	4	4	27.037	26.9327	0.1043	0.06	-0.48	1.4	2.66	2.91	0.25	95	1	Case	0
1075	C4A	RNaseP	2.1	2	> 0.99	0.63	4	4	27.4664	26.9291	0.5372	0.06	-0.07	1.05	1.98	2.18	0.19	95	1	Case	0
1076	C4A	RNaseP	1.88	2	> 0.99	0.45	4	4	27.832	27.1323	0.6997	0.05	0.09	0.94	1.81	1.96	0.15	95	1	Case	0
1077	C4A	RNaseP	1.85	2	> 0.99	0.55	4	4	28.24	27.5186	0.7215	0.06	0.11	0.92	1.74	1.94	0.2	101	2	Case	0
1078	C4A	RNaseP	0.99	1	> 0.99	0.02	4	4	28.3358	26.7177	1.6181	0.09	1.01	0.5	0.92	1.05	0.14	95	1	Case	0
1079	C4A	RNaseP	2.93	3	> 0.99	0.04	4	4	27.6613	27.604	0.0573	0.08	-0.55	1.47	2.8	3.16	0.36	95	1	Case	0
1080	C4A	RNaseP	3.05	3	> 0.99	0.05	4	4	26.6221	26.6214	0.0006	0.13	-0.61	1.52	2.82	3.44	0.62	95	1	Case	0
1081	C4A	RNaseP	2.89	3	> 0.99	0.05	4	4	26.7106	26.6352	0.0755	0.1	-0.53	1.45	2.7	3.19	0.5	94	1	Case	0
1082	C4A	RNaseP	2.77	3	> 0.99	0.68	4	4	26.8659	26.7752	0.0907	0.06	-0.47	1.38	2.64	2.91	0.27	95	1	Case	0
1083	C4A	RNaseP	3.63	4	< 0.50	0.9	4	4	26.5667	26.8179	-0.2512	0.09	-0.86	1.82	3.4	3.87	0.47	101	2	Case	NA
1084	C4A	RNaseP	1.97	2	> 0.99	0.02	4	4	27.5961	26.962	0.6341	0.07	0.03	0.98	1.88	2.05	0.17	101	2	Case	0
1085	C4A	RNaseP	2.94	3	> 0.99	0.03	4	4	26.6793	26.6285	0.0509	0.06	-0.56	1.47	2.78	3.07	0.29	101	2	Case	0
1086	C4A	RNaseP	1.12	1	> 0.99	1.8	4	4	28.4967	27.0528	1.444	0.08	0.84	0.56	1.07	1.19	0.12	101	2	Case	0
1087	C4A	RNaseP	1.89	2	> 0.99	0.29	4	4	25.8773	25.1845	0.6928	0.07	0.08	0.94	1.78	1.99	0.21	101	2	Case	0
1088	C4A	RNaseP	2.08	2	> 0.99	0.48	4	4	27.6041	27.0548	0.5494	0.11	-0.06	1.04	1.9	2.29	0.4	101	2	Case	0
1089	C4A	RNaseP	1.87	2	> 0.99	0.61	4	4	27.3825	26.6739	0.7086	0.03	0.1	0.93	1.81	1.91	0.1	101	2	Case	0
1090	C4A	RNaseP	2.18	2	> 0.99	0.91	4	4	28.2835	27.7973	0.4862	0.11	-0.12	1.09	1.97	2.33	0.36	101	2	Case	0
1091	C4A	RNaseP	2.62	3	0.97	1.52	4	4	27.1735	26.9529	0.2207	0.04	-0.39	1.31	2.51	2.69	0.17	101	2	Case	0
1092	C4A	RNaseP	2.08	2	> 0.99	0.5	4	4	28.4375	27.888	0.5495	0.12	-0.06	1.04	1.9	2.31	0.41	101	2	Case	0
1093	C4A	RNaseP	1.04	1	> 0.99	0.41	4	4	29.1408	27.5869	1.5539	0.1	0.95	0.52	0.96	1.12	0.17	101	2	Case	0
1094	C4A	RNaseP	1.12	1	> 0.99	1.78	4	4	27.9297	26.4884	1.4413	0.06	0.83	0.56	1.05	1.15	0.1	101	2	Case	0
1095	C4A	RNaseP	1.72	2	> 0.99	1.66	4	4	27.6193	26.7905	0.8288	0.17	0.22	0.86	1.44	1.9	0.46	101	2	Case	0
1096	C4A	RNaseP	1.14	1	> 0.99	2.17	4	4	27.951	26.5301	1.4209	0.04	0.81	0.57	1.11	1.17	0.06	101	2	Case	0
1097	C4A	RNaseP	1.9	2	> 0.99	0.2	4	3	27.4708	26.7892	0.6816	0.06	0.07	0.95	1.85	2	0.15	101	2	Case	0
1098	C4A	RNaseP	1	1	> 0.99	0.04	4	4	28.3443	26.7418	1.6026	0.12	0.99	0.5	0.91	1.11	0.2	101	2	Case	0
1099	C4A	RNaseP	2.03	2	> 0.99	0.1	4	4	26.3539	25.7684	0.5855	0.11	-0.02	1.02	1.81	2.17	0.36	101	2	Case	0
1100	C4A	RNaseP	2.02	2	> 0.99	0.13	4	4	27.3453	26.7496	0.5957	0.04	-0.01	1.01	1.96	2.1	0.14	101	2	Case	0
1101	C4A	RNaseP	2.1	2	> 0.99	0.34	4	4	27.8718	27.3687	0.5031	0.12	-0.07	1.05	1.88	2.29	0.41	101	1	Case	0
1102	C4A	RNaseP	1.97	2	> 0.99	0.08	4	4	27.0326	26.4344	0.5982	0.07	0.03	0.98	1.83	2.07	0.24	101	1	Case	1
1103	C4A	RNaseP	2.93	3	> 0.99	0.04	4	4	26.9642	26.9291	0.0351	0.03	-0.55	1.46	2.84	3	0.16	96	1	Case	0
1104	C4A	RNaseP	2.33	2	0.98	2.28	4	4	27.262	26.9104	0.3516	0.05	-0.22	1.17	2.23	2.44	0.2	101	1	Case	0
1105	C4A	RNaseP	0.98	1	> 0.99	0.03	4	4	28.2438	26.6059	1.6379	0.08	1.03	0.49	0.92	1.06	0.14	101	2	Case	0
1106	C4A	RNaseP	1.88	2	> 0.99	0.24	4	4	27.8961	27.2466	0.6495	0.09	0.09	0.94	1.79	2.06	0.27	101	1	Case	0
1107	C4A	RNaseP	2.99	3	> 0.99	0.02	4	4	27.725	27.6944	0.0307	0.06	-0.58	1.49	2.86	3.12	0.26	101	2	Case	0
1108	C4A	RNaseP	1.94	2	> 0.99	0.11	4	4	27.7324	27.105	0.6274	0.05	0.04	0.97	1.84	1.99	0.15	96	1	Case	0
1109	C4A	RNaseP	3.31	3	0.76	1.42	4	4	26.79	26.9098	-0.1199	0.1	-0.73	1.66	3.08	3.61	0.54	101	2	Case	0
1110	C4A	RNaseP	1.07	1	> 0.99	1.11	4	4	28.0695	26.5645	1.505	0.07	0.9	0.54	1	1.11	0.11	101	2	Case	0
1111	C4A	RNaseP	2	2	> 0.99	0.06	4	4	28.2634	27.6544	0.609	0.09	0	1	1.89	2.18	0.29	101	2	Case	0
1112	C4A	RNaseP	3.81	4	0.97	0.19	4	4	26.698	27.0267	-0.3287	0.05	-0.93	1.9	3.62	3.93	0.31	103	2	Case	0
1113	C4A	RNaseP	3.94	4	0.99	0.05	4	4	27.0096	27.4281	-0.4185	0.04	-0.98	1.97	3.81	4.05	0.23	101	2	Case	0
1114	C4A	RNaseP	1.88	2	> 0.99	0.78	4	4	27.7186	27.0769	0.6417	0.05	0.09	0.94	1.82	1.95	0.14	96	1	Case	0
1115	C4A	RNaseP	1.95	2	> 0.99	0.06	4	4	27.171	26.5835	0.5874	0.12	0.04	0.98	1.72	2.08	0.36	96	1	Case	0
1116	C4A	RNaseP	0.99	1	> 0.99	0.04	4	4	28.4785	26.919	1.5594	0.1	1.01	0.5	0.93	1.09	0.16	96	1	Case	0
1117	C4A	RNaseP	3.56	4	< 0.50	1.03	4	4	26.3064	26.5815	-0.2751	0.11	-0.83	1.78	3.19	3.77	0.58	95	1	Case	0
1118	C4A	RNaseP	2.01	2	> 0.99	0.03	4	4	27.3227	26.7755	0.5473	0.03	-0.01	1.01	1.97	2.06	0.09	101	2	Case	0
1119	C4A	RNaseP	1.93	2	> 0.99	0.09	4	4	28.1744	27.5634	0.611	0.07	0.05	0.96	1.8	1.97	0.17	101	2	Case	0
1120	C4A	RNaseP	2.19	2	> 0.99	1.07	4	4	27.251	26.8226	0.4284	0.06	-0.13	1.09	2.09	2.29	0.19	101	2	Case	0
1121	C4A	RNaseP	3.81	4	> 0.99	0.46	4	4	26.4136	26.792	-0.3784	0.02	-0.93	1.9	3.76	3.85	0.09	96	1	Case	0
1122	C4A	RNaseP	2.06	2	> 0.99	0.23	4	4	28.0389	27.5288	0.5101	0.09	-0.04	1.03	1.92	2.19	0.27	96	1	Case	0
1123	C4A	RNaseP	1.12	1	> 0.99	1.23	4	4	28.0572	26.6571	1.4001	0.1	0.84	0.56	1.05	1.23	0.18	95	1	Case	0
1124	C4A	RNaseP	0.96	1	> 0.99	0.18	4	4	28.3554	26.7447	1.6107	0.09	1.06	0.48	0.89	1.04	0.15	96	1	Case	0
1125	C4A	RNaseP	2	2	> 0.99	0.02	4	4	28.1826	27.5988	0.5838	0.05	0	1	1.93	2.09	0.16	96	1	Case	0
1126	C4A	RNaseP	1.96	2	> 0.99	0.03	4	4	27.0434	26.4543	0.5891	0.07	0.03	0.98	1.87	2.1	0.23	101	2	Case	0
1127	C4A	RNaseP	1.1	1	> 0.99	1.46	4	4	27.7692	26.3039	1.4653	0.06	0.86	0.55	1.04	1.14	0.1	101	2	Case	0
1128	C4A	RNaseP	2.08	2	> 0.99	0.31	4	4	27.3259	26.822	0.5039	0.04	-0.05	1.04	2	2.13	0.13	101	2	Case	0
1129	C4A	RNaseP	2.92	3	> 0.99	0.08	4	4	26.6204	26.5839	0.0366	0.09	-0.55	1.46	2.73	3.17	0.44	96	1	Case	0
1130	C4A	RNaseP	2.01	2	> 0.99	0.03	4	4	27.1059	26.5606	0.5452	0.05	-0.01	1	1.95	2.11	0.15	96	1	Case	0
1131	C4A	RNaseP	3.55	4	< 0.50	1.36	4	4	26.5131	26.7812	-0.2682	0.03	-0.83	1.77	3.44	3.62	0.18	95	1	Case	0
1132	C4A	RNaseP	1.94	2	> 0.99	0.13	4	4	27.5925	26.9887	0.6039	0.04	0.05	0.97	1.89	2.02	0.13	95	1	Case	0
1133	C4A	RNaseP	2.05	2	> 0.99	0.47	4	4	27.2202	26.704	0.5162	0.01	-0.03	1.02	2.03	2.07	0.04	97	1	Case	0
1134	C4A	RNaseP	0.92	1	> 0.99	0.57	4	4	28.9067	27.24	1.6667	0.16	1.12	0.46	0.81	1.07	0.26	96	1	Case	0
1135	C4A	RNaseP	1.86	2	> 0.99	0.6	4	4	26.6089	25.9492	0.6597	0.07	0.1	0.93	1.77	1.99	0.22	95	1	Case	0
1136	C4A	RNaseP	1.93	2	> 0.99	0.08	4	4	28.1667	27.5573	0.6094	0.11	0.05	0.97	1.79	2.15	0.37	95	1	Case	0
1137	C4A	RNaseP	1.87	2	> 0.99	0.56	4	4	26.9173	26.2724	0.6449	0.05	0.09	0.94	1.81	1.95	0.14	96	1	Case	0
1138	C4A	RNaseP	1.94	2	> 0.99	0.09	4	4	27.5864	26.9868	0.5996	0.07	0.04	0.97	1.82	2.01	0.19	101	2	Case	0
1139	C4A	RNaseP	1.93	2	> 0.99	0.04	4	4	26.9728	26.3634	0.6094	0.14	0.05	0.97	1.7	2.14	0.43	101	2	Case	0
1140	C4A	RNaseP	1.91	2	> 0.99	0.15	4	4	27.6842	27.0615	0.6227	0.07	0.06	0.96	1.79	2.02	0.22	101	2	Case	0
1141	C4A	RNaseP	2.64	3	0.87	1.22	4	4	26.8037	26.6466	0.1571	0.1	-0.4	1.32	2.39	2.77	0.39	103	2	Case	0
1142	C4A	RNaseP	2.74	3	> 0.99	0.92	4	4	26.9416	26.8363	0.1053	0.03	-0.45	1.37	2.7	2.82	0.13	101	2	Case	0
1143	C4A	RNaseP	1.67	2	> 0.99	1.99	4	4	27.7006	26.8792	0.8214	0.09	0.26	0.83	1.55	1.79	0.24	101	2	Case	0
1144	C4A	RNaseP	3.08	3	0.99	0.22	4	4	26.5469	26.6099	-0.063	0.05	-0.62	1.54	2.98	3.18	0.21	101	2	Case	0
1145	C4A	RNaseP	1.77	2	> 0.99	0.98	4	4	27.9874	27.2513	0.7361	0.12	0.18	0.88	1.64	1.91	0.27	101	2	Case	0
1146	C4A	RNaseP	2.75	3	0.99	0.66	4	4	27.1539	27.0556	0.0983	0.08	-0.46	1.38	2.63	2.95	0.32	101	2	Case	0
1147	C4A	RNaseP	2.82	3	> 0.99	0.54	4	4	26.5877	26.5231	0.0646	0.04	-0.49	1.41	2.72	2.89	0.18	95	1	Case	0
1148	C4A	RNaseP	2.96	3	> 0.99	0.07	4	4	26.6541	26.6676	-0.0134	0.08	-0.56	1.48	2.82	3.1	0.27	96	1	Case	0
1149	C4A	RNaseP	2.17	2	> 0.99	0.74	4	4	28.2634	27.7699	0.4935	0.17	-0.12	1.08	1.94	2.47	0.52	101	2	Case	NA
1150	C4A	RNaseP	1.88	2	> 0.99	0.4	4	4	27.913	27.263	0.65	0.06	0.09	0.94	1.79	1.97	0.18	95	1	Case	0
1151	C4A	RNaseP	1.08	1	> 0.99	1.4	4	4	28.3714	26.9294	1.442	0.04	0.89	0.54	1.04	1.1	0.06	96	1	Case	0
1152	C4A	RNaseP	2.86	3	> 0.99	0.37	4	4	27.0545	27.0208	0.0337	0.07	-0.52	1.43	2.74	3.02	0.28	96	1	Case	NA
1153	C4A	RNaseP	1.04	1	> 0.99	0.42	4	4	28.7272	27.2392	1.4879	0.08	0.94	0.52	0.97	1.11	0.15	96	1	Case	NA
1154	C4A	RNaseP	1.82	2	> 0.99	1	4	4	28.4733	27.7499	0.7235	0.1	0.14	0.91	1.72	1.99	0.27	96	1	Case	NA
1155	C4A	RNaseP	2.18	2	> 0.99	0.97	4	4	26.9641	26.5047	0.4594	0.09	-0.13	1.09	2.07	2.36	0.28	96	1	Case	NA
1156	C4A	RNaseP	1.03	1	> 0.99	0.21	4	4	28.35	26.8284	1.5217	0.05	0.96	0.51	0.98	1.06	0.09	95	1	Case	NA
1157	C4A	RNaseP	1.89	2	> 0.99	0.22	4	4	27.5893	26.9509	0.6384	0.06	0.08	0.95	1.83	1.99	0.16	95	1	Case	NA
1158	C4A	RNaseP	1.89	2	> 0.99	0.45	4	4	27.9223	27.2825	0.6398	0.03	0.08	0.94	1.85	1.95	0.1	95	1	Case	0
1159	C4A	RNaseP	1.09	1	> 0.99	1.04	4	4	26.7095	25.2572	1.4523	0.07	0.88	0.54	1.03	1.16	0.13	101	1	Case	NA
1160	C4A	RNaseP	2.67	3	> 0.99	1.86	4	4	27.2203	27.0859	0.1345	0.05	-0.42	1.33	2.53	2.77	0.23	96	1	Case	0
1161	C4A	RNaseP	2.02	2	> 0.99	0.07	4	4	27.6911	27.1515	0.5396	0.06	-0.01	1.01	1.93	2.13	0.2	96	1	Case	0
1162	C4A	RNaseP	2.88	3	> 0.99	0.18	4	4	26.2247	26.1891	0.0356	0.05	-0.53	1.44	2.75	2.99	0.24	101	1	Case	0
1163	C4A	RNaseP	1.86	2	> 0.99	0.52	4	4	27.3219	26.6562	0.6657	0.08	0.1	0.93	1.73	1.98	0.25	100	1	Case	0
1164	C4A	RNaseP	2.83	3	> 0.99	0.65	4	4	26.9435	26.8317	0.1119	0.01	-0.5	1.41	2.8	2.85	0.05	97	1	Case	0
1165	C4A	RNaseP	2.81	3	> 0.99	0.8	4	4	27.4039	27.3981	0.0059	0.07	-0.49	1.41	2.66	2.94	0.29	96	1	Case	0
1166	C4A	RNaseP	2.8	3	> 0.99	0.61	4	4	26.8477	26.7349	0.1128	0.05	-0.49	1.4	2.69	2.89	0.2	102	2	Case	0
1167	C4A	RNaseP	1.9	2	> 0.99	0.31	4	4	27.3184	26.6328	0.6856	0.08	0.07	0.95	1.75	1.96	0.21	99	1	Case	0
1168	C4A	RNaseP	1.88	2	> 0.99	0.6	4	4	27.4505	26.7501	0.7004	0.03	0.09	0.94	1.84	1.94	0.09	97	1	Case	0
1169	C4A	RNaseP	1.9	2	> 0.99	0.45	4	4	28.1256	27.4388	0.6868	0.07	0.07	0.95	1.83	2.04	0.21	98	1	Case	0
1170	C4A	RNaseP	3.11	3	> 0.99	0.31	4	4	26.2659	26.3038	-0.0379	0.08	-0.64	1.56	3.01	3.38	0.38	102	2	Case	0
1171	C4A	RNaseP	1.98	2	> 0.99	0.03	4	4	27.0584	26.5461	0.5123	0.07	0.01	0.99	1.86	2.11	0.24	96	1	Case	0
1172	C4A	RNaseP	1.01	1	> 0.99	0.11	4	4	28.7851	27.1835	1.6016	0.05	0.99	0.5	0.97	1.05	0.07	99	1	Case	0
1173	C4A	RNaseP	1.87	2	> 0.99	0.33	4	4	27.9892	27.325	0.6641	0.15	0.1	0.93	1.66	2.09	0.42	101	1	Case	0
1174	C4A	RNaseP	1.98	2	> 0.99	0.02	4	4	27.5457	26.9191	0.6266	0.06	0.01	0.99	1.89	2.08	0.19	98	1	Case	0
1175	C4A	RNaseP	1.93	2	> 0.99	0.12	4	4	27.4266	26.8131	0.6135	0.05	0.05	0.97	1.84	1.97	0.13	100	1	Case	0
1176	C4A	RNaseP	1.97	2	> 0.99	0.03	4	4	26.8094	26.1754	0.6341	0.11	0.02	0.98	1.76	2.13	0.36	99	1	Case	0
1177	C4A	RNaseP	2.06	2	> 0.99	0.28	4	4	27.4307	26.8699	0.5608	0.09	-0.04	1.03	1.91	2.17	0.25	103	2	Case	0
1178	C4A	RNaseP	1.89	2	> 0.99	0.4	4	4	27.3307	26.6394	0.6912	0.08	0.08	0.95	1.78	2.01	0.23	98	1	Case	0
1179	C4A	RNaseP	1.97	2	> 0.99	0.03	4	4	27.5711	26.9389	0.6321	0.06	0.02	0.99	1.9	2.04	0.14	97	1	Case	0
1180	C4A	RNaseP	1.94	2	> 0.99	0.03	4	4	27.7186	27.0732	0.6454	0.09	0.05	0.97	1.81	2.1	0.29	103	2	Case	0
1181	C4A	RNaseP	3.48	4	< 0.50	2.17	4	4	26.7426	26.9313	-0.1887	0.07	-0.8	1.74	3.34	3.64	0.3	98	1	Case	0
1182	C4A	RNaseP	1.01	1	> 0.99	0.07	4	4	28.4662	26.8659	1.6003	0.05	0.99	0.5	0.98	1.05	0.07	99	1	Case	0
1183	C4A	RNaseP	0.95	1	> 0.99	0.65	4	4	28.3698	26.7167	1.6531	0.04	1.08	0.47	0.91	0.97	0.06	101	2	Case	0
1184	C4A	RNaseP	1.87	2	> 0.99	0.37	4	4	28.0879	27.38	0.7079	0.08	0.1	0.93	1.71	1.93	0.21	94	1	Case	0
1185	C4A	RNaseP	2.84	3	> 0.99	0.34	4	4	27.3455	27.245	0.1004	0.05	-0.51	1.42	2.75	2.97	0.22	95	1	Case	0
1186	C4A	RNaseP	1.76	2	> 0.99	1.95	4	4	26.5605	25.8019	0.7586	0.07	0.19	0.88	1.66	1.87	0.2	101	2	Case	0
1187	C4A	RNaseP		0			4	4		27.2644								94	1	Case	0
1188	C4A	RNaseP	1.03	1	> 0.99	0.21	4	4	28.4198	26.8509	1.569	0.09	0.96	0.51	0.97	1.12	0.15	100	2	Case	0
1189	C4A	RNaseP	1.86	2	> 0.99	0.49	4	4	28.0763	27.3593	0.717	0.06	0.11	0.93	1.74	1.91	0.17	96	1	Case	0
1190	C4A	RNaseP	3.89	4	0.99	0.14	4	4	26.1531	26.5415	-0.3884	0.05	-0.96	1.95	3.72	4.01	0.29	101	2	Case	0
1191	C4A	RNaseP	0.97	1	> 0.99	0.19	4	4	28.4588	26.8266	1.6322	0.06	1.05	0.48	0.93	1.03	0.09	95	1	Case	0
1192	C4A	RNaseP	1.89	2	> 0.99	0.24	4	4	28.1211	27.4327	0.6884	0.04	0.08	0.95	1.84	1.98	0.13	100	2	Case	0
1193	C4A	RNaseP	1.85	2	> 0.99	0.62	4	4	26.8951	26.2224	0.6727	0.05	0.11	0.92	1.79	1.94	0.16	96	1	Case	0
1194	C4A	RNaseP	1.95	2	> 0.99	0.04	4	4	27.6619	27.0134	0.6484	0.09	0.04	0.97	1.82	2.09	0.28	95	1	Case	0
1195	C4A	RNaseP	2.01	2	> 0.99	0.06	4	4	27.3238	26.7738	0.55	0.05	-0.01	1.01	1.95	2.11	0.16	96	1	Case	0
1196	C4A	RNaseP	2.94	3	> 0.99	0.03	4	4	26.4988	26.4452	0.0536	0.1	-0.56	1.47	2.73	3.13	0.4	95	1	Case	0
1197	C4A	RNaseP	2.08	2	> 0.99	0.46	4	4	27.7526	27.1977	0.5549	0.05	-0.05	1.04	1.97	2.16	0.18	95	1	Case	0
1198	C4A	RNaseP	1.03	1	> 0.99	0.16	4	4	28.7864	27.2753	1.511	0.08	0.95	0.52	0.98	1.11	0.13	96	1	Case	1
1199	C4A	RNaseP	1.96	2	> 0.99	0.04	4	4	27.5779	26.9467	0.6313	0.02	0.03	0.98	1.92	1.99	0.07	103	2	Case	0
1200	C4A	RNaseP	2.97	3	> 0.99	0.01	4	4	27.3327	27.2893	0.0434	0.02	-0.57	1.48	2.91	3.03	0.11	97	1	Case	0
1201	C4A	RNaseP	2.96	3	> 0.99	0.03	4	4	26.8999	26.8518	0.048	0.08	-0.56	1.48	2.73	3.07	0.34	99	1	Case	0
1202	C4A	RNaseP	2.05	2	> 0.99	0.04	4	4	27.4075	26.8668	0.5407	0.11	-0.03	1.02	1.88	2.25	0.37	101	2	Case	0
1203	C4A	RNaseP	2.14	2	> 0.99	1.05	4	4	27.4521	26.9472	0.5049	0.04	-0.1	1.07	2.1	2.23	0.13	105	2	Case	0
1204	C4A	RNaseP	1.91	2	> 0.99	0.24	4	4	27.4441	26.7676	0.6766	0.08	0.06	0.96	1.77	1.98	0.22	98	1	Case	NA
1205	C4A	RNaseP	1.82	2	> 0.99	0.55	4	4	26.7375	26.0038	0.7337	0.16	0.13	0.91	1.64	2.14	0.5	102	2	Case	0
1206	C4A	RNaseP	1	1	> 0.99	0.03	4	4	27.5653	25.9508	1.6146	0.07	1	0.5	0.96	1.05	0.09	97	1	Case	0
1207	C4A	RNaseP	1.94	2	> 0.99	0.13	4	4	27.5471	26.9363	0.6108	0.03	0.05	0.97	1.9	2	0.1	100	1	Case	0
1208	C4A	RNaseP	2.07	2	> 0.99	0.58	4	4	27.0851	26.522	0.5631	0.04	-0.05	1.03	2.02	2.16	0.14	99	1	Case	0
1209	C4A	RNaseP	1.92	2	> 0.99	0.09	4	4	27.9778	27.352	0.6258	0.07	0.06	0.96	1.8	1.99	0.2	103	1	Case	0
1210	C4A	RNaseP	2.92	3	> 0.99	0.09	4	4	26.667	26.6029	0.0641	0.03	-0.55	1.46	2.86	2.98	0.12	97	1	Case	0
1211	C4A	RNaseP	3.78	4	0.99	0.73	4	4	26.2626	26.5705	-0.3079	0.02	-0.92	1.89	3.74	3.87	0.12	98	1	Case	0
1212	C4A	RNaseP	2.03	2	> 0.99	0.15	4	4	27.4718	26.9266	0.5452	0.04	-0.02	1.01	1.98	2.11	0.13	101	1	Case	1
1213	C4A	RNaseP	1.94	2	> 0.99	0.05	4	4	27.7973	27.1515	0.6458	0.09	0.05	0.97	1.82	2.12	0.3	102	2	Case	0
1214	C4A	RNaseP	1.97	2	> 0.99	0.05	4	4	27.1378	26.5038	0.634	0.05	0.02	0.98	1.92	2.08	0.16	97	1	Case	0
1215	C4A	RNaseP	2.29	2	0.99	2.67	4	4	27.0851	26.6698	0.4153	0.03	-0.2	1.15	2.22	2.32	0.1	98	1	Case	0
1216	C4A	RNaseP	1.97	2	> 0.99	0.03	4	4	27.1332	26.4988	0.6344	0.06	0.02	0.98	1.89	2.07	0.18	97	1	Case	0
1217	C4A	RNaseP	2.02	2	> 0.99	0.13	4	4	27.8471	27.2604	0.5867	0.05	-0.01	1.01	1.96	2.1	0.14	107	2	Case	0
1218	C4A	RNaseP	1.99	2	> 0.99	0.01	4	4	27.3026	26.7297	0.5729	0.04	0.01	0.99	1.92	2.04	0.12	99	1	Case	0
1219	C4A	RNaseP	1.92	2	> 0.99	0.17	4	4	27.7423	27.1202	0.6221	0.02	0.06	0.96	1.89	1.95	0.06	101	1	Case	0
1220	C4A	RNaseP	1.01	1	> 0.99	0.13	4	4	28.1712	26.5757	1.5954	0.07	0.98	0.51	0.94	1.04	0.1	97	1	Case	0
1221	C4A	RNaseP	2.06	2	> 0.99	0.2	4	4	27.6265	27.104	0.5226	0.06	-0.04	1.03	1.93	2.13	0.2	101	1	Case	0
1222	C4A	RNaseP	2.73	3	0.99	1.28	4	4	26.8288	26.7797	0.0491	0.1	-0.45	1.37	2.54	2.97	0.43	96	1	Case	1
1223	C4A	RNaseP	1.86	2	> 0.99	0.56	4	4	27.566	26.8956	0.6704	0.06	0.11	0.93	1.76	1.91	0.15	104	1	Case	0
1224	C4A	RNaseP	1.79	2	> 0.99	0.89	4	4	27.5575	26.8365	0.7211	0.14	0.16	0.9	1.62	2.01	0.4	99	1	Case	0
1225	C4A	RNaseP	1.89	2	> 0.99	0.4	4	4	27.6652	27.0215	0.6437	0.07	0.08	0.95	1.81	1.98	0.17	99	1	Case	0
1226	C4A	RNaseP	2.01	2	> 0.99	0.03	4	4	27.3078	26.7511	0.5567	0.1	-0.01	1	1.83	2.13	0.3	101	1	Case	0
1227	C4A	RNaseP	2.1	2	> 0.99	0.77	4	4	27.059	26.5204	0.5386	0.07	-0.07	1.05	2.02	2.26	0.24	99	1	Case	0
1228	C4A	RNaseP	2.88	3	> 0.99	0.38	4	4	27.0725	27.1004	-0.0278	0.04	-0.53	1.44	2.79	2.95	0.16	96	1	Case	0
1229	C4A	RNaseP	1.9	2	> 0.99	0.59	4	4	27.7817	27.2062	0.5756	0.06	0.08	0.95	1.84	1.99	0.15	96	1	Case	0
1230	C4A	RNaseP	2.87	3	> 0.99	0.29	4	4	26.9044	26.8135	0.091	0.04	-0.52	1.44	2.77	2.93	0.16	97	1	Case	0
1231	C4A	RNaseP	2.77	3	> 0.99	0.63	4	4	27.1438	27.0121	0.1317	0.08	-0.47	1.38	2.65	2.99	0.35	103	2	Case	0
1232	C4A	RNaseP					4	0										97	1	Case	0
1233	C4A	RNaseP	1.96	2	> 0.99	0.04	4	4	27.6558	27.0162	0.6396	0.08	0.03	0.98	1.89	2.13	0.24	97	1	Case	0
1234	C4A	RNaseP	3.03	3	> 0.99	0.12	4	4	25.8423	25.8303	0.012	0.04	-0.6	1.52	2.9	3.12	0.21	98	1	Case	0
1235	C4A	RNaseP	2.79	3	> 0.99	0.75	4	4	25.0369	24.9062	0.1307	0.08	-0.48	1.4	2.62	2.97	0.34	97	1	Case	0
1236	C4A	RNaseP	2.65	3	0.99	1.43	4	4	27.5344	27.331	0.2034	0.04	-0.41	1.32	2.6	2.76	0.16	95	1	Case	1
1237	C4A	RNaseP		0			4	4		27.0249								96	1	Case	0
1238	C4A	RNaseP	2.82	3	> 0.99	0.49	4	4	27.0978	26.9839	0.1139	0.04	-0.49	1.41	2.75	2.93	0.17	94	1	Case	NA
1239	C4A	RNaseP	2.05	2	> 0.99	0.05	4	4	27.1234	26.5846	0.5388	0.05	-0.03	1.02	1.98	2.13	0.15	102	2	Case	0
1240	C4A	RNaseP	1.95	2	> 0.99	0.18	4	4	27.6601	27.0366	0.6234	0.05	0.04	0.97	1.85	1.99	0.13	101	1	Case	0
1241	C4A	RNaseP	1.8	2	> 0.99	1.46	4	4	27.6881	26.9629	0.7252	0.1	0.15	0.9	1.66	1.95	0.29	102	2	Case	0
1242	C4A	RNaseP	2.86	3	> 0.99	0.14	4	4	27.0094	26.9141	0.0953	0.07	-0.51	1.43	2.68	2.98	0.3	94	1	Case	0
1243	C4A	RNaseP	2.07	2	> 0.99	0.39	4	4	27.0607	26.5496	0.5111	0.03	-0.05	1.03	2	2.11	0.11	96	1	Case	0
1244	C4A	RNaseP	2.02	2	> 0.99	0.02	4	4	27.7639	27.2019	0.562	0.09	-0.01	1.01	1.87	2.2	0.32	101	2	Case	0
1245	C4A	RNaseP	1.82	2	> 0.99	0.84	4	4	27.7615	27.0192	0.7423	0.02	0.13	0.91	1.79	1.85	0.06	94	1	Case	0
1246	C4A	RNaseP	2.04	2	> 0.99	0.14	4	4	28.0858	27.5048	0.5811	0.08	-0.03	1.02	1.94	2.19	0.25	94	1	Case	0
1247	C4A	RNaseP	2.72	3	0.99	0.92	4	4	27.1003	26.9866	0.1137	0.07	-0.44	1.36	2.54	2.83	0.29	96	1	Case	0
1248	C4A	RNaseP	1.84	2	> 0.99	0.76	4	4	27.7568	27.0821	0.6746	0.05	0.12	0.92	1.76	1.89	0.13	96	1	Case	0
1249	C4A	RNaseP	2.09	2	> 0.99	0.38	4	4	27.3661	26.8714	0.4947	0.09	-0.06	1.04	1.92	2.2	0.29	96	1	Case	0
1250	C4A	RNaseP	1	1	> 0.99	0.06	4	4	28.5287	26.9181	1.6106	0.04	1	0.5	0.96	1.02	0.06	100	1	Case	0
1251	C4A	RNaseP	3.86	4	0.97	0.11	4	4	26.2912	26.6306	-0.3395	0.06	-0.95	1.93	3.66	4.07	0.41	94	1	Case	0
1252	C4A	RNaseP	1.85	2	> 0.99	0.55	4	4	28.0261	27.3071	0.719	0.07	0.11	0.93	1.76	1.97	0.21	94	1	Case	0
1253	C4A	RNaseP	1.84	2	> 0.99	0.8	4	4	27.5178	26.8374	0.6804	0.04	0.12	0.92	1.78	1.88	0.1	96	1	Case	1
1254	C4A	RNaseP	2.08	2	> 0.99	0.45	4	4	27.6837	27.1839	0.4998	0.04	-0.06	1.04	2.01	2.16	0.15	96	1	Case	0
1255	C4A	RNaseP	1.98	2	> 0.99	0.03	4	4	27.4641	26.8886	0.5755	0.07	0.02	0.99	1.88	2.08	0.2	95	1	Case	0
1256	C4A	RNaseP	2.01	2	> 0.99	0.05	4	4	27.2886	26.6891	0.5994	0.07	-0.01	1.01	1.88	2.12	0.24	100	2	Case	0
1257	C4A	RNaseP	1.97	2	> 0.99	0.05	4	4	27.2816	26.689	0.5926	0.08	0.02	0.99	1.86	2.12	0.26	101	2	Case	0
1258	C4A	RNaseP	2.81	3	> 0.99	0.7	4	4	27.5138	27.4208	0.093	0.05	-0.49	1.41	2.7	2.93	0.23	96	1	Case	0
1259	C4A	RNaseP	2.97	3	> 0.99	0.04	4	4	27.2477	27.207	0.0407	0.05	-0.57	1.48	2.85	3.11	0.27	100	2	Case	0
1260	C4A	RNaseP	3.65	4	< 0.50	1.06	4	4	26.5548	26.836	-0.2812	0.05	-0.87	1.82	3.53	3.81	0.28	96	1	Case	0
1261	C4A	RNaseP	2.09	2	> 0.99	0.51	4	4	27.1165	26.5738	0.5426	0.06	-0.07	1.05	2.02	2.22	0.2	94	1	Case	0
1262	C4A	RNaseP	2.27	2	> 0.99	1.61	4	4	27.4605	27.0598	0.4007	0.03	-0.18	1.14	2.21	2.32	0.12	96	1	Case	0
1263	C4A	RNaseP	1.04	1	> 0.99	0.43	4	4	27.5737	26.0582	1.5155	0.02	0.94	0.52	1.02	1.06	0.03	101	2	Case	0
1264	C4A	RNaseP	1.95	2	> 0.99	0.05	4	4	26.6383	26.0449	0.5934	0.05	0.04	0.98	1.89	2.05	0.16	96	1	Case	0
1265	C4A	RNaseP	2.1	2	> 0.99	0.51	4	4	27.9787	27.4933	0.4854	0.04	-0.07	1.05	2.03	2.15	0.12	96	1	Case	0
1266	C4A	RNaseP	1.89	2	> 0.99	0.48	4	4	27.2916	26.6515	0.6401	0.07	0.08	0.95	1.77	1.98	0.21	48	1	Control	NA
1267	C4A	RNaseP	1.98	2	> 0.99	0.04	4	4	28.6577	28.016	0.6417	0.15	0.02	0.99	1.71	2.17	0.46	67	1	Control	0
1268	C4A	RNaseP	0.95	1	> 0.99	0.2	4	4	28.4422	26.7467	1.6955	0.05	1.07	0.48	0.92	0.99	0.06	67	2	Control	0
1269	C4A	RNaseP	0.95	1	> 0.99	0.35	4	4	29.2556	27.5618	1.6939	0.05	1.07	0.48	0.91	0.98	0.08	75	1	Control	0
1270	C4A	RNaseP	2.05	2	> 0.99	0.39	4	4	27.3135	26.7263	0.5872	0.05	-0.04	1.03	1.96	2.15	0.18	63	2	Control	NA
1271	C4A	RNaseP	1.99	2	> 0.99	0.04	4	4	28.0184	27.3841	0.6343	0.1	0.01	0.99	1.78	2.09	0.31	67	1	Control	0
1272	C4A	RNaseP	2.07	2	> 0.99	0.28	4	4	27.9827	27.4296	0.5531	0.07	-0.05	1.03	1.98	2.2	0.21	75	2	Control	0
1273	C4A	RNaseP	1.76	2	> 0.99	1.26	4	4	26.8493	26.0371	0.8122	0.07	0.19	0.88	1.67	1.88	0.22	67	2	Control	NA
1274	C4A	RNaseP	1.95	2	> 0.99	0.25	4	4	27.2078	26.5699	0.6378	0.05	0.04	0.97	1.9	2.05	0.15	70	2	Control	NA
1275	C4A	RNaseP	1.91	2	> 0.99	0.4	4	4	27.1572	26.488	0.6692	0.1	0.07	0.95	1.8	2.07	0.27	75	2	Control	NA
1276	C4A	RNaseP	2.89	3	> 0.99	0.07	4	4	26.7132	26.6178	0.0953	0.08	-0.53	1.44	2.69	3.04	0.34	63	2	Control	NA
1277	C4A	RNaseP	2	2	> 0.99	0.05	4	4	27.2127	26.6117	0.601	0.08	0	1	1.88	2.13	0.25	75	2	Control	NA
1278	C4A	RNaseP	2.73	3	> 0.99	1.12	4	4	27.0277	26.8548	0.1729	0.06	-0.45	1.37	2.59	2.89	0.29	75	1	Control	0
1279	C4A	RNaseP	1.93	2	> 0.99	0.22	4	4	26.7622	26.1095	0.6527	0.09	0.05	0.96	1.86	2.12	0.26	75	2	Control	0
1280	C4A	RNaseP	1.02	1	> 0.99	0.12	4	4	28.1169	26.5453	1.5716	0.12	0.97	0.51	0.92	1.12	0.2	75	2	Control	NA
1281	C4A	RNaseP	1.9	2	> 0.99	0.17	4	4	27.185	26.4888	0.6962	0.17	0.07	0.95	1.59	2.06	0.47	62	2	Control	1
1282	C4A	RNaseP	1.91	2	> 0.99	0.23	4	4	26.4566	25.7939	0.6626	0.16	0.06	0.96	1.67	2.18	0.51	70	2	Control	NA
1283	C4A	RNaseP					4	0										67	2	Control	NA
1284	C4A	RNaseP	2.08	2	> 0.99	0.6	4	4	27.0975	26.5276	0.5699	0.04	-0.05	1.04	2.01	2.16	0.15	62	2	Control	NA
1285	C4A	RNaseP	3.16	3	0.97	0.79	4	4	26.7548	26.7894	-0.0346	0.06	-0.66	1.58	3.05	3.32	0.27	62	2	Control	NA
1286	C4A	RNaseP	2.86	3	> 0.99	0.17	4	4	26.6411	26.5353	0.1058	0.09	-0.52	1.43	2.6	3.01	0.41	75	1	Control	0
1287	C4A	RNaseP	1.97	2	> 0.99	0.03	4	4	27.8236	27.1794	0.6442	0.02	0.03	0.98	1.94	2.01	0.07	62	1	Control	NA
1288	C4A	RNaseP	2.83	3	> 0.99	0.39	4	4	26.5012	26.4002	0.1009	0.09	-0.5	1.41	2.61	2.98	0.37	67	2	Control	NA
1289	C4A	RNaseP	1.03	1	> 0.99	0.21	4	4	27.9994	26.4143	1.5851	0.1	0.96	0.51	0.95	1.1	0.14	65	2	Control	NA
1290	C4A	RNaseP	2.07	2	> 0.99	0.32	4	4	27.1784	26.6027	0.5757	0.08	-0.05	1.03	1.93	2.21	0.28	70	1	Control	0
1291	C4A	RNaseP	1.88	2	> 0.99	0.3	4	4	27.5228	26.807	0.7158	0.05	0.09	0.94	1.8	1.94	0.15	62	2	Control	0
1292	C4A	RNaseP	1.97	2	> 0.99	0.08	4	4	26.0877	25.4635	0.6242	0.08	0.02	0.98	1.84	2.08	0.24	70	2	Control	NA
1293	C4A	RNaseP	1.93	2	> 0.99	0.06	4	4	28.2599	27.5878	0.6721	0.14	0.05	0.97	1.73	2.18	0.45	70	1	Control	0
1294	C4A	RNaseP	1.06	1	> 0.99	0.53	4	4	28.1567	26.6162	1.5405	0.13	0.92	0.53	0.93	1.12	0.19	64	1	Control	0
1295	C4A	RNaseP					4	0										67	2	Control	NA
1296	C4A	RNaseP	1.03	1	> 0.99	0.23	4	4	29.1715	27.5937	1.5778	0.09	0.96	0.51	0.97	1.11	0.14	63	1	Control	NA
1297	C4A	RNaseP	1.07	1	> 0.99	1.09	4	4	28.2319	26.7066	1.5252	0.04	0.9	0.54	1.04	1.11	0.06	65	2	Control	NA
1298	C4A	RNaseP	2.02	2	> 0.99	0.12	4	4	28.6803	28.0716	0.6087	0.09	-0.02	1.01	1.87	2.16	0.3	74	1	Control	1
1299	C4A	RNaseP	2.84	3	> 0.99	0.21	4	4	27.2102	27.0936	0.1166	0.12	-0.51	1.42	2.63	3.06	0.42	69	1	Control	0
1300	C4A	RNaseP	2.97	3	> 0.99	0.08	4	4	26.5009	26.4723	0.0287	0.02	-0.57	1.49	2.94	3.03	0.09	74	2	Control	NA
1301	C4A	RNaseP	1.98	2	> 0.99	0.04	4	4	26.9561	26.3444	0.6117	0.05	0.01	0.99	1.9	2.07	0.17	73	2	Control	0
1302	C4A	RNaseP	3.12	3	0.98	0.36	4	4	26.3284	26.344	-0.0156	0.14	-0.64	1.56	2.78	3.48	0.7	61	2	Control	NA
1303	C4A	RNaseP	2.86	3	> 0.99	0.23	4	4	26.8522	26.7663	0.0859	0.13	-0.51	1.43	2.54	3.13	0.58	71	2	Control	1
1304	C4A	RNaseP	2.95	3	> 0.99	0.09	4	4	26.6975	26.6582	0.0393	0.03	-0.56	1.47	2.88	3.02	0.14	71	2	Control	1
1305	C4A	RNaseP	1.87	2	> 0.99	0.48	4	4	28.7421	28.0273	0.7148	0.1	0.1	0.94	1.71	1.97	0.26	66	1	Control	NA
1306	C4A	RNaseP	1.98	2	> 0.99	0.03	4	4	27.8659	27.2277	0.6382	0.06	0.01	0.99	1.87	2.07	0.2	75	1	Control	0
1307	C4A	RNaseP	2.05	2	> 0.99	0.42	4	4	28.4125	27.8327	0.5799	0.06	-0.04	1.03	1.96	2.17	0.2	64	1	Control	NA
1308	C4A	RNaseP	3	3	> 0.99	0.08	4	4	26.6489	26.6131	0.0358	0.01	-0.58	1.5	2.95	3.01	0.06	63	1	Control	1
1309	C4A	RNaseP	2.09	2	> 0.99	0.58	4	4	27.7507	27.193	0.5577	0.06	-0.06	1.04	1.97	2.16	0.19	63	1	Control	0
1310	C4A	RNaseP	2.09	2	> 0.99	0.54	4	4	27.1357	26.5974	0.5383	0.07	-0.06	1.04	1.96	2.2	0.24	67	2	Control	0
1311	C4A	RNaseP	3.54	4	< 0.50	1.73	4	4	26.6456	26.8474	-0.2018	0.07	-0.83	1.77	3.35	3.74	0.4	75	1	Control	NA
1312	C4A	RNaseP	2.96	3	> 0.99	0.03	4	4	27.3288	27.2727	0.0561	0.07	-0.57	1.48	2.87	3.2	0.33	71	1	Control	0
1313	C4A	RNaseP	2.07	2	> 0.99	0.42	4	4	27.4129	26.8415	0.5714	0.09	-0.05	1.04	1.94	2.21	0.27	72	1	Control	NA
1314	C4A	RNaseP	1.97	2	> 0.99	0.03	4	4	28.0327	27.3891	0.6436	0.06	0.02	0.98	1.85	2.05	0.2	62	1	Control	0
1315	C4A	RNaseP	1.03	1	> 0.99	0.37	4	4	27.8112	26.2342	1.577	0.07	0.95	0.52	0.96	1.08	0.12	67	2	Control	NA
1316	C4A	RNaseP	2.95	3	> 0.99	0.02	4	4	26.7815	26.716	0.0655	0.04	-0.56	1.47	2.85	3.04	0.2	62	2	Control	NA
1317	C4A	RNaseP	1.1	1	> 0.99	1.83	4	4	27.8397	26.3838	1.456	0.08	0.86	0.55	1.04	1.19	0.15	74	2	Control	NA
1318	C4A	RNaseP	3.03	3	> 0.99	0.07	4	4	27.3467	27.3279	0.0188	0.1	-0.6	1.52	2.9	3.35	0.45	61	1	Control	1
1319	C4A	RNaseP	3.19	3	0.99	0.97	4	4	27.236	27.2851	-0.0491	0.07	-0.67	1.59	3.05	3.42	0.37	71	1	Control	0
1320	C4A	RNaseP	3.39	3	0.7	2.18	4	4	26.1829	26.3248	-0.1419	0.03	-0.76	1.69	3.29	3.43	0.14	63	1	Control	NA
1321	C4A	RNaseP	2.09	2	> 0.99	0.7	4	4	27.4275	26.8698	0.5577	0.04	-0.06	1.04	2.01	2.14	0.14	65	1	Control	NA
1322	C4A	RNaseP	1.93	2	> 0.99	0.04	4	4	27.7036	27.0241	0.6795	0.06	0.05	0.96	1.83	2.02	0.19	65	2	Control	NA
1323	C4A	RNaseP	1.01	1	> 0.99	0.18	4	4	28.2034	26.5957	1.6077	0.05	0.98	0.51	0.96	1.04	0.08	65	2	Control	NA
1324	C4A	RNaseP	0.96	1	> 0.99	0.16	4	4	28.5925	26.9167	1.6758	0.05	1.05	0.48	0.94	1.01	0.08	75	1	Control	NA
1325	C4A	RNaseP	1.94	2	> 0.99	0.04	4	4	28.1886	27.5226	0.666	0.1	0.04	0.97	1.79	2.1	0.32	68	1	Control	0
1326	C4A	RNaseP	2.93	3	> 0.99	0.04	4	4	27.4176	27.349	0.0686	0.05	-0.55	1.46	2.78	3.01	0.23	65	1	Control	0
1327	C4A	RNaseP	2.85	3	> 0.99	0.26	4	4	27.2732	27.1612	0.1121	0.07	-0.51	1.43	2.68	2.99	0.32	71	1	Control	NA
1328	C4A	RNaseP	3.03	3	> 0.99	0.11	4	4	26.6043	26.5779	0.0265	0.06	-0.6	1.51	2.89	3.19	0.3	70	1	Control	NA
1329	C4A	RNaseP	2.92	3	> 0.99	0.05	4	4	26.2814	26.2051	0.0763	0.17	-0.55	1.46	2.48	3.25	0.77	66	2	Control	NA
1330	C4A	RNaseP	1.92	2	> 0.99	0.04	4	4	26.955	26.27	0.685	0.09	0.06	0.96	1.82	2.09	0.26	61	2	Control	NA
1331	C4A	RNaseP	2.04	2	> 0.99	0.22	4	4	27.0275	26.4548	0.5727	0.04	-0.03	1.02	1.97	2.12	0.15	73	2	Control	NA
1332	C4A	RNaseP	2.04	2	> 0.99	0.22	4	4	27.1608	26.5665	0.5943	0.02	-0.03	1.02	2.01	2.08	0.07	62	2	Control	NA
1333	C4A	RNaseP	3	3	> 0.99	0.04	4	4	27.0298	26.9886	0.0412	0.04	-0.58	1.5	2.9	3.12	0.22	72	1	Control	NA
1334	C4A	RNaseP	2.85	3	> 0.99	0.19	4	4	26.7571	26.6439	0.1132	0.06	-0.51	1.43	2.71	2.99	0.28	62	2	Control	0
1335	C4A	RNaseP	1.93	2	> 0.99	0.15	4	4	28.6122	27.9352	0.677	0.05	0.05	0.96	1.88	2.03	0.16	70	1	Control	0
1336	C4A	RNaseP	3.94	4	> 0.99	0.03	4	4	25.5262	25.8809	-0.3547	0.06	-0.98	1.97	3.78	4.13	0.35	68	1	Control	NA
1337	C4A	RNaseP	1.91	2	> 0.99	0.29	4	4	27.3278	26.6431	0.6847	0.06	0.07	0.96	1.81	1.97	0.15	65	1	Control	NA
1338	C4A	RNaseP	1.92	2	> 0.99	0.24	4	4	27.6393	26.9575	0.6818	0.05	0.06	0.96	1.85	2.01	0.16	72	1	Control	0
1339	C4A	RNaseP	1.92	2	> 0.99	0.1	4	4	27.047	26.3617	0.6853	0.08	0.06	0.96	1.81	2.05	0.24	63	2	Control	NA
1340	C4A	RNaseP	1.97	2	> 0.99	0.04	4	4	27.1251	26.5019	0.6232	0.06	0.02	0.98	1.89	2.08	0.18	71	2	Control	NA
1341	C4A	RNaseP	3.82	4	> 0.99	0.17	4	4	26.144	26.4547	-0.3107	0.01	-0.94	1.91	3.79	3.86	0.07	62	2	Control	1
1342	C4A	RNaseP	1.94	2	> 0.99	0.03	4	4	27.0451	26.373	0.6721	0.09	0.05	0.97	1.8	2.09	0.29	61	2	Control	NA
1343	C4A	RNaseP	1.03	1	> 0.99	0.12	4	4	29.0335	27.4505	1.583	0.11	0.96	0.51	0.96	1.1	0.14	71	1	Control	NA
1344	C4A	RNaseP	2.1	2	> 0.99	0.61	4	4	27.3015	26.7719	0.5296	0.04	-0.07	1.05	2.04	2.16	0.11	71	2	Control	NA
1345	C4A	RNaseP	1.93	2	> 0.99	0.04	4	4	26.4314	25.7589	0.6725	0.04	0.05	0.97	1.86	1.99	0.13	62	2	Control	NA
1346	C4A	RNaseP	2.13	2	> 0.99	1.04	4	4	27.3616	26.8258	0.5358	0.05	-0.09	1.06	2.01	2.19	0.18	62	2	Control	NA
1347	C4A	RNaseP	1.08	1	> 0.99	1.09	4	4	28.1822	26.6663	1.5159	0.11	0.89	0.54	0.99	1.2	0.21	68	1	Control	NA
1348	C4A	RNaseP	1.08	1	> 0.99	1.32	4	3	28.9098	27.4044	1.5054	0.07	0.89	0.54	1.04	1.14	0.1	64	1	Control	0
1349	C4A	RNaseP	2.15	2	> 0.99	1.25	4	4	27.3115	26.8157	0.4958	0.08	-0.1	1.07	2.04	2.31	0.27	70	2	Control	0
1350	C4A	RNaseP	2.89	3	> 0.99	0.35	4	4	25.9625	25.8925	0.07	0.04	-0.53	1.44	2.8	2.97	0.17	74	2	Control	NA
1351	C4A	RNaseP	1.99	2	> 0.99	0.03	4	4	26.7381	26.1151	0.623	0.11	0	1	1.81	2.18	0.37	65	1	Control	0
1352	C4A	RNaseP	2.87	3	> 0.99	0.09	4	4	26.3786	26.2745	0.1041	0.05	-0.52	1.43	2.72	2.94	0.22	65	2	Control	NA
1353	C4A	RNaseP	2.14	2	> 0.99	0.87	4	4	27.1915	26.6917	0.4997	0.11	-0.1	1.07	2.01	2.36	0.36	70	2	Control	0
1354	C4A	RNaseP	3.04	3	> 0.99	0.22	4	4	27.5009	27.4824	0.0185	0.05	-0.61	1.52	2.91	3.19	0.28	64	2	Control	0
1355	C4A	RNaseP	2.08	2	> 0.99	0.37	4	4	27.7188	27.1536	0.5652	0.07	-0.05	1.04	2	2.22	0.22	66	1	Control	NA
1356	C4A	RNaseP	3.89	4	> 0.99	0.04	4	4	26.8712	27.2056	-0.3343	0.13	-0.96	1.94	3.62	4.38	0.76	70	1	Control	0
1357	C4A	RNaseP	3.14	3	0.99	0.74	4	4	26.1734	26.2007	-0.0273	0.03	-0.65	1.57	3.08	3.21	0.13	66	2	Control	0
1358	C4A	RNaseP	2.09	2	> 0.99	0.6	4	4	27.1003	26.5389	0.5614	0.03	-0.06	1.04	2.05	2.16	0.11	74	1	Control	0
1359	C4A	RNaseP	2.04	2	> 0.99	0.25	4	4	25.9104	25.3178	0.5926	0.06	-0.03	1.02	1.93	2.1	0.17	73	1	Control	0
1360	C4A	RNaseP	1.94	2	> 0.99	0.12	4	4	26.6595	26.0135	0.646	0.08	0.05	0.97	1.81	2.06	0.25	73	2	Control	0
1361	C4A	RNaseP	1.91	2	> 0.99	0.12	4	4	26.103	25.4138	0.6892	0.06	0.06	0.96	1.84	2	0.16	66	2	Control	NA
1362	C4A	RNaseP	1.88	2	> 0.99	0.62	4	4	27.5561	26.8473	0.7088	0.05	0.09	0.94	1.82	1.96	0.15	65	1	Control	NA
1363	C4A	RNaseP	1.08	1	> 0.99	1.19	4	4	28.0433	26.5505	1.4928	0.04	0.89	0.54	1.05	1.11	0.06	70	2	Control	NA
1364	C4A	RNaseP	1.95	2	> 0.99	0.08	4	4	27.0617	26.4036	0.6581	0.02	0.03	0.98	1.93	2	0.07	70	1	Control	0
1365	C4A	RNaseP	2.07	2	> 0.99	0.21	4	4	26.8925	26.3442	0.5483	0.1	-0.05	1.04	1.91	2.21	0.29	73	2	Control	NA
1366	C4A	RNaseP	1.85	2	> 0.99	0.65	4	4	27.6681	26.9346	0.7335	0.06	0.11	0.93	1.78	1.95	0.17	75	1	Control	NA
1367	C4A	RNaseP	2.69	3	> 0.99	1.15	4	4	26.5478	26.3504	0.1974	0.01	-0.43	1.34	2.67	2.73	0.06	66	2	Control	0
1368	C4A	RNaseP	1.03	1	> 0.99	0.32	4	4	29.2167	27.6348	1.582	0.04	0.96	0.51	0.99	1.06	0.07	67	1	Control	0
1369	C4A	RNaseP	1.04	1	> 0.99	0.49	4	4	27.9199	26.3503	1.5696	0.1	0.94	0.52	0.96	1.12	0.15	66	2	Control	NA
1370	C4A	RNaseP	1.04	1	> 0.99	0.52	4	4	29.3609	27.7881	1.5728	0.01	0.95	0.52	1.03	1.04	0.01	71	1	Control	NA
1371	C4A	RNaseP	0.99	1	> 0.99	0.04	4	4	28.6916	27.0604	1.6312	0.05	1.01	0.5	0.95	1.03	0.08	67	1	Control	0
1372	C4A	RNaseP	1.9	2	> 0.99	0.16	4	4	26.7508	26.0533	0.6975	0.08	0.07	0.95	1.8	2.05	0.25	66	2	Control	NA
1373	C4A	RNaseP	3.7	4	0.91	0.44	4	4	26.1976	26.4621	-0.2645	0.11	-0.89	1.85	3.5	4.09	0.59	64	2	Control	NA
1374	C4A	RNaseP	1.88	2	> 0.99	0.87	4	4	28.7355	28.0434	0.692	0.07	0.09	0.94	1.75	1.97	0.22	71	2	Control	NA
1375	C4A	RNaseP	1.85	2	> 0.99	1.04	4	4	27.4358	26.7262	0.7096	0.1	0.11	0.93	1.71	2	0.29	66	1	Control	0
1376	C4A	RNaseP	1.88	2	> 0.99	0.32	4	4	28.5876	27.8777	0.7099	0.05	0.09	0.94	1.81	1.95	0.14	74	1	Control	0
1377	C4A	RNaseP	1.92	2	> 0.99	0.17	4	4	27.7326	27.0508	0.6817	0.07	0.06	0.96	1.84	2.01	0.17	67	1	Control	0
1378	C4A	RNaseP	2.76	3	> 0.99	0.67	4	4	26.8554	26.6941	0.1613	0.08	-0.46	1.38	2.67	3	0.33	66	2	Control	0
1379	C4A	RNaseP	2.87	3	> 0.99	0.19	4	4	26.7452	26.6452	0.1	0.08	-0.52	1.43	2.7	3.03	0.33	62	1	Control	1
1380	C4A	RNaseP	2.09	2	> 0.99	0.69	4	4	27.9872	27.4259	0.5613	0.05	-0.06	1.04	2.02	2.18	0.16	66	1	Control	0
1381	C4A	RNaseP	2.71	3	> 0.99	0.63	4	4	25.656	25.47	0.186	0.16	-0.44	1.36	2.35	3.07	0.71	63	2	Control	NA
1382	C4A	RNaseP	2.09	2	> 0.99	0.54	4	4	27.3803	26.8183	0.5619	0.08	-0.06	1.04	1.93	2.19	0.26	67	1	Control	NA
1383	C4A	RNaseP	3.92	4	> 0.99	0.04	4	4	26.3961	26.7422	-0.3462	0.02	-0.97	1.96	3.84	3.99	0.15	68	1	Control	NA
1384	C4A	RNaseP	2.96	3	> 0.99	0.04	4	4	26.7673	26.7077	0.0596	0.09	-0.56	1.48	2.78	3.16	0.38	68	1	Control	NA
1385	C4A	RNaseP	2.07	2	> 0.99	0.29	4	4	27.4541	26.9015	0.5526	0.08	-0.05	1.03	1.93	2.21	0.28	70	2	Control	NA
1386	C4A	RNaseP	2.07	2	> 0.99	0.26	4	4	27.243	26.6895	0.5535	0.05	-0.05	1.03	1.95	2.12	0.17	70	2	Control	NA
1387	C4A	RNaseP	2.02	2	> 0.99	0.04	4	4	28.1696	27.558	0.6116	0.09	-0.01	1.01	1.9	2.15	0.25	66	1	Control	NA
1388	C4A	RNaseP	3.04	3	> 0.99	0.12	4	4	26.5686	26.5509	0.0177	0.09	-0.61	1.52	2.88	3.32	0.44	68	1	Control	0
1389	C4A	RNaseP	2.05	2	> 0.99	0.3	4	4	26.9512	26.3655	0.5857	0.04	-0.03	1.02	2	2.12	0.12	62	1	Control	0
1390	C4A	RNaseP	1.11	1	> 0.99	1.31	4	4	30.3291	28.8597	1.4694	0.2	0.85	0.55	0.98	1.34	0.36	64	1	Control	0
1391	C4A	RNaseP	2.69	3	> 0.99	1.41	4	4	26.5165	26.3244	0.1921	0.07	-0.43	1.34	2.53	2.83	0.3	65	1	Control	NA
1392	C4A	RNaseP	1.92	2	> 0.99	0.06	4	4	27.0782	26.3959	0.6824	0.08	0.06	0.96	1.77	2.03	0.25	65	2	Control	0
1393	C4A	RNaseP	1.93	2	> 0.99	0.07	4	4	27.5234	26.8484	0.6751	0.1	0.05	0.97	1.84	2.13	0.29	74	1	Control	NA
1394	C4A	RNaseP	2.11	2	> 0.99	0.65	4	4	27.0374	26.4927	0.5447	0.12	-0.08	1.06	1.88	2.26	0.38	62	2	Control	NA
1395	C4A	RNaseP	1.02	1	> 0.99	0.18	4	4	28.9106	27.3199	1.5907	0.07	0.97	0.51	0.97	1.07	0.1	73	1	Control	0
1396	C4A	RNaseP	4.01	4	> 0.99	0.05	4	4	26.2219	26.6271	-0.4052	0.06	-1	2.01	3.86	4.23	0.37	70	2	Control	NA
1397	C4A	RNaseP	1.99	2	> 0.99	0.04	4	4	29.0811	28.4491	0.632	0.02	0.01	0.99	1.95	2.02	0.07	67	1	Control	1
1398	C4A	RNaseP	2.45	3	< 0.50	2.54	4	4	26.5133	26.1804	0.3329	0.07	-0.29	1.22	2.31	2.59	0.28	66	2	Control	NA
1399	C4A	RNaseP	1.1	1	> 0.99	1.37	4	4	28.2109	26.7282	1.4827	0.09	0.86	0.55	1.02	1.17	0.15	65	2	Control	NA
1400	C4A	RNaseP	2.63	3	0.98	1.96	4	4	27.6681	27.4415	0.2267	0.05	-0.4	1.32	2.51	2.71	0.2	74	1	Control	NA
1401	C4A	RNaseP	1.95	2	> 0.99	0.05	4	4	27.3836	26.7245	0.6591	0.09	0.04	0.98	1.87	2.13	0.26	71	1	Control	NA
1402	C4A	RNaseP	1.97	2	> 0.99	0.03	4	4	27.3656	26.7176	0.6479	0.07	0.02	0.98	1.84	2.06	0.22	67	1	Control	NA
1403	C4A	RNaseP	0.98	1	> 0.99	0.02	4	4	28.0012	26.3461	1.6551	0.04	1.03	0.49	0.94	1.01	0.06	66	2	Control	NA
1404	C4A	RNaseP	2.97	3	> 0.99	0.02	4	4	27.7366	27.6822	0.0545	0.05	-0.57	1.48	2.84	3.12	0.28	69	1	Control	0
1405	C4A	RNaseP		0			4	4		26.3286								61	2	Control	NA
1406	C4A	RNaseP	1.97	2	> 0.99	0.08	4	4	26.5045	25.8838	0.6207	0.08	0.02	0.99	1.85	2.08	0.22	71	2	Control	NA
1407	C4A	RNaseP	2.01	2	> 0.99	0.08	4	4	27.6005	26.9349	0.6656	0.12	0	1	1.78	2.16	0.39	59	2	Control	0
1408	C4A	RNaseP	1.09	1	> 0.99	1.04	4	4	28.376	26.8326	1.5434	0.19	0.87	0.55	0.91	1.2	0.29	57	2	Control	0
1409	C4A	RNaseP	2.06	2	> 0.99	0.13	4	4	28.2518	27.6221	0.6297	0.1	-0.04	1.03	1.9	2.25	0.35	53	2	Control	NA
1410	C4A	RNaseP	2.67	3	0.99	1.27	4	4	28.2824	28.0277	0.2547	0.08	-0.42	1.33	2.49	2.81	0.32	58	2	Control	0
1411	C4A	RNaseP	2.03	2	> 0.99	0.05	4	4	27.0678	26.531	0.5368	0.08	-0.02	1.02	1.9	2.13	0.24	58	1	Control	0
1412	C4A	RNaseP	2.02	2	> 0.99	0.16	4	4	27.1624	26.5533	0.6091	0.03	-0.02	1.01	1.99	2.09	0.09	60	2	Control	0
1413	C4A	RNaseP	1.04	1	> 0.99	0.57	4	4	28.1189	26.5011	1.6177	0.03	0.95	0.52	1.01	1.06	0.05	55	2	Control	NA
1414	C4A	RNaseP	1.01	1	> 0.99	0.05	4	4	28.8707	27.2629	1.6078	0.08	0.98	0.51	0.94	1.07	0.14	50	2	Control	NA
1415	C4A	RNaseP	1.91	2	> 0.99	0.23	4	4	28.2413	27.5532	0.688	0.07	0.07	0.95	1.81	2.03	0.22	66	1	Control	NA
1416	C4A	RNaseP	1.9	2	> 0.99	0.11	4	4	26.5429	25.8422	0.7007	0.1	0.08	0.95	1.71	1.99	0.28	60	2	Control	1
1417	C4A	RNaseP	3.06	3	0.99	0.28	4	4	26.6215	26.6098	0.0117	0.05	-0.61	1.53	2.92	3.17	0.24	60	2	Control	NA
1418	C4A	RNaseP	2.1	2	> 0.99	0.7	4	4	28.0887	27.5387	0.55	0.06	-0.07	1.05	2.02	2.21	0.19	60	1	Control	0
1419	C4A	RNaseP	2.85	3	> 0.99	0.85	4	4	26.7072	26.6569	0.0503	0.05	-0.51	1.42	2.73	2.94	0.2	58	1	Control	0
1420	C4A	RNaseP	2.05	2	> 0.99	0.23	4	4	27.4364	26.8566	0.5798	0.11	-0.04	1.03	1.94	2.26	0.33	59	1	Control	NA
1421	C4A	RNaseP	2.16	2	> 0.99	1.33	4	4	27.2067	26.6962	0.5105	0.04	-0.11	1.08	2.11	2.24	0.13	60	2	Control	NA
1422	C4A	RNaseP	2.13	2	> 0.99	0.95	4	4	26.1432	25.6159	0.5273	0.13	-0.09	1.07	1.9	2.32	0.42	59	1	Control	0
1423	C4A	RNaseP					4	0										67	2	Control	NA
1424	C4A	RNaseP	1.95	2	> 0.99	0.04	4	4	31.0578	30.3504	0.7075	0.08	0.04	0.97	1.84	2.11	0.27	56	2	Control	NA
1425	C4A	RNaseP	1.07	1	> 0.99	1.04	4	4	28.0313	26.5015	1.5298	0.05	0.91	0.53	1.04	1.13	0.09	60	2	Control	0
1426	C4A	RNaseP	2.03	2	> 0.99	0.08	4	4	28.3692	27.7735	0.5958	0.11	-0.02	1.02	1.9	2.23	0.33	59	1	Control	0
1427	C4A	RNaseP	2.78	3	> 0.99	0.65	4	4	26.3569	26.2743	0.0826	0.17	-0.48	1.39	2.5	3.13	0.62	58	1	Control	NA
1428	C4A	RNaseP	3.02	3	> 0.99	0.06	4	4	27.6078	27.5341	0.0737	0.14	-0.6	1.51	2.72	3.46	0.74	52	2	Control	1
1429	C4A	RNaseP	2.05	2	> 0.99	0.18	4	4	26.8434	26.3219	0.5215	0.06	-0.04	1.03	1.96	2.16	0.2	55	1	Control	NA
1430	C4A	RNaseP	0.99	1	> 0.99	0.03	4	4	29.0923	27.4483	1.644	0.08	1.02	0.49	0.91	1.03	0.12	50	2	Control	NA
1431	C4A	RNaseP	1.93	2	> 0.99	0.3	4	4	26.655	26.04	0.615	0.07	0.06	0.96	1.81	2.03	0.22	53	1	Control	NA
1432	C4A	RNaseP	1.97	2	> 0.99	0.05	4	4	28.5595	27.8679	0.6916	0.14	0.02	0.99	1.8	2.25	0.45	56	2	Control	1
1433	C4A	RNaseP	0.97	1	> 0.99	0.07	4	4	27.911	26.2037	1.7072	0.07	1.04	0.49	0.92	1.03	0.11	54	2	Control	0
1434	C4A	RNaseP	1.82	2	> 0.99	1.74	4	4	26.8014	26.107	0.6944	0.02	0.13	0.91	1.79	1.84	0.04	51	1	Control	NA
1435	C4A	RNaseP	2.01	2	> 0.99	0.09	4	4	27.2797	26.6162	0.6635	0.06	-0.01	1	1.94	2.12	0.18	54	2	Control	NA
1436	C4A	RNaseP	0	0			4	2	37.8795	26.6526	11.2269	0.52	10.6	0	0	0	0	60	2	Control	NA
1437	C4A	RNaseP	1.96	2	> 0.99	0.06	4	4	27.7214	27.0223	0.6992	0.07	0.03	0.98	1.84	2.06	0.22	51	2	Control	0
1438	C4A	RNaseP	2.02	2	> 0.99	0.03	4	4	26.9484	26.4018	0.5466	0.05	-0.01	1.01	1.93	2.09	0.15	51	1	Control	0
1439	C4A	RNaseP	0.01	0			4	3	37.5387	28.2364	9.3023	0.13	8.63	0	0	0.01	0	60	2	Control	NA
1440	C4A	RNaseP	1.99	2	> 0.99	0.03	4	4	27.2627	26.6585	0.6042	0.09	0	1	1.86	2.17	0.31	59	2	Control	0
1441	C4A	RNaseP	1.01	1	> 0.99	0.06	4	4	28.3061	26.6928	1.6133	0.08	0.99	0.5	0.95	1.08	0.14	67	2	Control	0
1442	C4A	RNaseP	2.95	3	> 0.99	0.06	4	4	26.2125	26.2153	-0.0028	0.05	-0.56	1.48	2.84	3.05	0.21	53	1	Control	NA
1443	C4A	RNaseP					4	0										58	2	Control	NA
1444	C4A	RNaseP	1.88	2	> 0.99	0.47	4	4	28.0578	27.2946	0.7631	0.03	0.09	0.94	1.85	1.94	0.09	56	2	Control	NA
1445	C4A	RNaseP	1.78	2	> 0.99	1.61	4	4	28.6461	27.8545	0.7916	0.04	0.17	0.89	1.75	1.85	0.11	50	2	Control	0
1446	C4A	RNaseP	1.9	2	> 0.99	0.29	4	4	28.8699	28.1749	0.695	0.08	0.08	0.95	1.79	2	0.21	60	1	Control	0
1447	C4A	RNaseP	1.03	1	> 0.99	0.28	4	4	28.1924	26.607	1.5854	0.09	0.96	0.51	0.96	1.1	0.15	60	2	Control	0
1448	C4A	RNaseP	1.08	1	> 0.99	0.94	4	4	27.8657	26.4107	1.455	0.07	0.9	0.54	1.01	1.13	0.12	57	1	Control	NA
1449	C4A	RNaseP	3.01	3	> 0.99	0.06	4	4	28.0327	27.9513	0.0814	0.05	-0.59	1.5	2.92	3.14	0.22	57	2	Control	1
1450	C4A	RNaseP	2.05	2	> 0.99	0.11	4	4	26.9977	26.4699	0.5277	0.12	-0.03	1.02	1.88	2.25	0.38	58	1	Control	NA
1451	C4A	RNaseP	0.97	1	> 0.99	0.06	4	4	28.9843	27.3259	1.6584	0.1	1.04	0.49	0.91	1.06	0.14	60	1	Control	0
1452	C4A	RNaseP	1.93	2	> 0.99	0.23	4	4	28.378	27.6533	0.7247	0.02	0.05	0.96	1.89	1.97	0.08	56	2	Control	NA
1453	C4A	RNaseP	1.01	1	> 0.99	0.17	4	4	28.9857	27.3871	1.5986	0.1	0.98	0.51	0.93	1.1	0.17	60	1	Control	NA
1454	C4A	RNaseP	1.96	2	> 0.99	0.05	4	4	27.647	26.9493	0.6978	0.04	0.03	0.98	1.9	2.01	0.11	52	2	Control	NA
1455	C4A	RNaseP	1.95	2	> 0.99	0.09	4	4	27.5859	26.9339	0.652	0.04	0.03	0.98	1.9	2.03	0.13	59	1	Control	0
1456	C4A	RNaseP	2.67	3	> 0.99	2.17	4	4	26.5427	26.4008	0.1419	0.05	-0.42	1.34	2.58	2.79	0.21	57	1	Control	0
1457	C4A	RNaseP	2.62	3	0.84	1.68	4	4	27.035	26.7521	0.283	0.11	-0.39	1.31	2.4	2.82	0.41	58	2	Control	NA
1458	C4A	RNaseP	1.08	1	> 0.99	0.99	4	4	28.0687	26.5114	1.5572	0.09	0.89	0.54	1.02	1.16	0.14	56	2	Control	NA
1459	C4A	RNaseP	2.63	3	0.99	1.36	4	4	26.9105	26.6812	0.2293	0.1	-0.4	1.32	2.42	2.85	0.43	67	2	Control	NA
1460	C4A	RNaseP	1.96	2	> 0.99	0.05	4	4	27.3375	26.6406	0.697	0.07	0.03	0.98	1.88	2.11	0.23	56	2	Control	NA
1461	C4A	RNaseP	1.97	2	> 0.99	0.04	4	4	28.164	27.4727	0.6913	0.06	0.02	0.99	1.85	2.04	0.19	52	2	Control	NA
1462	C4A	RNaseP	3	3	> 0.99	0.04	4	4	26.4267	26.386	0.0407	0.08	-0.58	1.5	2.79	3.21	0.42	63	2	Control	0
1463	C4A	RNaseP	1.07	1	> 0.99	0.72	4	4	29.4429	27.8752	1.5678	0.16	0.9	0.54	0.94	1.2	0.26	58	2	Control	0
1464	C4A	RNaseP	2.91	3	> 0.99	0.28	4	4	26.4274	26.4078	0.0195	0.06	-0.54	1.45	2.81	3.08	0.27	55	1	Control	0
1465	C4A	RNaseP	1.98	2	> 0.99	0.03	4	4	28.4643	27.781	0.6833	0.06	0.01	0.99	1.91	2.09	0.18	54	2	Control	NA
1466	C4A	RNaseP	1.97	2	> 0.99	0.05	4	4	27.6646	26.9753	0.6893	0.04	0.02	0.99	1.91	2.04	0.13	58	2	Control	NA
1467	C4A	RNaseP	1.97	2	> 0.99	0.03	4	4	27.3612	26.717	0.6442	0.04	0.02	0.99	1.92	2.02	0.1	60	2	Control	NA
1468	C4A	RNaseP	2.12	2	> 0.99	0.54	4	4	26.8295	26.3516	0.478	0.09	-0.08	1.06	1.99	2.31	0.32	54	1	Control	1
1469	C4A	RNaseP	2.07	2	> 0.99	0.36	4	4	27.9285	27.3592	0.5693	0.1	-0.05	1.03	1.91	2.22	0.31	60	1	Control	0
1470	C4A	RNaseP	3.51	4	< 0.50	1.89	4	4	26.8299	27.0174	-0.1876	0.07	-0.81	1.75	3.27	3.64	0.37	50	2	Control	1
1471	C4A	RNaseP	1.99	2	> 0.99	0.03	4	4	27.6639	27.0292	0.6347	0.09	0.01	0.99	1.87	2.17	0.3	60	2	Control	NA
1472	C4A	RNaseP	2.06	2	> 0.99	0.09	4	4	27.1999	26.6808	0.5191	0.11	-0.04	1.03	1.95	2.29	0.34	57	1	Control	1
1473	C4A	RNaseP	2	2	> 0.99	0.11	4	4	27.177	26.5529	0.6241	0.04	0	1	1.94	2.06	0.12	60	2	Control	0
1474	C4A	RNaseP	2.78	3	> 0.99	0.73	4	4	26.9977	26.8541	0.1436	0.05	-0.48	1.39	2.65	2.86	0.22	59	1	Control	1
1475	C4A	RNaseP	2.81	3	> 0.99	0.39	4	4	27.1325	26.9515	0.1809	0.11	-0.49	1.4	2.63	3.07	0.44	51	2	Control	0
1476	C4A	RNaseP	1.06	1	> 0.99	0.94	4	4	28.5062	26.9243	1.5819	0.06	0.91	0.53	1.01	1.12	0.11	58	2	Control	NA
1477	C4A	RNaseP	1.89	2	> 0.99	0.14	4	4	27.4821	26.7811	0.701	0.1	0.08	0.94	1.71	2	0.29	59	1	Control	0
1478	C4A	RNaseP	1.89	2	> 0.99	0.25	4	4	27.2802	26.5759	0.7043	0.08	0.08	0.95	1.75	2	0.25	62	2	Control	NA
1479	C4A	RNaseP	1.94	2	> 0.99	0.07	4	4	28.1198	27.4577	0.6621	0.06	0.04	0.97	1.82	2.01	0.19	60	1	Control	0
1480	C4A	RNaseP	1	1	> 0.99	0.05	4	4	29.1313	27.4623	1.669	0.12	1	0.5	0.9	1.09	0.19	56	2	Control	0
1481	C4A	RNaseP	3.69	4	0.86	0.78	4	4	26.4521	26.7178	-0.2657	0.04	-0.88	1.85	3.6	3.82	0.21	60	1	Control	NA
1482	C4A	RNaseP	1.01	1	> 0.99	0.12	4	4	28.8999	27.248	1.6519	0.04	0.98	0.51	0.97	1.04	0.07	57	2	Control	NA
1483	C4A	RNaseP	2.88	3	> 0.99	0.4	4	4	26.6645	26.6281	0.0363	0.07	-0.52	1.44	2.72	3.03	0.31	58	1	Control	0
1484	C4A	RNaseP	2.96	3	> 0.99	0.02	4	4	26.7606	26.6574	0.1032	0.06	-0.57	1.48	2.83	3.14	0.31	52	2	Control	0
1485	C4A	RNaseP	1.95	2	> 0.99	0.09	4	4	27.8401	27.1306	0.7095	0.01	0.04	0.97	1.94	1.96	0.03	54	2	Control	0
1486	C4A	RNaseP	2.89	3	> 0.99	0.28	4	4	26.2932	26.2668	0.0264	0.04	-0.53	1.45	2.79	2.98	0.19	50	1	Control	1
1487	C4A	RNaseP	2.5	3	< 0.50	2.91	4	4	27.5696	27.222	0.3476	0.14	-0.32	1.25	2.24	2.73	0.49	57	2	Control	1
1488	C4A	RNaseP	1.06	1	> 0.99	0.86	4	4	29.8992	28.3634	1.5358	0.1	0.91	0.53	0.96	1.14	0.18	70	1	Control	0
1489	C4A	RNaseP	2.72	3	> 0.99	1.77	4	4	26.3089	26.1929	0.116	0.04	-0.44	1.36	2.63	2.82	0.19	50	1	Control	NA
1490	C4A	RNaseP	2.81	3	> 0.99	0.27	4	4	26.7238	26.5921	0.1318	0.05	-0.49	1.41	2.66	2.87	0.21	60	2	Control	NA
1491	C4A	RNaseP	1.96	2	> 0.99	0.07	4	4	28.4674	27.7651	0.7022	0.15	0.03	0.98	1.72	2.21	0.49	57	2	Control	0
1492	C4A	RNaseP	2.82	3	> 0.99	0.23	4	4	28.0608	27.8866	0.1742	0.1	-0.5	1.41	2.57	2.99	0.42	56	2	Control	NA
1493	C4A	RNaseP	2.96	3	> 0.99	0.06	4	4	26.3936	26.4011	-0.0075	0.07	-0.57	1.48	2.89	3.18	0.3	51	1	Control	NA
1494	C4A	RNaseP	2.8	3	> 0.99	0.77	4	4	28.1712	27.9857	0.1855	0.07	-0.48	1.4	2.65	2.93	0.28	51	2	Control	0
1495	C4A	RNaseP	1.09	1	> 0.99	1.18	4	4	28.2885	26.8476	1.4409	0.04	0.88	0.54	1.05	1.13	0.08	55	1	Control	0
1496	C4A	RNaseP	1	1	> 0.99	0.04	4	4	29.0282	27.3569	1.6712	0.05	1	0.5	0.95	1.02	0.07	53	2	Control	NA
1497	C4A	RNaseP	1.96	2	> 0.99	0.08	4	4	26.9848	26.3983	0.5865	0.06	0.03	0.98	1.88	2.08	0.21	51	1	Control	1
1498	C4A	RNaseP	1.07	1	> 0.99	0.81	4	4	28.1229	26.5932	1.5297	0.09	0.9	0.53	1.01	1.14	0.13	60	2	Control	0
1499	C4A	RNaseP	3.85	4	0.97	0.11	4	4	26.4878	26.7608	-0.273	0.1	-0.94	1.92	3.56	4.19	0.63	51	2	Control	0
1500	C4A	RNaseP	2.91	3	> 0.99	0.25	4	4	26.7369	26.7155	0.0214	0.08	-0.54	1.45	2.78	3.14	0.36	56	1	Control	0
1501	C4A	RNaseP	3.77	4	0.88	0.61	4	4	26.4693	26.8234	-0.3541	0.08	-0.91	1.88	3.59	4	0.42	56	1	Control	1
1502	C4A	RNaseP	2.96	3	> 0.99	0.08	4	4	26.7302	26.7378	-0.0076	0.04	-0.57	1.48	2.89	3.09	0.2	50	1	Control	0
1503	C4A	RNaseP	2.22	2	> 0.99	1.45	4	4	27.2067	26.795	0.4117	0.11	-0.15	1.11	1.98	2.34	0.36	57	1	Control	0
1504	C4A	RNaseP	2.1	2	> 0.99	0.61	4	4	27.8154	27.2646	0.5508	0.08	-0.07	1.05	2	2.26	0.26	59	1	Control	NA
1505	C4A	RNaseP	1.89	2	> 0.99	0.14	4	4	27.6143	26.861	0.7533	0.11	0.08	0.94	1.76	2.07	0.32	57	2	Control	0
1506	C4A	RNaseP	2.04	2	> 0.99	0.15	4	4	26.1345	25.5475	0.587	0.1	-0.03	1.02	1.84	2.17	0.33	59	1	Control	0
1507	C4A	RNaseP	2.82	3	> 0.99	0.69	4	4	24.9558	24.8937	0.0621	0.1	-0.5	1.41	2.56	2.97	0.41	52	1	Control	1
1508	C4A	RNaseP	2.07	2	> 0.99	0.23	4	4	27.0176	26.5107	0.5069	0.1	-0.05	1.04	1.92	2.27	0.35	50	1	Control	NA
1509	C4A	RNaseP	3.02	3	> 0.99	0.04	4	4	27.0777	27.1113	-0.0336	0.08	-0.59	1.51	2.8	3.15	0.35	52	1	Control	1
1510	C4A	RNaseP	1.01	1	> 0.99	0.06	4	4	28.8921	27.2332	1.6589	0.12	0.99	0.5	0.95	1.14	0.19	58	2	Control	1
1511	C4A	RNaseP	2.1	2	> 0.99	0.61	4	4	27.2136	26.6107	0.6028	0.07	-0.07	1.05	2.02	2.24	0.23	55	2	Control	NA
1512	C4A	RNaseP					4	0										58	2	Control	1
1513	C4A	RNaseP	2.1	2	> 0.99	0.47	4	4	26.7701	26.2797	0.4905	0.08	-0.07	1.05	1.96	2.23	0.27	54	1	Control	0
1514	C4A	RNaseP	2.08	2	> 0.99	0.4	4	4	27.1642	26.6586	0.5056	0.07	-0.05	1.04	1.98	2.22	0.25	52	1	Control	0
1515	C4A	RNaseP	1.91	2	> 0.99	0.22	4	4	28.0121	27.2717	0.7403	0.07	0.07	0.95	1.77	1.98	0.21	56	2	Control	0
1516	C4A	RNaseP					4	0										52	2	Control	0
1517	C4A	RNaseP	2.89	3	> 0.99	0.26	4	4	26.7099	26.6805	0.0294	0.11	-0.53	1.44	2.66	3.18	0.53	57	1	Control	NA
1518	C4A	RNaseP	1.97	2	> 0.99	0.05	4	4	27.4171	26.7932	0.6239	0.13	0.02	0.98	1.78	2.19	0.41	50	2	Control	NA
1519	C4A	RNaseP	3.04	3	> 0.99	0.04	4	4	26.6491	26.6938	-0.0446	0.11	-0.6	1.52	2.79	3.34	0.55	57	1	Control	0
1520	C4A	RNaseP	2.09	2	> 0.99	0.6	4	4	28.3105	27.7011	0.6094	0.04	-0.06	1.04	2.02	2.15	0.13	50	2	Control	NA
1521	C4A	RNaseP	2.05	2	> 0.99	0.32	4	4	27.4683	26.8332	0.6351	0.08	-0.04	1.02	1.93	2.19	0.25	55	2	Control	0
1522	C4A	RNaseP	3.07	3	> 0.99	0.14	4	4	25.8387	25.8976	-0.059	0.04	-0.62	1.54	2.97	3.17	0.21	54	1	Control	0
1523	C4A	RNaseP	1.06	1	> 0.99	0.93	4	4	29.1837	27.6002	1.5835	0.05	0.91	0.53	1.02	1.11	0.09	50	2	Control	0
1524	C4A	RNaseP	2.02	2	> 0.99	0.08	4	4	26.8545	26.3066	0.5479	0.02	-0.01	1.01	1.99	2.04	0.05	54	1	Control	0
1525	C4A	RNaseP	1.92	2	> 0.99	0.13	4	4	26.4679	25.8523	0.6156	0.17	0.06	0.96	1.68	2.22	0.54	56	1	Control	NA
1526	C4A	RNaseP	2.89	3	> 0.99	0.09	4	4	26.8269	26.7411	0.0858	0.05	-0.53	1.45	2.79	3.01	0.22	60	1	Control	0
1527	C4A	RNaseP	3.14	3	> 0.99	0.83	4	4	27.2357	27.2649	-0.0292	0.05	-0.65	1.57	3	3.23	0.23	70	1	Control	0
1528	C4A	RNaseP	1.92	2	> 0.99	0.16	4	4	28.4963	27.7702	0.7261	0.07	0.06	0.96	1.8	2.02	0.22	50	2	Control	NA
1529	C4A	RNaseP	3.9	4	> 0.99	0.04	4	4	26.2437	26.5836	-0.34	0.03	-0.96	1.95	3.78	3.96	0.18	60	2	Control	1
1530	C4A	RNaseP	1.08	1	> 0.99	1.09	4	4	28.1876	26.623	1.5646	0.09	0.89	0.54	0.99	1.15	0.15	52	2	Control	NA
1531	C4A	RNaseP	1.05	1	> 0.99	0.45	4	4	28.8472	27.2455	1.6017	0.08	0.93	0.52	0.98	1.11	0.14	50	2	Control	0
1532	C4A	RNaseP	2.93	3	> 0.99	0.13	4	4	26.6231	26.6155	0.0076	0.06	-0.55	1.47	2.79	3.06	0.27	54	1	Control	NA
1533	C4A	RNaseP	1.94	2	> 0.99	0.09	4	4	28.0139	27.2993	0.7146	0.1	0.04	0.97	1.85	2.15	0.3	56	2	Control	NA
1534	C4A	RNaseP	2	2	> 0.99	0.04	4	4	26.7739	26.2123	0.5616	0.12	0	1	1.79	2.15	0.35	53	1	Control	0
1535	C4A	RNaseP	0.92	1	> 0.99	0.64	4	3	28.491	26.6998	1.7912	0.05	1.12	0.46	0.88	0.94	0.06	58	2	Control	0
1536	C4A	RNaseP	2.05	2	> 0.99	0.18	4	4	27.0443	26.5197	0.5245	0.06	-0.04	1.02	1.94	2.1	0.16	50	1	Control	0
1537	C4A	RNaseP	1.94	2	> 0.99	0.05	4	4	27.9178	27.2064	0.7115	0.1	0.04	0.97	1.78	2.09	0.31	56	2	Control	0
1538	C4A	RNaseP	2.06	2	> 0.99	0.32	4	4	27.0133	26.4555	0.5579	0.06	-0.04	1.03	1.98	2.16	0.18	70	2	Control	0
1539	C4A	RNaseP	2.7	3	> 0.99	1.87	4	4	26.4436	26.3144	0.1292	0.07	-0.43	1.35	2.55	2.83	0.28	58	1	Control	1
1540	C4A	RNaseP	2.65	3	0.99	2.39	4	4	27.1531	26.997	0.1561	0.04	-0.4	1.32	2.53	2.7	0.17	57	1	Control	NA
1541	C4A	RNaseP	1.89	2	> 0.99	0.51	4	4	26.3205	25.6806	0.6398	0.11	0.08	0.95	1.7	2.01	0.31	55	1	Control	NA
1542	C4A	RNaseP	1.88	2	> 0.99	0.61	4	4	27.6855	26.9262	0.7594	0.05	0.09	0.94	1.8	1.97	0.17	58	2	Control	NA
1543	C4A	RNaseP		0			4	4		27.0175								57	2	Control	0
1544	C4A	RNaseP	1.9	2	> 0.99	0.14	4	4	28.1248	27.4329	0.6919	0.08	0.07	0.95	1.77	2.01	0.24	64	1	Control	0
1545	C4A	RNaseP	1.99	2	> 0.99	0.03	4	4	26.8852	26.3169	0.5683	0.08	0.01	0.99	1.83	2.07	0.24	58	1	Control	NA
1546	C4A	RNaseP	1.04	1	> 0.99	0.39	4	4	27.6744	26.1732	1.5012	0.05	0.94	0.52	0.99	1.08	0.09	53	1	Control	1
1547	C4A	RNaseP	1.08	1	> 0.99	1.1	4	4	29.0516	27.4921	1.5595	0.11	0.89	0.54	1	1.18	0.18	55	2	Control	NA
1548	C4A	RNaseP	2.03	2	> 0.99	0.04	4	4	27.0559	26.5167	0.5391	0.09	-0.02	1.01	1.9	2.17	0.27	51	1	Control	NA
1549	C4A	RNaseP	2.07	2	> 0.99	0.28	4	4	27.9897	27.3683	0.6214	0.09	-0.05	1.03	1.95	2.21	0.27	51	2	Control	0
1550	C4A	RNaseP	1.99	2	> 0.99	0.04	4	4	27.1944	26.6251	0.5692	0.07	0.01	0.99	1.86	2.09	0.22	58	1	Control	0
1551	C4A	RNaseP	2.07	2	> 0.99	0.32	4	4	27.791	27.168	0.623	0.07	-0.05	1.03	1.95	2.16	0.21	53	2	Control	NA
1552	C4A	RNaseP	1.98	2	> 0.99	0.03	4	4	27.5679	26.8855	0.6824	0.08	0.01	0.99	1.92	2.15	0.23	57	2	Control	NA
1553	C4A	RNaseP	1.97	2	> 0.99	0.04	4	4	27.5703	26.876	0.6944	0.06	0.02	0.98	1.86	2.07	0.21	50	2	Control	0
1554	C4A	RNaseP	2.53	3	0.52	2.48	4	4	27.6108	27.2814	0.3294	0.11	-0.34	1.27	2.31	2.72	0.41	58	2	Control	0
1555	C4A	RNaseP	1.99	2	> 0.99	0.05	4	4	27.4352	26.8047	0.6306	0.06	0.01	1	1.9	2.08	0.17	60	2	Control	0
1556	C4A	RNaseP	2.01	2	> 0.99	0.07	4	4	27.9143	27.2517	0.6626	0.07	-0.01	1.01	1.91	2.15	0.24	56	2	Control	1
1557	C4A	RNaseP	1.98	2	> 0.99	0.03	4	4	27.2176	26.579	0.6386	0.06	0.01	0.99	1.9	2.07	0.16	59	2	Control	NA
1558	C4A	RNaseP	2.83	3	> 0.99	0.58	4	4	27.0858	26.917	0.1688	0.02	-0.5	1.42	2.8	2.86	0.06	52	2	Control	1
1559	C4A	RNaseP	2.15	2	> 0.99	1.04	4	4	28.1165	27.5498	0.5666	0.08	-0.1	1.07	2.01	2.29	0.28	55	2	Control	0
1560	C4A	RNaseP	1.94	2	> 0.99	0.14	4	4	27.5566	26.8441	0.7125	0.06	0.04	0.97	1.86	2.06	0.2	57	2	Control	1
1561	C4A	RNaseP	2.03	2	> 0.99	0.03	4	4	27.1657	26.6281	0.5375	0.08	-0.02	1.02	1.9	2.18	0.28	53	1	Control	1
1562	C4A	RNaseP	1.91	2	> 0.99	0.16	4	4	27.392	26.6994	0.6926	0.06	0.07	0.95	1.83	2.01	0.18	60	2	Control	NA
1563	C4A	RNaseP	1.87	2	> 0.99	1.02	4	4	26.9888	26.3304	0.6584	0.07	0.1	0.93	1.78	1.95	0.17	53	1	Control	NA
1564	C4A	RNaseP	3.76	4	0.95	0.26	4	4	26.5521	26.8365	-0.2844	0.06	-0.91	1.88	3.6	3.92	0.32	59	2	Control	0
1565	C4A	RNaseP	2.89	3	> 0.99	0.14	4	4	26.132	26.1027	0.0293	0.11	-0.53	1.44	2.57	3.03	0.46	50	1	Control	1
1566	C4A	RNaseP	2.11	2	> 0.99	0.92	4	4	27.087	26.602	0.485	0.04	-0.07	1.05	2.05	2.18	0.12	55	1	Control	NA
1567	C4A	RNaseP	1.82	2	> 0.99	1.03	4	4	30.069	29.266	0.803	0.07	0.13	0.91	1.72	1.9	0.19	57	2	Control	NA
1568	C4A	RNaseP	2.05	2	> 0.99	0.19	4	4	27.1065	26.5847	0.5218	0.04	-0.04	1.03	1.99	2.1	0.11	53	1	Control	1
1569	C4A	RNaseP	1.93	2	> 0.99	0.29	4	4	28.2225	27.503	0.7195	0.03	0.05	0.97	1.89	1.98	0.09	53	2	Control	0
1570	C4A	RNaseP	2.81	3	> 0.99	1.11	4	4	26.1285	26.0603	0.0682	0.04	-0.49	1.41	2.71	2.92	0.2	50	1	Control	NA
1571	C4A	RNaseP	2.95	3	> 0.99	0.03	4	4	26.9635	26.9056	0.0579	0.05	-0.56	1.48	2.83	3.07	0.23	59	1	Control	0
1572	C4A	RNaseP	2.78	3	> 0.99	0.77	4	4	27.5015	27.3046	0.1969	0.1	-0.47	1.39	2.6	3.04	0.45	52	2	Control	1
1573	C4A	RNaseP	1.89	2	> 0.99	0.63	4	4	26.894	26.2488	0.6452	0.05	0.09	0.94	1.82	1.96	0.15	58	1	Control	0
1574	C4A	RNaseP	1.04	1	> 0.99	0.28	4	4	28.9435	27.334	1.6095	0.1	0.94	0.52	0.97	1.11	0.14	53	2	Control	0
1575	C4A	RNaseP	1.97	2	> 0.99	0.09	4	4	26.6568	26.0737	0.583	0.04	0.02	0.98	1.91	2.03	0.12	54	1	Control	0
1576	C4A	RNaseP	2.1	2	> 0.99	0.42	4	4	27.161	26.6748	0.4862	0.08	-0.07	1.05	2.01	2.27	0.26	56	1	Control	0
1577	C4A	RNaseP	2.8	3	> 0.99	0.93	4	4	26.612	26.5369	0.075	0.09	-0.48	1.4	2.58	3	0.42	58	1	Control	1
1578	C4A	RNaseP	1.98	2	> 0.99	0.03	4	4	28.4584	27.7719	0.6866	0.07	0.02	0.99	1.88	2.11	0.23	50	2	Control	NA
1579	C4A	RNaseP	1.64	2	> 0.99	2.5	4	4	27.5379	26.6267	0.9112	0.07	0.29	0.82	1.53	1.69	0.16	59	2	Control	NA
1580	C4A	RNaseP	1.98	2	> 0.99	0.05	4	4	27.2386	26.6616	0.577	0.04	0.02	0.99	1.91	2.03	0.12	51	1	Control	0
1581	C4A	RNaseP	1.88	2	> 0.99	0.37	4	4	28.3181	27.5608	0.7573	0.11	0.09	0.94	1.68	1.98	0.31	52	2	Control	NA
1582	C4A	RNaseP	2	2	> 0.99	0.03	4	4	26.8108	26.2521	0.5587	0.05	0	1	1.94	2.07	0.13	53	1	Control	0
1583	C4A	RNaseP	3.04	3	> 0.99	0.2	4	4	27.4551	27.3868	0.0684	0.04	-0.6	1.52	2.97	3.15	0.18	51	2	Control	NA
1584	C4A	RNaseP	2.05	2	> 0.99	0.14	4	4	28.3834	27.7498	0.6336	0.1	-0.04	1.03	1.87	2.21	0.33	55	2	Control	0
1585	C4A	RNaseP	2.89	3	> 0.99	0.11	4	4	27.208	27.1207	0.0873	0.04	-0.53	1.45	2.81	2.98	0.17	59	1	Control	0
1586	C4A	RNaseP	1.01	1	> 0.99	0.12	4	4	29.0459	27.3945	1.6514	0.04	0.98	0.51	0.98	1.05	0.07	51	2	Control	0
1587	C4A	RNaseP	2.15	2	> 0.99	0.41	4	4	28.0288	27.4629	0.5659	0.16	-0.1	1.08	1.88	2.43	0.56	50	2	Control	NA
1588	C4A	RNaseP	2.83	3	> 0.99	0.12	4	4	27.8636	27.6949	0.1687	0.19	-0.5	1.42	2.36	3.16	0.8	58	2	Control	NA
1589	C4A	RNaseP	1.99	2	> 0.99	0.03	4	4	28.2835	27.604	0.6794	0.1	0.01	0.99	1.81	2.11	0.3	56	2	Control	NA
1590	C4A	RNaseP	2.75	3	> 0.99	1.41	4	4	27.1803	27.0794	0.1009	0.04	-0.46	1.37	2.71	2.86	0.15	58	1	Control	NA
1591	C4A	RNaseP		0			4	4		25.0637								57	1	Control	NA
1592	C4A	RNaseP	3.23	3	0.96	1.06	4	4	28.0215	28.0438	-0.0223	0.09	-0.69	1.62	3.05	3.51	0.47	50	2	Control	0
1593	C4A	RNaseP	2.8	3	> 0.99	0.81	4	4	26.298	26.2254	0.0726	0.09	-0.49	1.4	2.66	3.07	0.4	53	1	Control	0
1594	C4A	RNaseP	1.96	2	> 0.99	0.05	4	4	27.1423	26.5548	0.5875	0.1	0.03	0.98	1.79	2.11	0.32	51	1	Control	0
1595	C4A	RNaseP	1.8	2	> 0.99	1.79	4	4	26.9935	26.2845	0.709	0.06	0.15	0.9	1.7	1.86	0.16	50	1	Control	NA
1596	C4A	RNaseP	3.05	3	> 0.99	0.13	4	4	26.6458	26.5859	0.0599	0.02	-0.61	1.53	3.01	3.11	0.1	54	2	Control	1
1597	C4A	RNaseP	1.93	2	> 0.99	0.08	4	4	27.0534	26.4432	0.6102	0.15	0.05	0.97	1.72	2.17	0.45	50	1	Control	NA
1598	C4A	RNaseP	1.94	2	> 0.99	0.04	4	4	28.535	27.8193	0.7157	0.07	0.05	0.97	1.81	2.03	0.22	51	2	Control	1
1599	C4A	RNaseP	1.92	2	> 0.99	0.22	4	4	27.372	26.7495	0.6225	0.14	0.06	0.96	1.75	2.09	0.34	58	1	Control	0
1600	C4A	RNaseP	2.17	2	> 0.99	1.09	4	4	28.1574	27.6049	0.5526	0.15	-0.12	1.09	1.93	2.49	0.56	54	2	Control	NA
1601	C4A	RNaseP	1.94	2	> 0.99	0.23	4	4	26.9653	26.3592	0.606	0.07	0.05	0.97	1.82	2.05	0.23	58	1	Control	NA
1602	C4A	RNaseP	1.02	1	> 0.99	0.09	4	4	27.6944	26.16	1.5344	0.04	0.97	0.51	0.98	1.06	0.07	57	1	Control	NA
1603	C4A	RNaseP	1.95	2	> 0.99	0.05	4	4	27.9731	27.2657	0.7074	0.04	0.04	0.97	1.91	2.01	0.1	50	2	Control	0
1604	C4A	RNaseP	1.96	2	> 0.99	0.09	4	4	26.7879	26.1952	0.5927	0.05	0.03	0.98	1.87	2.04	0.17	51	1	Control	0
1605	C4A	RNaseP	1.11	1	> 0.99	1.89	4	4	28.319	26.8522	1.4668	0.06	0.85	0.56	1.07	1.18	0.11	59	1	Control	0
1606	C4A	RNaseP	2.7	3	> 0.99	1.64	4	4	26.6445	26.4804	0.1641	0.04	-0.44	1.35	2.62	2.81	0.18	58	1	Control	0
1607	C4A	RNaseP	2.09	2	> 0.99	0.41	4	4	28.4682	27.8642	0.604	0.11	-0.07	1.05	1.88	2.28	0.39	50	2	Control	NA
1608	C4A	RNaseP	1.9	2	> 0.99	0.23	4	4	27.7482	27.0009	0.7472	0.09	0.08	0.95	1.78	2.06	0.28	52	2	Control	NA
1609	C4A	RNaseP	2.03	2	> 0.99	0.19	4	4	27.2715	26.6707	0.6008	0.03	-0.02	1.01	1.98	2.08	0.1	59	1	Control	1
1610	C4A	RNaseP	3.71	4	0.71	0.72	4	4	27.124	27.344	-0.22	0.09	-0.89	1.85	3.48	4.03	0.55	54	2	Control	0
1611	C4A	RNaseP	1.06	1	> 0.99	0.43	4	4	29.4223	27.8352	1.587	0.12	0.92	0.53	0.97	1.15	0.18	51	2	Control	NA
1612	C4A	RNaseP	1.95	2	> 0.99	0.06	4	4	27.7017	26.9936	0.7081	0.08	0.04	0.97	1.81	2.07	0.26	54	2	Control	NA
1613	C4A	RNaseP	2.72	3	> 0.99	1.78	4	4	26.2813	26.1653	0.116	0.03	-0.44	1.36	2.67	2.8	0.13	50	1	Control	0
1614	C4A	RNaseP	1.91	2	> 0.99	0.21	4	4	28.2467	27.5133	0.7334	0.08	0.06	0.96	1.8	2.04	0.24	51	2	Control	1
1615	C4A	RNaseP	2	2	> 0.99	0.03	4	4	26.7533	26.1964	0.5569	0.06	0	1	1.94	2.12	0.19	54	1	Control	0
1616	C4A	RNaseP	1.03	1	> 0.99	0.33	4	4	28.8984	27.3178	1.5806	0.07	0.96	0.52	0.99	1.08	0.1	70	1	Control	NA
1617	C4A	RNaseP	2.02	2	> 0.99	0.09	4	4	26.9661	26.3585	0.6076	0.06	-0.02	1.01	1.93	2.13	0.2	62	2	Control	NA
1618	C4A	RNaseP	2.81	3	> 0.99	0.33	4	4	27.2064	27.0788	0.1276	0.11	-0.49	1.41	2.57	3	0.44	64	1	Control	0
1619	C4A	RNaseP	2.86	3	> 0.99	0.1	4	4	27.3003	27.1996	0.1007	0.09	-0.52	1.43	2.7	3.12	0.43	64	1	Control	0
1620	C4A	RNaseP	0.98	1	> 0.99	0.03	4	4	29.1453	27.4978	1.6475	0.08	1.02	0.49	0.92	1.06	0.13	73	1	Control	NA
1621	C4A	RNaseP	1.88	2	> 0.99	0.93	4	4	26.8048	26.1552	0.6496	0.03	0.09	0.94	1.85	1.94	0.1	57	1	Control	NA
1622	C4A	RNaseP	3.1	3	> 0.99	0.22	4	4	26.4038	26.4747	-0.0709	0.04	-0.63	1.55	2.99	3.2	0.21	52	1	Control	0
1623	C4A	RNaseP	2.08	2	> 0.99	0.7	4	4	27.072	26.5069	0.5651	0.05	-0.05	1.04	1.97	2.15	0.18	60	1	Control	0
1624	C4A	RNaseP	3.03	3	> 0.99	0.05	4	4	26.4441	26.483	-0.0389	0.05	-0.6	1.51	2.89	3.12	0.24	52	1	Control	0
1625	C4A	RNaseP	2.17	2	> 0.99	0.98	4	4	27.2486	26.8085	0.4401	0.11	-0.12	1.09	2.03	2.42	0.39	53	1	Control	0
1626	C4A	RNaseP	0.99	1	> 0.99	0.04	4	4	28.5697	26.9367	1.6329	0.09	1.01	0.5	0.9	1.04	0.14	67	1	Control	0
1627	C4A	RNaseP	2.19	2	> 0.99	1.5	4	4	27.1637	26.734	0.4296	0.05	-0.13	1.09	2.1	2.3	0.2	54	1	Control	0
1628	C4A	RNaseP	2.1	2	> 0.99	0.72	4	4	27.1416	26.6546	0.4869	0.05	-0.07	1.05	1.99	2.17	0.17	55	1	Control	0
1629	C4A	RNaseP	3.77	4	0.92	0.53	4	4	25.9943	26.3481	-0.3538	0.08	-0.91	1.88	3.56	3.99	0.43	54	1	Control	0
1630	C4A	RNaseP	2.15	2	> 0.99	1.26	4	4	26.958	26.5056	0.4523	0.01	-0.11	1.08	2.14	2.17	0.03	50	1	Control	0
1631	C4A	RNaseP	1.1	1	> 0.99	1.67	4	4	28.4001	26.9202	1.4799	0.06	0.86	0.55	1.04	1.15	0.11	62	1	Control	1
1632	C4A	RNaseP	3	3	> 0.99	0.04	4	4	27.0646	27.0288	0.0358	0.06	-0.58	1.5	2.93	3.18	0.25	60	1	Control	NA
1633	C4A	RNaseP	1.92	2	> 0.99	0.23	4	4	26.7011	26.0827	0.6184	0.09	0.06	0.96	1.82	2.08	0.26	55	1	Control	0
1634	C4A	RNaseP	2.93	3	> 0.99	0.24	4	4	26.7847	26.7741	0.0106	0.04	-0.55	1.46	2.87	3.05	0.18	52	1	Control	1
1635	C4A	RNaseP	2.1	2	> 0.99	0.6	4	4	26.8204	26.3282	0.4922	0.05	-0.07	1.05	2.03	2.18	0.16	55	1	Control	0
1636	C4A	RNaseP	1.99	2	> 0.99	0.03	4	4	27.4589	26.8331	0.6257	0.1	0.01	1	1.84	2.19	0.34	61	1	Control	NA
1637	C4A	RNaseP	1.98	2	> 0.99	0.04	4	4	27.0951	26.5198	0.5753	0.12	0.02	0.99	1.78	2.18	0.41	51	1	Control	NA
1638	C4A	RNaseP	1.91	2	> 0.99	0.27	4	4	28.3038	27.6161	0.6876	0.07	0.07	0.95	1.8	2.02	0.22	59	1	Control	0
1639	C4A	RNaseP	1.98	2	> 0.99	0.03	4	4	28.056	27.4187	0.6373	0.06	0.01	0.99	1.88	2.07	0.19	67	1	Control	NA
1640	C4A	RNaseP	1.92	2	> 0.99	0.1	4	4	27.318	26.6407	0.6772	0.03	0.06	0.96	1.89	1.99	0.1	59	1	Control	0
1641	C4A	RNaseP	2	2	> 0.99	0.05	4	4	27.529	26.9109	0.6181	0.12	0	1	1.77	2.14	0.37	60	1	Control	NA
1642	C4A	RNaseP	1.9	2	> 0.99	0.22	4	4	25.9604	25.3283	0.6321	0.16	0.07	0.95	1.64	2.06	0.42	55	1	Control	0
1643	C4A	RNaseP		0			4	4		26.6555								51	1	Control	1
1644	C4A	RNaseP	1.03	1	> 0.99	0.19	4	4	28.2481	26.675	1.5731	0.13	0.95	0.52	0.96	1.17	0.21	61	1	Control	NA
1645	C4A	RNaseP	1.95	2	> 0.99	0.06	4	4	27.3553	26.6994	0.656	0.04	0.04	0.97	1.88	2	0.12	61	1	Control	0
1646	C4A	RNaseP	1.07	1	> 0.99	1.18	4	4	29.3936	27.8774	1.5163	0.07	0.9	0.54	1.02	1.14	0.12	61	1	Control	NA
1647	C4A	RNaseP	2.97	3	> 0.99	0.04	4	4	27.7557	27.7094	0.0463	0.06	-0.57	1.49	2.87	3.08	0.21	62	1	Control	1
1648	C4A	RNaseP	2.87	3	> 0.99	0.56	4	4	26.1958	26.1545	0.0414	0.06	-0.52	1.43	2.71	3.02	0.31	51	1	Control	1
1649	C4A	RNaseP	1.97	2	> 0.99	0.03	4	4	27.5144	26.8717	0.6427	0.08	0.02	0.98	1.88	2.11	0.24	60	1	Control	1
1650	C4A	RNaseP	1.92	2	> 0.99	0.11	4	4	26.9487	26.3324	0.6163	0.17	0.06	0.96	1.64	2.15	0.51	55	1	Control	0
1651	C4A	RNaseP	1.02	1	> 0.99	0.18	4	4	28.9033	27.3119	1.5914	0.03	0.97	0.51	1	1.05	0.05	60	1	Control	1
1652	C4A	RNaseP	1.93	2	> 0.99	0.19	4	4	27.8996	27.2263	0.6733	0.04	0.05	0.96	1.87	1.99	0.12	62	1	Control	1
1653	C4A	RNaseP	1.05	1	> 0.99	0.83	4	4	28.8442	27.2982	1.546	0.06	0.93	0.53	1	1.11	0.11	65	1	Control	1
1654	C4A	RNaseP	1.82	2	> 0.99	1.02	4	4	28.3254	27.574	0.7514	0.05	0.13	0.91	1.76	1.92	0.15	60	1	Control	1
1655	C4A	RNaseP	2.83	3	> 0.99	0.28	4	4	27.6133	27.494	0.1192	0.11	-0.5	1.41	2.6	3.07	0.47	60	1	Control	1
1656	C4A	RNaseP	1.96	2	> 0.99	0.04	4	4	27.6886	27.0394	0.6492	0.09	0.03	0.98	1.82	2.12	0.3	62	1	Control	0
1657	C4A	RNaseP	1.98	2	> 0.99	0.04	4	4	27.777	27.1436	0.6334	0.05	0.01	0.99	1.91	2.05	0.14	61	1	Control	NA
1658	C4A	RNaseP	1.87	2	> 0.99	0.57	4	4	27.695	26.9769	0.7181	0.06	0.1	0.93	1.75	1.93	0.18	60	1	Control	NA
1659	C4A	RNaseP	1.96	2	> 0.99	0.03	4	4	28.5292	27.8268	0.7024	0.07	0.03	0.98	1.84	2.03	0.19	57	2	Control	0
1660	C4A	RNaseP	1.95	2	> 0.99	0.11	4	4	26.7901	26.193	0.5971	0.1	0.04	0.97	1.79	2.1	0.3	51	1	Control	1
1661	C4A	RNaseP	3.02	3	> 0.99	0.04	4	4	26.2831	26.3172	-0.034	0.04	-0.59	1.51	2.93	3.1	0.17	51	1	Control	NA
1662	C4A	RNaseP	1.03	1	> 0.99	0.49	4	4	29.2052	27.6312	1.574	0.07	0.96	0.52	0.97	1.07	0.11	60	1	Control	NA
1663	C4A	RNaseP	2.73	3	> 0.99	0.61	4	4	26.5359	26.3615	0.1744	0.07	-0.45	1.37	2.57	2.9	0.32	62	2	Control	NA
1664	C4A	RNaseP	2.87	3	> 0.99	0.3	4	4	27.7362	27.6383	0.098	0.04	-0.52	1.43	2.78	2.95	0.17	65	1	Control	NA
1665	C4A	RNaseP	1.98	2	> 0.99	0.03	4	4	27.3509	26.7102	0.6408	0.14	0.02	0.99	1.78	2.22	0.44	66	2	Control	NA
1666	C4A	RNaseP					4	0										67	2	Control	NA
1667	C4A	RNaseP	2.1	2	> 0.99	0.92	4	4	27.1015	26.5493	0.5522	0.02	-0.07	1.05	2.07	2.14	0.06	63	2	Control	NA
1668	C4A	RNaseP	1.81	2	> 0.99	0.99	4	4	27.2615	26.4925	0.7691	0.09	0.14	0.9	1.72	1.98	0.26	66	2	Control	NA
1669	C4A	RNaseP	2.06	2	> 0.99	0.32	4	4	27.4295	26.8709	0.5586	0.05	-0.04	1.03	1.98	2.14	0.15	75	2	Control	NA
1670	C4A	RNaseP	2.08	2	> 0.99	0.4	4	4	27.5739	27.005	0.5689	0.1	-0.05	1.04	1.94	2.25	0.31	75	1	Control	1
1671	C4A	RNaseP	1.99	2	> 0.99	0.03	4	4	26.97	26.3628	0.6072	0.07	0.01	0.99	1.9	2.11	0.21	68	2	Control	NA
1672	C4A	RNaseP	1.96	2	> 0.99	0.04	4	4	26.2975	25.6656	0.6319	0.09	0.03	0.98	1.81	2.11	0.3	72	2	Control	NA
1673	C4A	RNaseP	1.06	1	> 0.99	0.77	4	4	28.0555	26.5363	1.5193	0.07	0.92	0.53	1.01	1.11	0.1	73	2	Control	NA
1674	C4A	RNaseP	2.89	3	> 0.99	0.05	4	4	25.8032	25.7097	0.0936	0.06	-0.53	1.45	2.73	3.03	0.31	65	2	Control	NA
1675	C4A	RNaseP	1.92	2	> 0.99	0.24	4	4	28.2736	27.5895	0.6841	0.04	0.06	0.96	1.87	1.99	0.13	72	1	Control	0
1676	C4A	RNaseP	1.78	2	> 0.99	1.4	4	4	28.4481	27.655	0.7931	0.11	0.17	0.89	1.65	1.98	0.33	68	1	Control	1
1677	C4A	RNaseP	2.93	3	> 0.99	0.16	4	4	26.5146	26.4656	0.049	0.03	-0.55	1.46	2.88	3.03	0.15	68	2	Control	0
1678	C4A	RNaseP	1.9	2	> 0.99	0.46	4	4	27.4705	26.7957	0.6748	0.1	0.08	0.95	1.8	2.06	0.26	71	2	Control	0
1679	C4A	RNaseP	3.6	4	0.6	0.98	4	4	26.5748	26.7991	-0.2243	0.1	-0.85	1.8	3.25	3.78	0.52	67	2	Control	NA
1680	C4A	RNaseP	1.99	2	> 0.99	0.03	4	4	27.2387	26.6057	0.633	0.05	0.01	0.99	1.9	2.04	0.15	65	2	Control	NA
1681	C4A	RNaseP	2.66	3	> 0.99	1.32	4	4	28.0746	27.8661	0.2085	0.09	-0.41	1.33	2.42	2.75	0.32	67	1	Control	NA
1682	C4A	RNaseP	1.04	1	> 0.99	0.33	4	4	28.8868	27.3191	1.5677	0.11	0.94	0.52	0.93	1.1	0.17	69	1	Control	NA
1683	C4A	RNaseP	1.95	2	> 0.99	0.05	4	4	27.4203	26.7635	0.6567	0.04	0.03	0.98	1.88	2.02	0.13	74	1	Control	NA
1684	C4A	RNaseP	1.01	1	> 0.99	0.17	4	4	29.1477	27.5632	1.5845	0.02	0.98	0.51	1	1.03	0.03	72	2	Control	NA
1685	C4A	RNaseP	2	2	> 0.99	0.07	4	4	27.6934	27.0701	0.6233	0.11	0	1	1.87	2.19	0.32	74	1	Control	0
1686	C4A	RNaseP	1.98	2	> 0.99	0.04	4	4	27.5883	26.9502	0.6381	0.03	0.01	0.99	1.93	2.02	0.09	74	1	Control	0
1687	C4A	RNaseP	1.91	2	> 0.99	0.32	4	4	27.3771	26.6951	0.682	0.03	0.06	0.96	1.87	1.95	0.08	66	1	Control	0
1688	C4A	RNaseP	1.08	1	> 0.99	1.28	4	4	26.9043	25.3973	1.507	0.04	0.88	0.54	1.06	1.12	0.06	63	2	Control	0
1689	C4A	RNaseP	2.01	2	> 0.99	0.05	4	4	27.8904	27.2712	0.6192	0.05	0	1	1.92	2.09	0.16	67	1	Control	NA
1690	C4A	RNaseP	3.23	3	0.96	1.16	4	4	25.5623	25.6351	-0.0728	0.11	-0.69	1.62	2.95	3.49	0.54	61	1	Control	NA
1691	C4A	RNaseP	1.97	2	> 0.99	0.04	4	4	25.4377	24.7932	0.6444	0.14	0.02	0.99	1.71	2.1	0.4	71	1	Control	0
1692	C4A	RNaseP	2.77	3	> 0.99	1.25	4	4	26.7839	26.6527	0.1311	0.09	-0.47	1.38	2.63	3.01	0.38	70	2	Control	NA
1693	C4A	RNaseP	2.12	2	> 0.99	0.82	4	4	28.4523	27.9118	0.5405	0.08	-0.08	1.06	2.02	2.29	0.28	69	1	Control	NA
1694	C4A	RNaseP	1.96	2	> 0.99	0.14	4	3	25.7796	25.148	0.6316	0.06	0.03	0.98	1.87	2	0.13	67	2	Control	0
1695	C4A	RNaseP	2.03	2	> 0.99	0.09	4	4	27.3418	26.7637	0.5781	0.05	-0.02	1.02	1.95	2.1	0.15	71	2	Control	NA
1696	C4A	RNaseP	2.03	2	> 0.99	0.2	4	4	27.212	26.6083	0.6036	0.07	-0.02	1.01	1.91	2.13	0.22	66	2	Control	0
1697	C4A	RNaseP	1.8	2	> 0.99	1.06	4	4	26.9286	26.161	0.7676	0.16	0.15	0.9	1.64	2.11	0.47	66	1	Control	0
1698	C4A	RNaseP	1	1	> 0.99	0.05	4	4	28.9063	27.2852	1.6211	0.05	1	0.5	0.96	1.03	0.08	69	1	Control	NA
1699	C4A	RNaseP	3.76	4	0.95	0.76	4	4	26.2493	26.5611	-0.3119	0.08	-0.91	1.88	3.52	4.02	0.5	68	2	Control	0
1700	C4A	RNaseP	2.16	2	> 0.99	1.15	4	4	27.2489	26.76	0.4889	0.04	-0.11	1.08	2.08	2.22	0.14	68	2	Control	NA
1701	C4A	RNaseP		0			4	4		27.3659								74	1	Control	NA
1702	C4A	RNaseP	1.01	1	> 0.99	0.08	4	4	28.5644	26.956	1.6084	0.06	0.99	0.5	0.95	1.06	0.11	65	1	Control	0
1703	C4A	RNaseP	2.07	2	> 0.99	0.31	4	4	27.3144	26.7673	0.5471	0.08	-0.05	1.04	1.93	2.17	0.23	70	2	Control	NA
1704	C4A	RNaseP					4	0										68	2	Control	0
1705	C4A	RNaseP	2.02	2	> 0.99	0.04	4	4	27.1643	26.5806	0.5837	0.1	-0.02	1.01	1.89	2.19	0.3	73	2	Control	NA
1706	C4A	RNaseP	1.88	2	> 0.99	0.61	4	4	27.2302	26.5424	0.6879	0.09	0.09	0.94	1.75	1.98	0.23	74	2	Control	0
1707	C4A	RNaseP	1.13	1	> 0.99	2.4	4	4	28.392	26.9692	1.4228	0.02	0.82	0.57	1.12	1.14	0.03	73	2	Control	NA
1708	C4A	RNaseP	2.18	2	> 0.99	1.28	4	4	27.2297	26.7271	0.5026	0.09	-0.12	1.09	1.99	2.31	0.32	71	1	Control	0
1709	C4A	RNaseP	1.93	2	> 0.99	0.12	4	4	28.7954	28.1227	0.6726	0.06	0.05	0.96	1.81	2	0.18	65	1	Control	0
1710	C4A	RNaseP	3.7	4	0.93	0.52	4	4	25.9407	26.2053	-0.2645	0.05	-0.89	1.85	3.6	3.91	0.31	63	2	Control	NA
1711	C4A	RNaseP	1.03	1	> 0.99	0.17	4	4	28.9678	27.3851	1.5827	0.12	0.96	0.51	0.94	1.15	0.21	74	1	Control	0
1712	C4A	RNaseP	2.01	2	> 0.99	0.05	4	4	25.3337	24.7421	0.5916	0.07	-0.01	1.01	1.92	2.13	0.21	73	2	Control	0
1713	C4A	RNaseP	1.68	2	> 0.99	2.9	4	4	27.6072	26.7302	0.877	0.04	0.25	0.84	1.62	1.72	0.1	75	1	Control	0
1714	C4A	RNaseP	1.95	2	> 0.99	0.08	4	4	27.0673	26.4301	0.6373	0.17	0.04	0.97	1.66	2.14	0.48	71	2	Control	NA
1715	C4A	RNaseP	2.01	2	> 0.99	0.17	4	4	27.8898	27.2774	0.6123	0.06	-0.01	1	1.9	2.11	0.21	65	1	Control	NA
1716	C4A	RNaseP	2.08	2	> 0.99	0.53	4	4	27.0226	26.4527	0.5699	0.03	-0.05	1.04	2.04	2.15	0.11	71	1	Control	NA
1717	C4A	RNaseP	1.07	1	> 0.99	1.12	4	4	29.2162	27.6888	1.5274	0.03	0.9	0.53	1.05	1.09	0.04	70	1	Control	0
1718	C4A	RNaseP	1.03	1	> 0.99	0.41	4	4	28.5685	26.996	1.5725	0.07	0.95	0.52	0.99	1.11	0.12	65	1	Control	NA
1719	C4A	RNaseP	2.65	3	> 0.99	1.84	4	4	27.0526	26.8331	0.2195	0.06	-0.4	1.32	2.52	2.75	0.24	74	1	Control	NA
1720	C4A	RNaseP	3.56	4	0.5	1.15	4	4	26.1502	26.358	-0.2077	0.07	-0.83	1.78	3.34	3.76	0.41	61	2	Control	NA
1721	C4A	RNaseP	2.08	2	> 0.99	0.49	4	4	27.298	26.7297	0.5682	0.08	-0.06	1.04	1.98	2.2	0.22	73	1	Control	0
1722	C4A	RNaseP	1.96	2	> 0.99	0.02	4	4	27.1946	26.5405	0.6541	0.05	0.03	0.98	1.9	2.07	0.17	67	2	Control	NA
1723	C4A	RNaseP	2.02	2	> 0.99	0.05	4	4	27.8808	27.2685	0.6123	0.11	-0.01	1.01	1.83	2.16	0.33	67	1	Control	NA
1724	C4A	RNaseP	1.03	1	> 0.99	0.05	4	4	28.4549	26.8717	1.5831	0.17	0.96	0.51	0.93	1.15	0.22	68	1	Control	0
1725	C4A	RNaseP	0.88	1	> 0.99	1.43	4	4	29.4988	27.6964	1.8024	0.13	1.18	0.44	0.78	0.98	0.19	66	1	Control	NA
1726	C4A	RNaseP	3	3	> 0.99	0.1	4	4	26.8887	26.8508	0.0379	0.03	-0.59	1.5	2.92	3.06	0.14	70	1	Control	NA
1727	C4A	RNaseP	2.8	3	> 0.99	0.79	4	4	26.8652	26.7256	0.1397	0.04	-0.48	1.4	2.71	2.88	0.17	68	1	Control	0
1728	C4A	RNaseP	1.06	1	> 0.99	0.96	4	4	26.8249	25.2891	1.5358	0.04	0.91	0.53	1.03	1.09	0.06	62	2	Control	0
1729	C4A	RNaseP	2.94	3	> 0.99	0.06	4	4	26.8725	26.8292	0.0433	0.08	-0.56	1.47	2.73	3.1	0.37	69	2	Control	NA
1730	C4A	RNaseP	3.81	4	0.99	0.16	4	4	26.0283	26.3337	-0.3054	0.06	-0.93	1.91	3.68	4.05	0.37	63	2	Control	NA
1731	C4A	RNaseP	2.06	2	> 0.99	0.19	4	4	27.4949	26.9207	0.5742	0.13	-0.04	1.03	1.88	2.35	0.46	66	1	Control	NA
1732	C4A	RNaseP	1.99	2	> 0.99	0.02	4	4	27.0375	26.4336	0.604	0.01	0	1	1.98	2.02	0.04	74	2	Control	0
1733	C4A	RNaseP	2.02	2	> 0.99	0.1	4	4	28.0121	27.4089	0.6032	0.12	-0.02	1.01	1.87	2.28	0.42	61	1	Control	1
1734	C4A	RNaseP	1.99	2	> 0.99	0.04	4	4	27.0984	26.4922	0.6062	0.1	0.01	1	1.85	2.2	0.35	69	2	Control	0
1735	C4A	RNaseP	1.81	2	> 0.99	1	4	4	27.8736	27.1078	0.7658	0.1	0.15	0.9	1.66	1.95	0.29	63	1	Control	0
1736	C4A	RNaseP	2.98	3	> 0.99	0.04	4	4	26.7335	26.682	0.0514	0.08	-0.57	1.49	2.8	3.17	0.36	64	2	Control	NA
1737	C4A	RNaseP	1.84	2	> 0.99	0.94	4	4	26.1511	25.4278	0.7233	0.13	0.12	0.92	1.69	2.01	0.32	69	2	Control	NA
1738	C4A	RNaseP	1.95	2	> 0.99	0.12	4	3	27.7304	27.0921	0.6384	0.06	0.04	0.97	1.89	2.04	0.15	69	2	Control	NA
1739	C4A	RNaseP	1.97	2	> 0.99	0.04	4	4	27.9466	27.3046	0.642	0.04	0.02	0.99	1.92	2.04	0.12	68	1	Control	0
1740	C4A	RNaseP	1.96	2	> 0.99	0.02	4	4	27.3581	26.7059	0.6523	0.06	0.03	0.98	1.9	2.08	0.18	66	2	Control	NA
1741	C4A	RNaseP	1.13	1	> 0.99	1.96	4	4	28.0897	26.6418	1.4479	0.02	0.82	0.57	1.11	1.14	0.04	64	2	Control	1
1742	C4A	RNaseP	2.06	2	> 0.99	0.4	4	4	27.9684	27.3889	0.5795	0.1	-0.04	1.03	1.88	2.22	0.33	62	1	Control	NA
1743	C4A	RNaseP	1.99	2	> 0.99	0.04	4	4	27.8944	27.2657	0.6286	0.07	0	1	1.91	2.12	0.21	71	1	Control	0
1744	C4A	RNaseP	1.85	2	> 0.99	0.6	4	4	27.6281	26.8987	0.7295	0.04	0.11	0.93	1.8	1.9	0.1	64	1	Control	0
1745	C4A	RNaseP	1.06	1	> 0.99	0.96	4	4	29.1663	27.6311	1.5351	0.09	0.92	0.53	0.97	1.11	0.14	64	1	Control	0
1746	C4A	RNaseP	1.09	1	> 0.99	1.41	4	4	28.2162	26.7171	1.4991	0.04	0.87	0.55	1.05	1.12	0.07	65	2	Control	NA
1747	C4A	RNaseP	2.04	2	> 0.99	0.09	4	4	27.7796	27.1141	0.6655	0.13	-0.03	1.02	1.83	2.26	0.43	56	2	Control	NA
1748	C4A	RNaseP	1.89	2	> 0.99	0.27	8	4	28.0222	27.2467	0.7755	0.07	0.08	0.94	1.77	1.97	0.2	58	2	Control	NA
1749	C4A	RNaseP	1.89	2	> 0.99	0.35	4	4	28.0051	27.2307	0.7744	0.05	0.08	0.94	1.81	1.98	0.17	56	2	Control	0
1750	C4A	RNaseP	1.97	2	> 0.99	0.03	4	4	27.9924	27.2814	0.711	0.07	0.02	0.99	1.85	2.07	0.23	56	2	Control	NA
1751	C4A	RNaseP	2	2	> 0.99	0.02	4	4	28.112	27.4196	0.6924	0.08	0	1	1.87	2.15	0.27	59	2	Control	NA
1752	C4A	RNaseP	2.77	3	> 0.99	0.66	4	4	27.2554	27.035	0.2204	0.06	-0.47	1.39	2.68	2.94	0.26	50	2	Control	NA
1753	C4A	RNaseP	2.98	3	> 0.99	0.03	4	4	28.1204	28.0023	0.1181	0.09	-0.57	1.49	2.8	3.23	0.43	59	2	Control	0
1754	C4A	RNaseP	2	2	> 0.99	0.08	4	4	27.2753	26.5852	0.69	0.05	0	1	1.92	2.09	0.18	55	2	Control	1
1755	C4A	RNaseP	2.93	3	> 0.99	0.06	4	4	26.9594	26.8175	0.1419	0.05	-0.55	1.46	2.85	3.08	0.23	54	2	Control	NA
1756	C4A	RNaseP	1.67	2	> 0.99	1.82	4	1	24.2266	23.2753	0.9512	0	0.26	0.84	1.67	1.67	0	60	2	Control	NA
1757	C4A	RNaseP	1.95	2	> 0.99	0.03	4	4	28.0232	27.2961	0.727	0.03	0.04	0.98	1.92	2.01	0.08	51	2	Control	0
1758	C4A	RNaseP	2.67	3	> 0.99	1.48	4	4	27.6954	27.4178	0.2776	0.02	-0.41	1.33	2.63	2.72	0.09	52	2	Control	NA
1759	C4A	RNaseP	2.04	2	> 0.99	0.23	4	4	27.0052	26.4335	0.5717	0.04	-0.03	1.02	1.97	2.07	0.1	75	2	Control	NA
1760	C4A	RNaseP	1	1	> 0.99	0.05	4	4	28.5195	26.8932	1.6263	0.04	1	0.5	0.97	1.03	0.06	66	2	Control	NA
1761	C4A	RNaseP	1.97	2	> 0.99	0.04	4	4	27.4963	26.848	0.6483	0.07	0.02	0.98	1.88	2.05	0.17	66	2	Control	0
1762	C4A	RNaseP	2.02	2	> 0.99	0.06	4	4	27.3258	26.7405	0.5853	0.07	-0.01	1.01	1.9	2.1	0.2	73	2	Control	0
1763	C4A	RNaseP	1.96	2	> 0.99	0.05	4	4	27.5851	26.9287	0.6564	0.08	0.03	0.98	1.82	2.06	0.24	71	1	Control	0
1764	C4A	RNaseP	1.06	1	> 0.99	0.88	4	4	27.72	26.1817	1.5383	0.06	0.92	0.53	1	1.11	0.11	63	1	Control	NA
1765	C4A	RNaseP	1.01	1	> 0.99	0.06	4	4	29.0369	27.425	1.6119	0.12	0.99	0.5	0.9	1.09	0.18	69	1	Control	NA
1766	C4A	RNaseP	1.98	2	> 0.99	0.03	4	4	27.5166	26.8819	0.6347	0.07	0.02	0.99	1.88	2.1	0.22	64	1	Control	NA
1767	C4A	RNaseP	1.86	2	> 0.99	0.54	4	4	27.5984	26.8739	0.7245	0.08	0.1	0.93	1.78	2.02	0.24	75	1	Control	0
1768	C4A	RNaseP	1.86	2	> 0.99	0.76	4	4	27.7588	27.0354	0.7235	0.01	0.1	0.93	1.84	1.88	0.03	64	1	Control	NA
1769	C4A	RNaseP	2.07	2	> 0.99	0.28	4	4	27.0234	26.4749	0.5485	0.08	-0.05	1.04	1.95	2.23	0.28	72	2	Control	NA
1770	C4A	RNaseP	3.01	3	> 0.99	0.04	4	4	26.4764	26.4655	0.0109	0.05	-0.59	1.5	2.91	3.16	0.25	73	2	Control	NA
1771	C4A	RNaseP	1.95	2	> 0.99	0.03	4	4	28.147	27.493	0.6541	0.05	0.04	0.98	1.88	2.06	0.17	66	1	Control	0
1772	C4A	RNaseP	1.03	1	> 0.99	0.21	4	4	27.54	25.9631	1.5769	0.14	0.95	0.52	0.92	1.12	0.2	65	2	Control	NA
1773	C4A	RNaseP	1.9	2	> 0.99	0.37	4	4	26.7727	26.0968	0.676	0.08	0.08	0.95	1.77	1.99	0.22	71	2	Control	NA
1774	C4A	RNaseP	2.03	2	> 0.99	0.24	4	4	27.1764	26.5751	0.6012	0.03	-0.02	1.02	1.99	2.07	0.07	71	1	Control	0
1775	C4A	RNaseP	2.67	3	> 0.99	1.29	4	4	26.8554	26.6457	0.2098	0.04	-0.41	1.33	2.6	2.75	0.15	61	2	Control	0
1776	C4A	RNaseP	2.02	2	> 0.99	0.12	4	4	27.906	27.3044	0.6015	0.04	-0.02	1.01	1.97	2.1	0.13	66	1	Control	NA
1777	C4A	RNaseP	2.74	3	> 0.99	1.02	4	4	26.874	26.7068	0.1672	0.08	-0.46	1.37	2.57	2.93	0.36	75	1	Control	NA

## Sheet: C4B
The copy number calculation was performed using the CopyCallerTM Software (Applied Biosystems, Foster City, California, USA). The definition of column labels refers to the CopyCaller Software User Guide (PN 4400042B)
Sample ID	Target	Reference	CN Calculated	CN Predicted	Confidence	|Z-Score|	Replicate Count	Replicates Analyzed	FAM Ct Mean	VIC Ct Mean	Delta Ct Mean	Delta Ct SD	Delta Delta Ct	RQ	Min CN	Max CN	CN Range	age	sex 1 = male 2 = female	status	smoking 1 = smoker (Current smokers and recent ex-smokers (quit < 3 years ago)) 0 = non-smoker (never smokers and quit >= 3 years ago) NA = no data available
1	C4B	RNaseP	1.95	2	> 0.99	0.07	4	4	25.8191	26.4023	-0.5832	0.04	0.04	0.97	1.9	2	0.1	25	2	Control	NA
2	C4B	RNaseP	1.93	2	> 0.99	0.06	4	4	26.1351	26.7036	-0.5685	0.09	0.05	0.96	1.77	2.05	0.27	19	2	Control	1
3	C4B	RNaseP	1.09	1	> 0.99	2.4	4	4	25.6833	25.3889	0.2943	0.06	0.87	0.55	1.04	1.13	0.09	40	1	Control	NA
4	C4B	RNaseP	1.94	2	> 0.99	0.13	4	4	26.0731	26.625	-0.5519	0.05	0.05	0.97	1.87	2.01	0.14	55	1	Control	0
5	C4B	RNaseP	1.94	2	> 0.99	0.11	4	4	26.5608	27.1373	-0.5765	0.06	0.05	0.97	1.86	2.05	0.19	30	1	Control	1
6	C4B	RNaseP	1.01	1	> 0.99	0.24	4	4	26.6197	26.2845	0.3352	0.08	0.98	0.51	0.96	1.09	0.13	27	1	Control	NA
7	C4B	RNaseP	2.01	2	> 0.99	0.16	4	4	26.2897	26.8972	-0.6075	0.12	-0.01	1.01	1.84	2.17	0.33	40	2	Control	NA
8	C4B	RNaseP	1.96	2	> 0.99	0.03	4	4	26.147	26.747	-0.6001	0.08	0.03	0.98	1.83	2.05	0.22	25	1	Control	1
9	C4B	RNaseP	1.92	2	> 0.99	0.07	4	4	25.7756	26.3387	-0.5631	0.14	0.06	0.96	1.71	2.13	0.42	22	2	Control	NA
10	C4B	RNaseP	1.96	2	> 0.99	0.06	4	4	25.4824	26.0326	-0.5503	0.11	0.03	0.98	1.79	2.14	0.34	46	2	Control	1
11	C4B	RNaseP	1.91	2	> 0.99	0.35	4	4	25.3774	25.886	-0.5086	0.06	0.07	0.95	1.85	2.01	0.17	21	1	Control	NA
12	C4B	RNaseP	1.06	1	> 0.99	1.56	4	4	25.5227	25.1878	0.3349	0.04	0.91	0.53	1.02	1.08	0.06	27	2	Control	NA
13	C4B	RNaseP	1	1	> 0.99	0.24	4	4	27.0797	26.7053	0.3744	0.05	1	0.5	0.97	1.05	0.08	50	2	Control	0
14	C4B	RNaseP	1.96	2	> 0.99	0.05	4	4	25.4602	26.0265	-0.5664	0.11	0.03	0.98	1.77	2.09	0.32	54	1	Control	0
15	C4B	RNaseP					4	0										48	1	Control	NA
16	C4B	RNaseP	1.98	2	> 0.99	0.03	4	4	25.9251	26.5294	-0.6044	0.06	0.02	0.99	1.87	2.08	0.21	37	2	Control	0
17	C4B	RNaseP	1.95	2	> 0.99	0.08	4	4	25.3736	25.9329	-0.5592	0.07	0.04	0.97	1.84	2.06	0.22	24	2	Control	NA
18	C4B	RNaseP	1.92	2	> 0.99	0.06	4	4	26.2787	26.8505	-0.5718	0.05	0.06	0.96	1.86	2	0.14	33	1	Control	0
19	C4B	RNaseP	1.12	1	> 0.99	1.86	4	4	27.2879	27.0838	0.2041	0.13	0.83	0.56	1.03	1.27	0.24	55	1	Control	0
20	C4B	RNaseP					4	0										29	2	Control	1
21	C4B	RNaseP	1.95	2	> 0.99	0.03	4	4	26.2793	26.8659	-0.5866	0.02	0.04	0.98	1.91	1.98	0.07	47	1	Control	NA
22	C4B	RNaseP					4	0										24	2	Control	1
23	C4B	RNaseP	1.99	2	> 0.99	0.03	4	4	26.4798	27.115	-0.6352	0.09	0.01	0.99	1.82	2.13	0.31	30	2	Control	1
24	C4B	RNaseP	0.99	1	> 0.99	0.04	4	4	27.2126	26.8319	0.3807	0.07	1.01	0.5	0.93	1.03	0.11	35	1	Control	1
25	C4B	RNaseP	1.98	2	> 0.99	0.07	4	4	26.2776	26.9083	-0.6307	0.06	0.01	0.99	1.89	2.08	0.19	37	2	Control	1
26	C4B	RNaseP	1.92	2	> 0.99	0.08	4	4	27.1402	27.7244	-0.5841	0.06	0.06	0.96	1.81	2	0.19	39	1	Control	NA
27	C4B	RNaseP	1.07	1	> 0.99	1.76	4	4	26.814	26.5096	0.3044	0.1	0.9	0.53	1.01	1.18	0.16	51	1	Control	NA
28	C4B	RNaseP	1.07	1	> 0.99	1.41	4	4	27.2338	26.98	0.2538	0.05	0.9	0.54	1.03	1.12	0.09	35	2	Control	0
29	C4B	RNaseP	1.84	2	> 0.99	0.77	4	4	26.3166	26.8429	-0.5264	0.07	0.12	0.92	1.74	1.94	0.2	37	2	Control	NA
30	C4B	RNaseP	2.02	2	> 0.99	0.56	4	4	26.4707	27.0807	-0.61	0.04	-0.01	1.01	1.93	2.05	0.12	51	1	Control	1
31	C4B	RNaseP	1.06	1	> 0.99	1.19	4	4	27.1132	26.7922	0.321	0.11	0.92	0.53	0.97	1.14	0.16	47	2	Control	0
32	C4B	RNaseP	2.06	2	> 0.99	0.5	4	4	26.1909	26.8767	-0.6857	0.06	-0.04	1.03	1.93	2.13	0.2	26	1	Control	1
33	C4B	RNaseP	1.86	2	> 0.99	0.65	4	4	26.0741	26.5653	-0.4912	0.07	0.11	0.93	1.73	1.92	0.19	34	2	Control	1
34	C4B	RNaseP	1.04	1	> 0.99	1.11	4	4	26.6709	26.3308	0.3401	0.12	0.94	0.52	0.94	1.14	0.2	22	1	Control	NA
35	C4B	RNaseP	2.09	2	> 0.99	0.67	4	4	26.2275	26.9344	-0.7069	0.08	-0.06	1.04	1.97	2.22	0.25	57	2	Control	NA
36	C4B	RNaseP	2.01	2	> 0.99	0.23	4	4	26.2513	26.8597	-0.6083	0.06	-0.01	1.01	1.96	2.13	0.17	57	1	Control	1
37	C4B	RNaseP	1.94	2	> 0.99	0.1	4	4	23.47	24.0032	-0.5331	0.04	0.04	0.97	1.87	2	0.13	34	1	Control	NA
38	C4B	RNaseP	2.01	2	> 0.99	0.04	4	4	26.431	27.0658	-0.6348	0.11	0	1	1.8	2.14	0.33	35	1	Control	NA
39	C4B	RNaseP	1.91	2	> 0.99	0.15	4	4	25.2774	25.8104	-0.533	0.09	0.07	0.96	1.77	2.07	0.3	39	1	Control	NA
40	C4B	RNaseP	1.92	2	> 0.99	0.27	4	4	25.5233	26.0418	-0.5185	0.08	0.06	0.96	1.77	2	0.23	23	1	Control	NA
41	C4B	RNaseP	1.08	1	> 0.99	1.39	4	4	27.2139	26.9682	0.2457	0.05	0.89	0.54	1.04	1.13	0.08	42	2	Control	NA
42	C4B	RNaseP	2.4	2	< 0.50	3.41	4	4	26.4362	27.344	-0.9078	0.07	-0.26	1.2	2.29	2.57	0.28	46	1	Control	NA
43	C4B	RNaseP	2.05	2	> 0.99	0.18	4	4	26.2084	26.8732	-0.6649	0.12	-0.03	1.02	1.94	2.32	0.38	45	1	Control	NA
44	C4B	RNaseP					4	0										30	2	Control	1
45	C4B	RNaseP	1.13	1	> 0.99	3.33	4	4	25.9862	25.7397	0.2464	0.01	0.82	0.56	1.12	1.14	0.02	52	1	Control	1
46	C4B	RNaseP	1.89	2	> 0.99	0.89	4	4	26.4001	26.9201	-0.52	0.08	0.08	0.95	1.78	2.02	0.25	29	1	Control	1
47	C4B	RNaseP	1	1	> 0.99	0.09	4	4	26.7993	26.4279	0.3714	0.06	0.99	0.5	0.96	1.05	0.09	28	1	Control	NA
48	C4B	RNaseP		0			4	4		26.1551								33	1	Control	NA
49	C4B	RNaseP	1	1	> 0.99	0.1	4	4	26.6428	26.2709	0.3719	0.13	0.99	0.5	0.89	1.1	0.21	41	2	Control	0
50	C4B	RNaseP	1.11	1	> 0.99	1.81	4	4	27.2584	27.0334	0.2251	0.06	0.86	0.55	1.05	1.16	0.11	36	1	Control	1
51	C4B	RNaseP	1.56	2	> 0.99	3.84	4	4	27.4127	27.687	-0.2742	0.11	0.36	0.78	1.45	1.74	0.28	31	2	Control	1
52	C4B	RNaseP	1.12	1	> 0.99	3.03	4	4	26.5062	26.2442	0.262	0.08	0.84	0.56	1.07	1.21	0.14	44	1	Control	NA
53	C4B	RNaseP	2.03	2	> 0.99	0.21	4	4	27.2344	27.8974	-0.663	0.09	-0.02	1.01	1.92	2.2	0.28	40	2	Control	0
54	C4B	RNaseP	2	2	> 0.99	0.14	4	4	26.1504	26.7496	-0.5992	0.03	0	1	1.95	2.05	0.1	43	2	Control	0
55	C4B	RNaseP	1.07	1	> 0.99	1.98	4	4	26.5939	26.316	0.2778	0.05	0.9	0.54	1.04	1.13	0.09	27	2	Control	NA
56	C4B	RNaseP	1.01	1	> 0.99	0.08	4	4	27.5447	27.1969	0.3478	0.14	0.99	0.5	0.91	1.16	0.25	38	2	Control	0
57	C4B	RNaseP	1.11	1	> 0.99	2.75	4	4	27.0513	26.8256	0.2257	0.05	0.85	0.56	1.07	1.16	0.09	38	2	Control	0
58	C4B	RNaseP	1.08	1	> 0.99	1.96	4	4	26.998	26.7325	0.2655	0.05	0.89	0.54	1.03	1.12	0.09	29	1	Control	1
59	C4B	RNaseP	2.05	2	> 0.99	0.29	4	4	26.5978	27.2762	-0.6784	0.08	-0.03	1.02	1.95	2.19	0.24	36	2	Control	NA
60	C4B	RNaseP	1.98	2	> 0.99	0.06	4	4	26.6587	27.2762	-0.6175	0.05	0.01	0.99	1.89	2.05	0.16	38	1	Control	NA
61	C4B	RNaseP	1.89	2	> 0.99	0.42	4	4	26.0633	26.6061	-0.5427	0.07	0.08	0.95	1.82	2.03	0.21	35	1	Control	NA
62	C4B	RNaseP	1.8	2	> 0.99	1.32	4	4	25.9825	26.4493	-0.4668	0.13	0.16	0.9	1.61	2	0.39	40	1	Control	1
63	C4B	RNaseP	1.83	2	> 0.99	1.1	4	4	26.8485	27.3217	-0.4732	0.05	0.13	0.92	1.74	1.88	0.14	42	1	Control	1
64	C4B	RNaseP	1.86	2	> 0.99	0.95	4	4	26.4665	26.9582	-0.4917	0.05	0.11	0.93	1.79	1.91	0.12	46	1	Control	NA
65	C4B	RNaseP	1.07	1	> 0.99	1.86	4	4	26.9265	26.6482	0.2783	0.06	0.9	0.54	1.03	1.12	0.09	37	1	Control	1
66	C4B	RNaseP	2.01	2	> 0.99	0.09	4	4	25.656	26.305	-0.649	0.06	-0.01	1	1.93	2.1	0.17	39	2	Control	NA
67	C4B	RNaseP	1.08	1	> 0.99	1.39	4	4	27.6619	27.4124	0.2495	0.03	0.89	0.54	1.05	1.1	0.04	59	2	Control	NA
68	C4B	RNaseP	1.03	1	> 0.99	0.14	4	4	27.1324	26.799	0.3334	0.15	0.96	0.51	0.91	1.17	0.26	41	2	Control	1
69	C4B	RNaseP	2.04	2	> 0.99	0.42	4	4	26.0687	26.7221	-0.6534	0.09	-0.03	1.02	1.9	2.19	0.29	38	2	Control	NA
70	C4B	RNaseP	1.89	2	> 0.99	0.09	4	4	26.3959	26.9593	-0.5633	0.17	0.08	0.95	1.72	2.2	0.48	47	2	Control	NA
71	C4B	RNaseP	1.96	2	> 0.99	0.05	4	4	26.1509	26.7203	-0.5694	0.08	0.03	0.98	1.88	2.11	0.24	27	1	Control	NA
72	C4B	RNaseP	2.78	3	> 0.99	1.58	4	4	26.2477	27.3209	-1.0732	0.05	-0.47	1.39	2.73	2.91	0.19	20	2	Control	NA
73	C4B	RNaseP	1.93	2	> 0.99	0.07	4	4	26.4439	27.0395	-0.5957	0.06	0.05	0.97	1.81	1.98	0.17	27	1	Control	1
74	C4B	RNaseP	2.05	2	> 0.99	0.44	4	4	24.5228	25.1349	-0.6122	0.07	-0.03	1.02	1.96	2.18	0.22	58	1	Control	0
75	C4B	RNaseP	1.93	2	> 0.99	0.07	4	4	26.3994	26.9803	-0.5809	0.13	0.05	0.97	1.74	2.16	0.42	57	2	Control	1
76	C4B	RNaseP	1.93	2	> 0.99	0.07	4	4	26.1409	26.7137	-0.5727	0.07	0.05	0.97	1.84	2.05	0.21	46	2	Control	0
77	C4B	RNaseP	2.04	2	> 0.99	0.31	4	4	26.0011	26.6595	-0.6584	0.08	-0.03	1.02	1.91	2.17	0.26	31	2	Control	NA
78	C4B	RNaseP	1.84	2	> 0.99	1.3	4	4	24.5541	25.015	-0.4609	0.06	0.12	0.92	1.76	1.96	0.19	41	2	Control	NA
79	C4B	RNaseP	1.85	2	> 0.99	1.06	4	4	25.9654	26.4781	-0.5126	0.06	0.11	0.93	1.79	1.97	0.18	31	2	Control	1
80	C4B	RNaseP	3.7	4	0.93	0.88	4	4	25.6394	27.1559	-1.5165	0.05	-0.89	1.85	3.54	3.82	0.28	57	1	Control	0
81	C4B	RNaseP	1.88	2	> 0.99	0.15	4	4	24.7245	25.2678	-0.5433	0.11	0.09	0.94	1.68	1.97	0.29	56	1	Control	0
82	C4B	RNaseP	1.88	2	> 0.99	0.42	4	4	25.2378	25.7801	-0.5424	0.03	0.09	0.94	1.84	1.93	0.09	46	1	Control	1
83	C4B	RNaseP	1.94	2	> 0.99	0.06	4	4	25.7249	26.3094	-0.5845	0.05	0.05	0.97	1.86	1.99	0.13	46	1	Control	0
84	C4B	RNaseP	1.92	2	> 0.99	0.13	4	4	26.6202	27.2022	-0.5819	0.06	0.06	0.96	1.83	2.03	0.21	22	1	Control	NA
85	C4B	RNaseP	2.02	2	> 0.99	0.1	4	4	26.0998	26.7422	-0.6424	0.11	-0.01	1.01	1.82	2.18	0.35	32	1	Control	NA
86	C4B	RNaseP	1.94	2	> 0.99	0.1	4	4	26.3014	26.8523	-0.5509	0.07	0.05	0.97	1.82	2.04	0.21	57	1	Control	0
87	C4B	RNaseP	1.03	1	> 0.99	0.5	4	4	25.3392	24.9598	0.3794	0.09	0.96	0.52	0.95	1.08	0.14	55	1	Control	0
88	C4B	RNaseP	1.09	1	> 0.99	2.14	4	4	26.4574	26.1979	0.2595	0.08	0.88	0.54	1	1.12	0.12	37	1	Control	1
89	C4B	RNaseP	1.95	2	> 0.99	0.03	4	4	26.3145	26.912	-0.5974	0.05	0.03	0.98	1.89	2.04	0.15	28	1	Control	1
90	C4B	RNaseP	2.01	2	> 0.99	0.16	4	4	26.6291	27.2814	-0.6523	0.06	-0.01	1.01	1.91	2.08	0.17	29	1	Control	NA
91	C4B	RNaseP	2.01	2	> 0.99	0.08	4	4	25.4705	26.0544	-0.5839	0.06	-0.01	1	1.88	2.07	0.19	43	1	Control	0
92	C4B	RNaseP	0.94	1	> 0.99	0.66	4	4	25.0606	24.5479	0.5126	0.07	1.09	0.47	0.87	0.96	0.09	36	2	Control	NA
93	C4B	RNaseP	1.95	2	> 0.99	0.06	4	4	25.0876	25.6268	-0.5393	0.1	0.04	0.97	1.82	2.06	0.24	43	2	Control	1
94	C4B	RNaseP	1.99	2	> 0.99	0.1	4	3	25.9593	26.5478	-0.5885	0.02	0.01	0.99	1.95	2.01	0.06	42	1	Control	0
95	C4B	RNaseP	1.93	2	> 0.99	0.06	4	4	26.5974	27.1792	-0.5818	0.02	0.05	0.97	1.9	1.95	0.05	49	2	Control	0
96	C4B	RNaseP	1.81	2	> 0.99	0.65	4	4	26.3843	26.8728	-0.4886	0.15	0.14	0.91	1.56	1.96	0.4	56	1	Control	0
97	C4B	RNaseP	1.93	2	> 0.99	0.1	4	4	25.8526	26.3963	-0.5437	0.04	0.05	0.96	1.88	2	0.12	46	1	Control	NA
98	C4B	RNaseP	2.67	3	> 0.99	2.46	4	4	25.8811	26.8963	-1.0153	0.02	-0.42	1.34	2.63	2.7	0.07	40	2	Control	1
99	C4B	RNaseP	1.87	2	> 0.99	0.9	4	4	25.6021	26.0821	-0.48	0.06	0.1	0.93	1.77	1.95	0.18	36	2	Control	0
100	C4B	RNaseP	1.05	1	> 0.99	0.59	4	4	26.564	26.2652	0.2988	0.12	0.93	0.53	0.94	1.15	0.21	58	2	Control	NA
101	C4B	RNaseP	2.08	2	> 0.99	1.11	4	4	26.0215	26.7023	-0.6808	0.06	-0.06	1.04	1.97	2.18	0.2	25	2	Control	1
102	C4B	RNaseP	1.96	2	> 0.99	0.03	4	4	25.7875	26.378	-0.5906	0.04	0.03	0.98	1.9	2	0.1	45	1	Control	1
103	C4B	RNaseP	1.06	1	> 0.99	0.97	4	4	27.4641	27.1853	0.2788	0.05	0.92	0.53	1.02	1.11	0.09	21	1	Control	1
104	C4B	RNaseP	1.87	2	> 0.99	0.73	4	4	25.9276	26.4505	-0.5229	0.11	0.1	0.93	1.73	2.06	0.33	57	1	Control	NA
105	C4B	RNaseP	1.04	1	> 0.99	0.68	4	4	27.2191	26.9166	0.3025	0.08	0.95	0.52	0.97	1.12	0.15	35	1	Control	NA
106	C4B	RNaseP	1.91	2	> 0.99	0.18	4	4	25.1192	25.6499	-0.5308	0.1	0.07	0.95	1.75	2.06	0.31	27	2	Control	NA
107	C4B	RNaseP					4	0										50	2	Control	1
108	C4B	RNaseP	1.97	2	> 0.99	0.04	4	4	25.9143	26.5174	-0.6031	0.06	0.02	0.99	1.9	2.06	0.15	44	2	Control	1
109	C4B	RNaseP	1.08	1	> 0.99	2.3	4	4	27.0518	26.7631	0.2886	0.02	0.89	0.54	1.06	1.1	0.03	26	2	Control	1
110	C4B	RNaseP	0.99	1	> 0.99	0.03	4	4	25.2016	24.8175	0.3841	0.08	1.01	0.49	0.92	1.03	0.11	51	1	Control	0
111	C4B	RNaseP	1.05	1	> 0.99	0.87	4	4	27.7626	27.4762	0.2864	0.06	0.93	0.52	0.99	1.09	0.1	24	2	Control	NA
112	C4B	RNaseP	1.88	2	> 0.99	0.17	4	4	26.3991	26.9544	-0.5553	0.08	0.09	0.94	1.73	1.96	0.23	29	2	Control	1
113	C4B	RNaseP	1.94	2	> 0.99	0.12	4	4	26.2933	26.8479	-0.5546	0.08	0.04	0.97	1.78	2	0.22	51	2	Control	NA
114	C4B	RNaseP	1.83	2	> 0.99	0.71	4	4	25.1178	25.6225	-0.5047	0.13	0.13	0.92	1.65	2.02	0.37	45	1	Control	NA
115	C4B	RNaseP	1.98	2	> 0.99	0.03	4	4	25.3736	25.934	-0.5604	0.07	0.02	0.99	1.85	2.08	0.23	46	1	Control	NA
116	C4B	RNaseP	2	2	> 0.99	0.2	4	3	26.3399	26.9369	-0.597	0.02	0	1	1.97	2.04	0.06	22	2	Control	NA
117	C4B	RNaseP		0			4	4		27.2701								30	1	Control	1
118	C4B	RNaseP	1.89	2	> 0.99	0.68	4	4	26.6945	27.2097	-0.5153	0.08	0.08	0.94	1.8	2.01	0.21	32	2	Control	NA
119	C4B	RNaseP	1.95	2	> 0.99	0.08	4	4	26.2857	26.8682	-0.5825	0.06	0.04	0.97	1.88	2.05	0.16	51	1	Control	0
120	C4B	RNaseP	2.05	2	> 0.99	0.63	4	4	26.1835	26.8142	-0.6307	0.06	-0.03	1.02	1.97	2.17	0.2	22	1	Control	NA
121	C4B	RNaseP	1.86	2	> 0.99	0.29	4	4	26.3418	26.8806	-0.5388	0.1	0.11	0.93	1.7	2	0.3	51	2	Control	0
122	C4B	RNaseP	2.76	3	> 0.99	1.7	4	4	26.1083	27.1728	-1.0645	0.08	-0.47	1.38	2.62	2.93	0.31	23	2	Control	1
123	C4B	RNaseP	1	1	> 0.99	0.11	4	4	27.0175	26.6503	0.3673	0.09	1	0.5	0.92	1.07	0.15	50	1	Control	0
124	C4B	RNaseP	1.98	2	> 0.99	0.08	4	4	27.1866	27.7747	-0.5882	0.12	0.01	0.99	1.85	2.22	0.38	39	2	Control	NA
125	C4B	RNaseP	1.89	2	> 0.99	0.2	4	3	25.0974	25.6491	-0.5517	0.05	0.08	0.95	1.82	1.95	0.13	44	1	Control	NA
126	C4B	RNaseP	2.01	2	> 0.99	0.24	4	4	25.8553	26.4837	-0.6284	0.04	-0.01	1	1.94	2.07	0.13	33	2	Control	NA
127	C4B	RNaseP	2.01	2	> 0.99	0.1	4	4	25.3885	25.9715	-0.583	0.03	-0.01	1	1.97	2.07	0.1	30	1	Control	NA
128	C4B	RNaseP	1.09	1	> 0.99	2.41	4	4	26.151	25.8538	0.2972	0.05	0.88	0.55	1.06	1.14	0.08	35	2	Control	NA
129	C4B	RNaseP	2.05	2	> 0.99	0.39	4	4	26.2182	26.8504	-0.6323	0.07	-0.03	1.02	1.92	2.15	0.23	43	2	Control	NA
130	C4B	RNaseP					4	0										44	1	Control	0
131	C4B	RNaseP	1.09	1	> 0.99	1.66	4	4	26.492	26.2428	0.2492	0.03	0.88	0.54	1.06	1.11	0.05	57	1	Control	0
132	C4B	RNaseP	2.06	2	> 0.99	0.9	4	4	26.0028	26.6258	-0.623	0.03	-0.05	1.03	2.01	2.12	0.1	44	1	Control	0
133	C4B	RNaseP	1.99	2	> 0.99	0.08	4	4	26.6726	27.3106	-0.638	0.05	0.01	1	1.89	2.06	0.17	59	1	Control	0
134	C4B	RNaseP	2.05	2	> 0.99	0.54	4	4	25.9806	26.6579	-0.6772	0.03	-0.03	1.02	2	2.09	0.08	41	1	Control	1
135	C4B	RNaseP	2.09	2	> 0.99	1.64	4	4	25.0354	25.6786	-0.6432	0.01	-0.07	1.05	2.08	2.11	0.03	45	1	Control	0
136	C4B	RNaseP	1.86	2	> 0.99	0.16	4	4	27.0902	27.6266	-0.5364	0.18	0.11	0.93	1.62	2.09	0.47	51	2	Control	1
137	C4B	RNaseP	1.1	1	> 0.99	2.15	4	4	27.0493	26.807	0.2423	0.11	0.86	0.55	1.03	1.2	0.17	21	1	Control	1
138	C4B	RNaseP	2	2	> 0.99	0.15	4	4	26.5879	27.1857	-0.5978	0.03	0	1	1.95	2.05	0.1	37	2	Control	NA
139	C4B	RNaseP	1.97	2	> 0.99	0.04	4	4	26.5675	27.1756	-0.6081	0.04	0.02	0.98	1.92	2.02	0.1	58	2	Control	1
140	C4B	RNaseP	2.04	2	> 0.99	0.45	4	4	25.0402	25.6494	-0.6092	0.06	-0.03	1.02	1.93	2.13	0.2	61	2	Control	1
141	C4B	RNaseP					4	0										44	2	Control	NA
142	C4B	RNaseP	1.91	2	> 0.99	0.39	4	4	25.7309	26.2874	-0.5564	0.07	0.07	0.96	1.81	2	0.18	49	1	Control	0
143	C4B	RNaseP					4	0										31	2	Control	NA
144	C4B	RNaseP	1.94	2	> 0.99	0.06	4	4	25.1847	25.7358	-0.5511	0.12	0.05	0.97	1.78	2.14	0.36	37	1	Control	NA
145	C4B	RNaseP	2.16	2	> 0.99	1.31	4	4	26.2519	26.9908	-0.7389	0.06	-0.11	1.08	2.07	2.28	0.21	51	1	Control	NA
146	C4B	RNaseP	1.94	2	> 0.99	0.06	4	4	24.9145	25.4706	-0.5561	0.06	0.04	0.97	1.84	2.03	0.18	27	1	Control	0
147	C4B	RNaseP	2.04	2	> 0.99	0.23	4	4	26.5279	27.1573	-0.6294	0.08	-0.03	1.02	1.94	2.18	0.24	38	1	Control	NA
148	C4B	RNaseP	1.08	1	> 0.99	2.02	4	4	27.1025	26.8064	0.296	0.05	0.89	0.54	1.04	1.11	0.07	56	1	Control	0
149	C4B	RNaseP	1.86	2	> 0.99	0.76	4	4	25.2895	25.7649	-0.4754	0.09	0.1	0.93	1.72	1.98	0.26	23	2	Control	NA
150	C4B	RNaseP	1.06	1	> 0.99	1.68	4	4	27.3101	27.0148	0.2953	0.04	0.92	0.53	1.02	1.08	0.06	48	2	Control	NA
151	C4B	RNaseP	1.92	2	> 0.99	0.13	4	4	25.4724	25.9943	-0.5219	0.13	0.06	0.96	1.69	2.08	0.39	38	1	Control	NA
152	C4B	RNaseP	1.05	1	> 0.99	0.64	4	4	27.1761	26.882	0.294	0.11	0.92	0.53	0.95	1.12	0.17	45	1	Control	0
153	C4B	RNaseP					4	0										60	1	Control	0
154	C4B	RNaseP	1.85	2	> 0.99	0.59	4	4	24.519	25.0249	-0.5059	0.14	0.12	0.92	1.62	2.04	0.42	48	2	Control	1
155	C4B	RNaseP	1.9	2	> 0.99	0.37	4	4	25.6286	26.1741	-0.5454	0.05	0.08	0.95	1.83	1.98	0.15	46	1	Control	NA
156	C4B	RNaseP	1.94	2	> 0.99	0.06	4	4	26.3035	26.8615	-0.558	0.04	0.04	0.97	1.88	1.99	0.12	50	2	Control	NA
157	C4B	RNaseP	1.94	2	> 0.99	0.11	4	4	25.4457	25.9784	-0.5328	0.04	0.05	0.97	1.88	1.99	0.11	49	2	Control	0
158	C4B	RNaseP	1.84	2	> 0.99	0.32	4	4	27.1411	27.6682	-0.5271	0.13	0.12	0.92	1.71	2.06	0.35	32	2	Control	NA
159	C4B	RNaseP					4	0										59	2	Control	0
160	C4B	RNaseP	1.94	2	> 0.99	0.06	4	4	25.496	26.0281	-0.532	0.08	0.05	0.97	1.81	2.06	0.26	56	2	Control	NA
161	C4B	RNaseP	1.91	2	> 0.99	0.33	4	4	25.151	25.6825	-0.5315	0.07	0.07	0.95	1.84	2.02	0.19	58	1	Control	0
162	C4B	RNaseP	1.97	2	> 0.99	0.05	4	4	25.1518	25.7056	-0.5538	0.06	0.02	0.98	1.86	2.02	0.16	28	2	Control	1
163	C4B	RNaseP	1.95	2	> 0.99	0.03	4	4	26.1255	26.733	-0.6074	0.12	0.04	0.97	1.77	2.17	0.4	44	2	Control	1
164	C4B	RNaseP	2.01	2	> 0.99	0.12	4	4	25.9825	26.6195	-0.6371	0.12	-0.01	1	1.88	2.27	0.38	32	1	Control	0
165	C4B	RNaseP	1.05	1	> 0.99	0.85	4	4	27.4035	27.1231	0.2804	0.07	0.92	0.53	1	1.11	0.11	23	2	Control	NA
166	C4B	RNaseP	2.11	2	> 0.99	0.93	4	4	26.8497	27.5546	-0.7049	0.05	-0.07	1.05	2.04	2.2	0.16	42	2	Control	1
167	C4B	RNaseP	1.05	1	> 0.99	0.85	4	4	27.5156	27.2313	0.2843	0.06	0.93	0.53	1	1.1	0.1	34	2	Control	1
168	C4B	RNaseP	1.99	2	> 0.99	0.05	4	4	26.5192	27.1566	-0.6374	0.06	0.01	1	1.87	2.06	0.19	25	1	Control	NA
169	C4B	RNaseP	1.09	1	> 0.99	2.6	4	4	26.449	26.1538	0.2951	0.05	0.87	0.55	1.04	1.13	0.09	44	1	Control	NA
170	C4B	RNaseP	2.13	2	> 0.99	0.78	4	4	26.6563	27.3777	-0.7215	0.1	-0.09	1.06	1.94	2.3	0.36	45	1	Control	1
171	C4B	RNaseP	1.99	2	> 0.99	0.05	4	4	26.2736	26.8874	-0.6138	0.06	0.01	0.99	1.9	2.1	0.2	36	2	Control	0
172	C4B	RNaseP	1.93	2	> 0.99	0.07	4	4	26.0699	26.6493	-0.5794	0.07	0.05	0.97	1.85	2.06	0.2	38	2	Control	NA
173	C4B	RNaseP	2.95	3	> 0.99	0.09	4	4	25.6869	26.8457	-1.1588	0.13	-0.56	1.47	2.76	3.38	0.62	59	1	Control	NA
174	C4B	RNaseP	1.87	2	> 0.99	0.31	4	4	23.9074	24.4103	-0.5029	0.17	0.1	0.94	1.58	2.06	0.48	24	2	Control	NA
175	C4B	RNaseP	1.86	2	> 0.99	0.67	4	4	24.8521	25.376	-0.5239	0.04	0.11	0.93	1.81	1.94	0.12	31	1	Control	NA
176	C4B	RNaseP	2	2	> 0.99	0.11	4	4	25.5007	26.0815	-0.5807	0.08	0	1	1.85	2.12	0.27	25	2	Control	1
177	C4B	RNaseP	1.98	2	> 0.99	0.04	4	4	26.6789	27.3084	-0.6295	0.07	0.01	0.99	1.9	2.11	0.21	56	2	Control	NA
178	C4B	RNaseP	2.1	2	> 0.99	0.69	4	4	26.1915	26.9066	-0.7151	0.05	-0.07	1.05	2.04	2.19	0.16	24	1	Control	1
179	C4B	RNaseP	2.1	2	> 0.99	0.75	4	4	26.2151	26.9146	-0.6995	0.04	-0.07	1.05	2.04	2.15	0.11	43	1	Control	NA
180	C4B	RNaseP	1.92	2	> 0.99	0.09	4	4	25.6326	26.202	-0.5694	0.11	0.06	0.96	1.77	2.12	0.35	37	2	Control	0
181	C4B	RNaseP	1.05	1	> 0.99	1.2	4	4	25.9268	25.5684	0.3584	0.05	0.94	0.52	1.01	1.07	0.07	33	1	Control	1
182	C4B	RNaseP	2.01	2	> 0.99	0.14	4	4	25.6461	26.2482	-0.6021	0.13	0	1	1.77	2.17	0.4	42	2	Control	0
183	C4B	RNaseP	1.97	2	> 0.99	0.03	4	4	25.4791	26.0361	-0.557	0.08	0.02	0.99	1.88	2.1	0.22	52	2	Control	NA
184	C4B	RNaseP	1.97	2	> 0.99	0.03	4	4	26.2071	26.8037	-0.5966	0.08	0.03	0.98	1.84	2.11	0.26	48	1	Control	1
185	C4B	RNaseP	1.1	1	> 0.99	2.65	4	4	27.0615	26.8017	0.2597	0.07	0.86	0.55	1.03	1.15	0.12	52	1	Control	0
186	C4B	RNaseP	2.06	2	> 0.99	0.74	4	4	25.1891	25.811	-0.622	0.04	-0.04	1.03	2.01	2.12	0.11	50	1	Control	0
187	C4B	RNaseP	1.87	2	> 0.99	0.23	4	3	24.5748	25.077	-0.5022	0.14	0.1	0.94	1.69	2.05	0.36	40	1	Control	0
188	C4B	RNaseP	2.05	2	> 0.99	0.24	4	4	27.2365	27.9161	-0.6796	0.15	-0.04	1.03	1.87	2.36	0.5	19	2	Control	1
189	C4B	RNaseP					4	0										53	1	Control	1
190	C4B	RNaseP	2.05	2	> 0.99	0.3	4	4	25.158	25.7694	-0.6113	0.09	-0.03	1.02	1.86	2.14	0.29	54	1	Control	0
191	C4B	RNaseP	1.94	2	> 0.99	0.04	4	4	26.3756	26.9632	-0.5876	0.13	0.04	0.97	1.79	2.19	0.4	46	1	Control	0
192	C4B	RNaseP	2.03	2	> 0.99	0.48	4	4	25.8191	26.4416	-0.6225	0.05	-0.02	1.02	1.94	2.1	0.16	49	2	Control	NA
193	C4B	RNaseP	1.71	2	> 0.99	2.08	4	4	25.2884	25.694	-0.4056	0.08	0.23	0.86	1.61	1.84	0.22	47	1	Control	NA
194	C4B	RNaseP	2.02	2	> 0.99	0.31	4	4	24.9792	25.57	-0.5908	0.06	-0.01	1.01	1.9	2.08	0.18	53	1	Control	0
195	C4B	RNaseP		0			4	4		27.2345								28	2	Control	1
196	C4B	RNaseP					4	0										40	2	Control	NA
197	C4B	RNaseP					4	0										39	1	Control	NA
198	C4B	RNaseP	1.9	2	> 0.99	0.08	4	4	26.1436	26.7136	-0.57	0.16	0.07	0.95	1.62	2.1	0.49	52	2	Control	0
199	C4B	RNaseP	2.86	3	> 0.99	0.05	4	4	26.7134	27.8745	-1.1611	0.12	-0.52	1.43	2.56	3.14	0.58	38	2	Control	1
200	C4B	RNaseP	2.01	2	> 0.99	0.21	4	4	26.215	26.8635	-0.6485	0.06	0	1	1.9	2.1	0.2	20	1	Control	1
201	C4B	RNaseP	1.9	2	> 0.99	0.15	4	4	25.6962	26.2453	-0.5491	0.12	0.07	0.95	1.69	1.99	0.3	23	2	Control	NA
202	C4B	RNaseP	1.99	2	> 0.99	0.05	4	4	25.8337	26.4477	-0.6141	0.1	0.01	0.99	1.8	2.11	0.31	41	2	Control	1
203	C4B	RNaseP	2.05	2	> 0.99	0.74	4	4	25.9895	26.6246	-0.6351	0.06	-0.04	1.03	1.97	2.17	0.2	55	2	Control	1
204	C4B	RNaseP	1.95	2	> 0.99	0.02	4	4	26.3161	26.9115	-0.5954	0.04	0.04	0.98	1.89	2	0.11	33	1	Control	NA
205	C4B	RNaseP	1.12	1	> 0.99	2.05	4	4	27.2831	27.0741	0.209	0.07	0.84	0.56	1.04	1.17	0.13	45	1	Control	NA
206	C4B	RNaseP	1.85	2	> 0.99	0.84	4	4	26.0209	26.508	-0.4871	0.05	0.11	0.93	1.77	1.92	0.15	49	1	Control	NA
207	C4B	RNaseP	1.99	2	> 0.99	0.06	4	4	26.8807	27.4963	-0.6156	0.08	0.01	1	1.88	2.12	0.24	23	2	Control	NA
208	C4B	RNaseP	1.99	2	> 0.99	0.1	4	4	25.8327	26.4597	-0.6271	0.06	0	1	1.91	2.09	0.19	42	1	Control	0
209	C4B	RNaseP	1.11	1	> 0.99	2.74	4	4	27.0991	26.846	0.2531	0.04	0.85	0.55	1.08	1.15	0.07	44	1	Control	0
210	C4B	RNaseP	1.92	2	> 0.99	0.16	4	4	26.0631	26.5999	-0.5368	0.03	0.06	0.96	1.89	1.97	0.09	35	2	Control	NA
211	C4B	RNaseP	1.85	2	> 0.99	0.58	4	4	25.5861	26.0723	-0.4863	0.14	0.11	0.93	1.69	2.06	0.37	54	1	Control	NA
212	C4B	RNaseP	1.93	2	> 0.99	0.08	4	4	26.045	26.6135	-0.5685	0.07	0.05	0.96	1.82	2.06	0.24	45	1	Control	1
213	C4B	RNaseP	2.1	2	> 0.99	1.27	4	4	25.8844	26.5736	-0.6892	0.06	-0.07	1.05	2.03	2.21	0.18	44	1	Control	0
214	C4B	RNaseP	1.04	1	> 0.99	1.2	4	4	27.3852	27.0414	0.3437	0.07	0.94	0.52	0.98	1.1	0.12	20	2	Control	1
215	C4B	RNaseP	1.97	2	> 0.99	0.05	4	4	26.2791	26.856	-0.5769	0.07	0.02	0.99	1.86	2.07	0.21	41	1	Control	0
216	C4B	RNaseP	1.99	2	> 0.99	0.11	4	4	24.8537	25.4279	-0.5742	0.03	0	1	1.93	2.04	0.1	29	1	Control	NA
217	C4B	RNaseP	1.06	1	> 0.99	1.58	4	4	27.181	26.8693	0.3117	0.05	0.91	0.53	1.02	1.11	0.09	51	1	Control	0
218	C4B	RNaseP	2	2	> 0.99	0.08	4	4	26.4872	27.0875	-0.6003	0.07	0	1	1.91	2.14	0.23	30	1	Control	1
219	C4B	RNaseP	2	2	> 0.99	0.06	4	4	26.5179	27.1479	-0.63	0.1	0	1	1.88	2.21	0.33	43	2	Control	1
220	C4B	RNaseP	1.9	2	> 0.99	0.15	4	4	24.3887	24.9371	-0.5484	0.12	0.07	0.95	1.69	2.08	0.39	26	2	Control	1
221	C4B	RNaseP	1.09	1	> 0.99	2.42	4	4	25.4528	25.1511	0.3016	0.03	0.88	0.54	1.06	1.12	0.06	30	1	Control	1
222	C4B	RNaseP	2.06	2	> 0.99	0.64	4	4	26.2813	26.9206	-0.6393	0.09	-0.04	1.03	1.91	2.23	0.32	35	2	Control	0
223	C4B	RNaseP	1.94	2	> 0.99	0.06	4	4	26.0106	26.597	-0.5864	0.13	0.04	0.97	1.71	2.11	0.39	28	1	Control	1
224	C4B	RNaseP	2.08	2	> 0.99	1.24	4	4	25.9145	26.596	-0.6816	0.03	-0.06	1.04	2.03	2.14	0.11	29	2	Control	1
225	C4B	RNaseP	2	2	> 0.99	0.11	4	4	26.4002	27.0021	-0.602	0.11	0	1	1.87	2.22	0.35	42	2	Control	0
226	C4B	RNaseP	2.06	2	> 0.99	0.31	4	4	26.074	26.7471	-0.6732	0.09	-0.04	1.03	1.93	2.2	0.27	34	2	Control	NA
227	C4B	RNaseP	2.76	3	> 0.99	1.35	4	4	25.2091	26.2699	-1.0609	0.07	-0.46	1.38	2.59	2.89	0.3	41	2	Control	0
228	C4B	RNaseP	1.86	2	> 0.99	0.85	4	4	26.2479	26.7425	-0.4946	0.06	0.1	0.93	1.76	1.95	0.19	40	2	Control	1
229	C4B	RNaseP	1.07	1	> 0.99	1.04	4	4	27.2497	26.9861	0.2636	0.08	0.91	0.53	0.99	1.11	0.12	51	1	Control	1
230	C4B	RNaseP	2.01	2	> 0.99	0.19	4	4	26.0473	26.6789	-0.6316	0.04	-0.01	1.01	1.94	2.08	0.14	43	2	Control	NA
231	C4B	RNaseP	1.99	2	> 0.99	0.13	4	4	25.8784	26.4725	-0.5941	0.02	0	1	1.96	2.03	0.06	56	1	Control	0
232	C4B	RNaseP	1.07	1	> 0.99	1.11	4	4	27.2938	27.0311	0.2627	0.04	0.91	0.53	1.04	1.1	0.06	53	2	Control	NA
233	C4B	RNaseP	1.9	2	> 0.99	0.14	4	4	26.2033	26.7585	-0.5552	0.09	0.08	0.95	1.75	2.03	0.29	41	2	Control	0
234	C4B	RNaseP	1.88	2	> 0.99	0.57	4	4	26.3637	26.9019	-0.5382	0.05	0.09	0.94	1.8	1.94	0.14	44	1	Control	NA
235	C4B	RNaseP	1.94	2	> 0.99	0.05	4	4	26.4524	27.0504	-0.598	0.09	0.05	0.97	1.77	2.06	0.28	19	1	Control	NA
236	C4B	RNaseP	1.89	2	> 0.99	0.28	4	4	26.2646	26.8254	-0.5608	0.04	0.08	0.94	1.84	1.97	0.13	23	1	Control	1
237	C4B	RNaseP	1.82	2	> 0.99	1.66	4	4	25.1124	25.5561	-0.4437	0.07	0.13	0.91	1.71	1.92	0.21	54	1	Control	0
238	C4B	RNaseP	1.04	1	> 0.99	0.61	4	4	27.0308	26.706	0.3248	0.09	0.95	0.52	0.98	1.11	0.13	30	1	Control	NA
239	C4B	RNaseP	1.92	2	> 0.99	0.14	4	4	26.6306	27.2035	-0.5728	0.06	0.06	0.96	1.83	2.03	0.21	24	2	Control	NA
240	C4B	RNaseP	2.82	3	> 0.99	0.73	4	4	24.8612	25.9326	-1.0714	0.05	-0.49	1.41	2.7	2.93	0.24	48	1	Control	NA
241	C4B	RNaseP					4	0										26	1	Control	NA
242	C4B	RNaseP	2.09	2	> 0.99	0.83	4	4	26.1785	26.8622	-0.6837	0.07	-0.06	1.04	1.94	2.19	0.25	24	1	Control	1
243	C4B	RNaseP	1.9	2	> 0.99	0.15	4	4	26.0021	26.5753	-0.5732	0.11	0.07	0.95	1.78	2.09	0.31	29	2	Control	NA
244	C4B	RNaseP	1.9	2	> 0.99	0.48	4	4	26.6457	27.1729	-0.5272	0.06	0.07	0.95	1.81	1.98	0.17	42	1	Control	NA
245	C4B	RNaseP	2.07	2	> 0.99	0.81	4	4	25.2498	25.8779	-0.6281	0.06	-0.05	1.04	2.01	2.19	0.18	26	2	Control	1
246	C4B	RNaseP	1.07	1	> 0.99	1.03	4	4	27.1894	26.9354	0.254	0.09	0.9	0.54	0.99	1.14	0.15	29	1	Control	1
247	C4B	RNaseP	2.13	2	> 0.99	1.1	4	4	27.1874	27.9076	-0.7201	0.07	-0.09	1.06	1.99	2.18	0.19	56	2	Control	1
248	C4B	RNaseP	1.84	2	> 0.99	0.65	4	4	25.875	26.3996	-0.5246	0.11	0.12	0.92	1.68	2.02	0.34	31	1	Control	1
249	C4B	RNaseP	1.88	2	> 0.99	0.58	4	4	23.938	24.4261	-0.4882	0.1	0.09	0.94	1.72	1.98	0.26	29	1	Control	NA
250	C4B	RNaseP	1.97	2	> 0.99	0.05	4	4	26.4635	27.0375	-0.574	0.07	0.03	0.98	1.86	2.1	0.24	49	2	Control	NA
251	C4B	RNaseP	1.93	2	> 0.99	0.16	4	4	25.9741	26.5196	-0.5455	0.05	0.05	0.96	1.86	2.01	0.15	43	1	Control	0
252	C4B	RNaseP	2	2	> 0.99	0.05	4	4	25.3208	25.9502	-0.6294	0.07	0	1	1.88	2.11	0.23	44	1	Control	0
253	C4B	RNaseP	1.06	1	> 0.99	1.47	4	4	26.2781	25.9435	0.3346	0.06	0.91	0.53	1.02	1.11	0.09	26	1	Control	NA
254	C4B	RNaseP	1.95	2	> 0.99	0.04	4	4	26.3694	26.9321	-0.5627	0.09	0.04	0.98	1.82	2.1	0.28	29	2	Control	1
255	C4B	RNaseP					4	0										50	1	Control	1
256	C4B	RNaseP	1.81	2	> 0.99	1.15	4	4	25.6961	26.1863	-0.4902	0.09	0.14	0.91	1.69	1.97	0.28	41	1	Control	1
257	C4B	RNaseP	1.09	1	> 0.99	2.94	4	4	27.2991	27.0268	0.2723	0.07	0.87	0.55	1.04	1.16	0.12	42	2	Control	NA
258	C4B	RNaseP	1.91	2	> 0.99	0.13	4	4	26.3698	26.9484	-0.5786	0.05	0.07	0.96	1.84	1.99	0.15	58	2	Control	NA
259	C4B	RNaseP	1.12	1	> 0.99	2.9	4	4	27.375	27.1585	0.2165	0.08	0.84	0.56	1.07	1.2	0.13	35	1	Control	1
260	C4B	RNaseP	2.95	3	> 0.99	0.03	4	4	26.5325	27.7359	-1.2035	0.08	-0.56	1.47	2.75	3.17	0.42	41	2	Control	NA
261	C4B	RNaseP	2.02	2	> 0.99	0.11	4	4	24.5628	25.1527	-0.5899	0.05	-0.01	1.01	1.95	2.08	0.13	35	2	Control	1
262	C4B	RNaseP	1.89	2	> 0.99	0.64	4	4	25.4023	25.8975	-0.4952	0.05	0.08	0.94	1.84	1.99	0.15	57	1	Control	0
263	C4B	RNaseP	2.01	2	> 0.99	0.14	4	4	26.0093	26.6479	-0.6386	0.04	-0.01	1.01	1.96	2.09	0.13	39	1	Control	1
264	C4B	RNaseP					4	0										24	1	Control	1
265	C4B	RNaseP	1.1	1	> 0.99	1.7	4	4	27.3574	27.1409	0.2165	0.07	0.86	0.55	1.06	1.17	0.12	22	1	Control	NA
266	C4B	RNaseP	2.02	2	> 0.99	0.33	4	4	26.7639	27.3796	-0.6157	0.04	-0.02	1.01	1.93	2.06	0.13	27	1	Control	NA
267	C4B	RNaseP	1.08	1	> 0.99	1.19	4	4	27.3023	27.0377	0.2645	0.08	0.9	0.54	1.02	1.14	0.11	46	1	Control	0
268	C4B	RNaseP	2.04	2	> 0.99	0.4	4	4	25.9425	26.5714	-0.6289	0.09	-0.03	1.02	1.9	2.19	0.29	58	1	Control	NA
269	C4B	RNaseP	2.07	2	> 0.99	0.58	4	4	26.1076	26.8021	-0.6945	0.05	-0.05	1.04	2.01	2.17	0.17	33	1	Control	1
270	C4B	RNaseP	2.04	2	> 0.99	0.62	4	4	26.7941	27.422	-0.628	0.07	-0.03	1.02	1.96	2.19	0.23	28	2	Control	NA
271	C4B	RNaseP	2.04	2	> 0.99	0.37	4	4	26.1958	26.8216	-0.6258	0.05	-0.03	1.02	1.97	2.15	0.17	37	1	Control	1
272	C4B	RNaseP	1.1	1	> 0.99	2.34	4	4	27.064	26.7982	0.2658	0.07	0.86	0.55	1.06	1.18	0.13	39	1	Control	1
273	C4B	RNaseP	1.08	1	> 0.99	1.9	4	4	25.961	25.6465	0.3145	0.07	0.89	0.54	1.04	1.15	0.12	30	1	Control	0
274	C4B	RNaseP	1.09	1	> 0.99	1.49	4	3	26.9652	26.7205	0.2446	0.09	0.88	0.55	1.03	1.16	0.13	43	1	Control	NA
275	C4B	RNaseP	1.92	2	> 0.99	0.17	4	4	26.2864	26.8291	-0.5427	0.05	0.06	0.96	1.84	1.99	0.15	51	1	Control	0
276	C4B	RNaseP	1.96	2	> 0.99	0.1	4	4	25.0158	25.5887	-0.5729	0.14	0.03	0.98	1.71	2.08	0.38	49	1	Control	NA
277	C4B	RNaseP	1.08	1	> 0.99	1.68	4	4	26.8578	26.5864	0.2714	0.09	0.89	0.54	0.99	1.13	0.14	52	1	Control	0
278	C4B	RNaseP	2.05	2	> 0.99	0.2	4	4	26.7075	27.3846	-0.6771	0.05	-0.03	1.02	1.97	2.14	0.17	42	2	Control	NA
279	C4B	RNaseP	1.94	2	> 0.99	0.09	4	4	26.3414	26.8995	-0.5581	0.05	0.04	0.97	1.89	2.01	0.12	22	2	Control	NA
280	C4B	RNaseP	1.96	2	> 0.99	0.05	4	4	25.5649	26.1637	-0.5988	0.05	0.03	0.98	1.87	2.01	0.14	26	1	Control	0
281	C4B	RNaseP	2.03	2	> 0.99	0.28	4	4	25.2809	25.8836	-0.6027	0.07	-0.02	1.02	1.92	2.12	0.2	24	1	Control	1
282	C4B	RNaseP	1.81	2	> 0.99	1.02	4	4	26.7268	27.2302	-0.5034	0.09	0.14	0.91	1.73	1.98	0.25	25	2	Control	1
283	C4B	RNaseP	1	1	> 0.99	0.07	4	4	26.5228	26.154	0.3688	0.06	1	0.5	0.97	1.07	0.1	53	1	Control	0
284	C4B	RNaseP	1.95	2	> 0.99	0.05	4	4	25.6258	26.1645	-0.5387	0.08	0.04	0.97	1.84	2.09	0.25	38	1	Control	NA
285	C4B	RNaseP	1.99	2	> 0.99	0.06	4	4	26.2338	26.8251	-0.5914	0.02	0.01	0.99	1.97	2.03	0.05	30	2	Control	1
286	C4B	RNaseP					4	0										55	2	Control	0
287	C4B	RNaseP	2.08	2	> 0.99	1.18	4	4	26.8976	27.5521	-0.6545	0.04	-0.06	1.04	2.01	2.14	0.14	21	2	Control	NA
288	C4B	RNaseP	1.01	1	> 0.99	0.18	4	4	26.1036	25.7001	0.4035	0.09	0.98	0.51	0.93	1.08	0.15	31	1	Control	1
289	C4B	RNaseP	1.94	2	> 0.99	0.05	4	4	26.0442	26.6011	-0.5569	0.08	0.04	0.97	1.81	2.05	0.23	53	1	Control	0
290	C4B	RNaseP	2	2	> 0.99	0.05	4	4	26.2868	26.9158	-0.6291	0.05	0	1	1.91	2.06	0.16	34	2	Control	NA
291	C4B	RNaseP	1.93	2	> 0.99	0.16	4	4	26.0703	26.6507	-0.5804	0.03	0.05	0.97	1.88	1.98	0.11	52	2	Control	NA
292	C4B	RNaseP	2.08	2	> 0.99	1.19	4	4	25.9831	26.6611	-0.6781	0.06	-0.06	1.04	2.01	2.2	0.19	26	1	Control	1
293	C4B	RNaseP	2.04	2	> 0.99	0.4	4	4	26.0444	26.7067	-0.6623	0.04	-0.03	1.02	1.99	2.12	0.13	30	1	Control	1
294	C4B	RNaseP	2.06	2	> 0.99	0.37	4	4	26.2134	26.898	-0.6846	0.09	-0.04	1.03	1.95	2.23	0.28	20	2	Control	NA
295	C4B	RNaseP	2	2	> 0.99	0.05	4	4	27.0528	27.6815	-0.6287	0.06	0	1	1.89	2.08	0.19	47	2	Control	0
296	C4B	RNaseP	1.87	2	> 0.99	0.26	4	4	26.0277	26.5582	-0.5304	0.1	0.1	0.93	1.73	1.98	0.26	26	2	Control	NA
297	C4B	RNaseP		0			4	4		27.2456								51	2	Control	0
298	C4B	RNaseP	1.94	2	> 0.99	0.1	4	4	26.1017	26.6599	-0.5582	0.07	0.04	0.97	1.86	2.09	0.23	50	2	Control	0
299	C4B	RNaseP	1.95	2	> 0.99	0.09	4	4	26.1987	26.7828	-0.5841	0.11	0.04	0.97	1.84	2.16	0.32	52	2	Control	NA
300	C4B	RNaseP	1.09	1	> 0.99	1.5	4	4	27.324	27.0763	0.2477	0.09	0.88	0.54	0.99	1.14	0.15	61	2	Control	0
301	C4B	RNaseP	1.89	2	> 0.99	0.31	4	4	26.7419	27.3019	-0.56	0.06	0.08	0.94	1.82	2	0.18	29	2	Control	NA
302	C4B	RNaseP	1.07	1	> 0.99	2.27	4	4	27.2248	26.9261	0.2988	0.02	0.9	0.54	1.06	1.09	0.03	49	2	Control	1
303	C4B	RNaseP	2.07	2	> 0.99	0.52	4	4	26.7037	27.3861	-0.6825	0.02	-0.05	1.04	2.05	2.12	0.08	56	2	Control	0
304	C4B	RNaseP	1.96	2	> 0.99	0.04	4	4	25.7508	26.3178	-0.5671	0.04	0.03	0.98	1.89	2.01	0.12	32	1	Control	0
305	C4B	RNaseP	2.71	3	> 0.99	1.67	4	4	25.4634	26.5235	-1.0601	0.08	-0.44	1.35	2.49	2.79	0.31	24	1	Control	NA
306	C4B	RNaseP	1.9	2	> 0.99	0.2	4	4	26.2862	26.8393	-0.553	0.1	0.08	0.95	1.73	2.04	0.31	41	1	Control	1
307	C4B	RNaseP	1.97	2	> 0.99	0.05	4	4	26.6045	27.182	-0.5775	0.06	0.02	0.99	1.88	2.06	0.18	45	2	Control	NA
308	C4B	RNaseP	2.05	2	> 0.99	0.37	4	4	26.1292	26.7628	-0.6335	0.1	-0.04	1.02	1.94	2.26	0.32	45	2	Control	0
309	C4B	RNaseP	2.06	2	> 0.99	0.37	4	4	26.3881	27.0591	-0.671	0.04	-0.04	1.03	2.02	2.15	0.13	29	2	Control	NA
310	C4B	RNaseP	1.98	2	> 0.99	0.04	4	4	25.4628	26.0287	-0.5659	0.04	0.01	0.99	1.92	2.04	0.12	56	1	Control	0
311	C4B	RNaseP	1.98	2	> 0.99	0.08	4	4	26.0532	26.6844	-0.6312	0.06	0.01	0.99	1.92	2.1	0.18	51	1	Control	NA
312	C4B	RNaseP	1.1	1	> 0.99	2.22	4	4	27.0343	26.7876	0.2467	0.08	0.87	0.55	1.03	1.18	0.15	53	2	Control	1
313	C4B	RNaseP	2.01	2	> 0.99	0.18	4	4	25.7874	26.3761	-0.5886	0.07	-0.01	1.01	1.93	2.15	0.22	32	1	Control	1
314	C4B	RNaseP	1.03	1	> 0.99	0.68	4	4	25.5976	25.2449	0.3526	0.11	0.95	0.52	0.93	1.13	0.2	55	1	Control	0
315	C4B	RNaseP	1.99	2	> 0.99	0.12	4	4	26.1933	26.8323	-0.6389	0.09	0.01	1	1.89	2.15	0.25	20	1	Control	NA
316	C4B	RNaseP	1.93	2	> 0.99	0.06	4	4	26.9328	27.5258	-0.5931	0.09	0.05	0.97	1.78	2.06	0.28	37	2	Control	NA
317	C4B	RNaseP					4	0										31	1	Control	0
318	C4B	RNaseP	2.87	3	> 0.99	0.17	4	4	25.3428	26.4607	-1.118	0.09	-0.52	1.43	2.66	3.08	0.42	38	2	Control	0
319	C4B	RNaseP	1.01	1	> 0.99	0.12	4	4	26.222	25.8652	0.3568	0.04	0.99	0.5	0.98	1.04	0.06	50	1	Control	NA
320	C4B	RNaseP	1.94	2	> 0.99	0.21	4	4	26.4838	27.0413	-0.5575	0.07	0.04	0.97	1.86	2.07	0.21	24	2	Control	NA
321	C4B	RNaseP	1.89	2	> 0.99	0.52	4	4	25.8952	26.3947	-0.4995	0.08	0.08	0.95	1.81	2.04	0.23	26	1	Control	1
322	C4B	RNaseP	1.96	2	> 0.99	0.04	4	4	26.029	26.6452	-0.6162	0.06	0.03	0.98	1.88	2.07	0.18	29	2	Control	1
323	C4B	RNaseP	1.06	1	> 0.99	1.63	4	4	27.4569	27.1453	0.3116	0.11	0.91	0.53	0.96	1.15	0.19	35	1	Control	1
324	C4B	RNaseP	1.06	1	> 0.99	1.61	4	4	27.0998	26.8033	0.2965	0.05	0.92	0.53	1.02	1.11	0.09	31	2	Control	1
325	C4B	RNaseP	2	2	> 0.99	0.14	4	4	26.4323	27.0659	-0.6336	0.02	0	1	1.98	2.04	0.06	56	1	Control	NA
326	C4B	RNaseP	1.92	2	> 0.99	0.23	4	4	26.6161	27.1807	-0.5646	0.03	0.06	0.96	1.88	1.97	0.09	42	2	Control	0
327	C4B	RNaseP					4	0										42	2	Control	1
328	C4B	RNaseP	1.98	2	> 0.99	0.08	4	4	27.3954	28.0261	-0.6308	0.04	0.01	0.99	1.92	2.03	0.11	23	2	Control	NA
329	C4B	RNaseP	1.08	1	> 0.99	1.79	4	4	26.1778	25.9057	0.2721	0.11	0.89	0.54	0.99	1.16	0.17	36	1	Control	1
330	C4B	RNaseP	1.97	2	> 0.99	0.03	4	4	26.3082	26.91	-0.6018	0.05	0.02	0.99	1.91	2.07	0.16	37	2	Control	NA
331	C4B	RNaseP	1.06	1	> 0.99	1.23	4	4	27.3286	27.0599	0.2687	0.03	0.91	0.53	1.03	1.09	0.05	36	1	Control	1
332	C4B	RNaseP	1.05	1	> 0.99	1.47	4	4	26.6874	26.3576	0.3298	0.07	0.93	0.53	0.98	1.09	0.12	47	2	Control	NA
333	C4B	RNaseP	1.07	1	> 0.99	2.03	4	4	26.4862	26.1818	0.3044	0.05	0.9	0.53	1.03	1.1	0.07	35	2	Control	NA
334	C4B	RNaseP	2.86	3	> 0.99	0.09	4	4	25.3906	26.5362	-1.1457	0.06	-0.51	1.43	2.76	3.03	0.27	27	2	Control	0
335	C4B	RNaseP	1.99	2	> 0.99	0.07	4	4	26.407	26.9954	-0.5885	0.08	0.01	0.99	1.9	2.14	0.24	42	2	Control	1
336	C4B	RNaseP	1.95	2	> 0.99	0.07	4	4	26.3181	26.8999	-0.5818	0.02	0.04	0.97	1.9	1.97	0.06	48	1	Control	0
337	C4B	RNaseP	1.91	2	> 0.99	0.08	4	4	26.5395	27.1182	-0.5787	0.07	0.07	0.96	1.8	2.01	0.21	45	2	Control	0
338	C4B	RNaseP					4	0										26	1	Control	1
339	C4B	RNaseP	1.92	2	> 0.99	0.09	4	4	26.1287	26.6934	-0.5647	0.07	0.06	0.96	1.79	2.01	0.22	47	1	Control	0
340	C4B	RNaseP	1.11	1	> 0.99	2.83	4	4	27.2996	27.0505	0.2491	0.08	0.85	0.56	1.06	1.2	0.14	46	1	Control	1
341	C4B	RNaseP	1.05	1	> 0.99	1.26	4	4	25.2747	24.926	0.3487	0.05	0.93	0.53	1.02	1.09	0.08	52	2	Control	0
342	C4B	RNaseP	2.02	2	> 0.99	0.2	4	4	26.6834	27.2947	-0.6113	0.05	-0.01	1.01	1.95	2.11	0.16	62	2	Control	0
343	C4B	RNaseP					4	0										48	2	Control	0
344	C4B	RNaseP	2.66	3	> 0.99	2.25	4	4	25.0752	26.1109	-1.0357	0.04	-0.41	1.33	2.59	2.76	0.17	40	1	Control	NA
345	C4B	RNaseP	1.1	1	> 0.99	2.39	4	4	27.1146	26.871	0.2436	0.09	0.87	0.55	1	1.16	0.15	31	2	Control	1
346	C4B	RNaseP	1.08	1	> 0.99	1.79	4	4	26.9437	26.672	0.2717	0.08	0.89	0.54	1.01	1.15	0.14	37	1	Control	NA
347	C4B	RNaseP	1.09	1	> 0.99	1.32	4	4	27.3013	27.0676	0.2337	0.13	0.88	0.54	0.95	1.15	0.2	36	2	Control	NA
348	C4B	RNaseP	1.9	2	> 0.99	0.4	4	4	26.0754	26.6214	-0.546	0.05	0.08	0.95	1.83	1.99	0.16	41	2	Control	1
349	C4B	RNaseP	2.04	2	> 0.99	0.35	4	4	26.2271	26.9027	-0.6756	0.05	-0.03	1.02	1.95	2.1	0.15	40	1	Control	0
350	C4B	RNaseP	2.78	3	> 0.99	0.51	4	4	25.9841	27.0923	-1.1083	0.07	-0.48	1.39	2.62	2.94	0.32	40	2	Control	1
351	C4B	RNaseP	1.95	2	> 0.99	0.03	4	4	25.2763	25.8644	-0.588	0.03	0.03	0.98	1.92	2.01	0.09	28	1	Control	1
352	C4B	RNaseP	2	2	> 0.99	0.07	4	4	26.4523	27.0737	-0.6215	0.04	0	1	1.96	2.09	0.13	46	2	Control	NA
353	C4B	RNaseP					4	0										56	2	Control	NA
354	C4B	RNaseP	1.88	2	> 0.99	0.54	4	4	24.4758	24.9669	-0.4912	0.07	0.09	0.94	1.8	1.98	0.18	49	1	Control	0
355	C4B	RNaseP	2.1	2	> 0.99	0.79	4	4	25.8767	26.5718	-0.6951	0.1	-0.07	1.05	1.96	2.25	0.29	44	1	Control	1
356	C4B	RNaseP	1.87	2	> 0.99	0.61	4	4	25.6419	26.169	-0.5271	0.05	0.09	0.94	1.82	1.96	0.14	29	2	Control	1
357	C4B	RNaseP	1.93	2	> 0.99	0.06	4	4	26.48	27.072	-0.5921	0.09	0.05	0.96	1.79	2.04	0.25	27	1	Control	NA
358	C4B	RNaseP	1.97	2	> 0.99	0.05	4	4	26.706	27.2828	-0.5768	0.07	0.02	0.98	1.86	2.06	0.2	30	2	Control	1
359	C4B	RNaseP	1.95	2	> 0.99	0.06	4	4	25.2348	25.7797	-0.5449	0.11	0.03	0.98	1.81	2.16	0.35	61	2	Control	1
360	C4B	RNaseP	1.05	1	> 0.99	1.51	4	4	27.1749	26.8426	0.3323	0.04	0.93	0.52	1.01	1.07	0.06	31	1	Control	1
361	C4B	RNaseP		0			4	4		26.9071								51	2	Control	0
362	C4B	RNaseP	1.07	1	> 0.99	1.7	4	4	26.815	26.5072	0.3078	0.05	0.91	0.53	1.03	1.11	0.08	55	2	Control	NA
363	C4B	RNaseP	1.94	2	> 0.99	0.1	4	4	25.7309	26.2845	-0.5536	0.08	0.04	0.97	1.86	2.11	0.25	31	1	Control	0
364	C4B	RNaseP	2.6	3	> 0.99	1.06	4	4	23.7994	24.7776	-0.9781	0.18	-0.38	1.3	2.16	2.82	0.66	21	2	Control	NA
365	C4B	RNaseP	1.92	2	> 0.99	0.37	4	4	25.3409	25.8608	-0.5199	0.02	0.06	0.96	1.9	1.95	0.05	41	1	Control	0
366	C4B	RNaseP	2	2	> 0.99	0.08	4	4	26.3171	26.9495	-0.6324	0.09	0	1	1.83	2.08	0.25	21	2	Control	1
367	C4B	RNaseP	2.91	3	> 0.99	0.11	4	4	25.1891	26.3262	-1.1371	0.1	-0.54	1.45	2.65	3.13	0.47	27	1	Control	1
368	C4B	RNaseP	1.93	2	> 0.99	0.07	4	4	25.7782	26.354	-0.5758	0.07	0.05	0.96	1.86	2.06	0.2	34	2	Control	1
369	C4B	RNaseP	1.05	1	> 0.99	1.3	4	4	27.4188	27.088	0.3308	0.04	0.93	0.53	1.03	1.08	0.05	49	2	Control	NA
370	C4B	RNaseP	1.79	2	> 0.99	1.5	4	4	26.3673	26.8494	-0.4821	0.05	0.16	0.89	1.7	1.85	0.15	21	2	Control	1
371	C4B	RNaseP	1.96	2	> 0.99	0.04	4	4	26.127	26.7177	-0.5906	0.04	0.03	0.98	1.9	2.03	0.13	58	1	Control	0
372	C4B	RNaseP	1.09	1	> 0.99	1.29	4	4	27.475	27.2458	0.2292	0.08	0.87	0.55	1.02	1.14	0.13	39	1	Control	1
373	C4B	RNaseP	3.04	3	> 0.99	0.17	4	4	25.943	27.1765	-1.2334	0.08	-0.6	1.52	2.83	3.25	0.42	37	1	Control	NA
374	C4B	RNaseP	1.91	2	> 0.99	0.07	4	4	26.597	27.1757	-0.5788	0.14	0.07	0.96	1.68	2.13	0.45	38	1	Control	0
375	C4B	RNaseP	1.11	1	> 0.99	1.65	4	4	26.9589	26.7506	0.2083	0.07	0.85	0.55	1.06	1.19	0.13	59	2	Control	NA
376	C4B	RNaseP	2.02	2	> 0.99	0.18	4	4	25.1506	25.7399	-0.5893	0.04	-0.01	1.01	1.96	2.09	0.13	22	1	Control	NA
377	C4B	RNaseP					4	0										28	2	Control	1
378	C4B	RNaseP	1.93	2	> 0.99	0.11	4	4	25.3384	25.8656	-0.5272	0.04	0.05	0.97	1.89	2.01	0.12	47	1	Control	NA
379	C4B	RNaseP	1.09	1	> 0.99	2.57	4	4	27.0817	26.8015	0.2802	0.07	0.88	0.54	1.03	1.14	0.11	55	1	Control	1
380	C4B	RNaseP		0			4	4		27.3079								51	1	Control	0
381	C4B	RNaseP	1.91	2	> 0.99	0.1	4	4	26.2473	26.814	-0.5668	0.05	0.06	0.96	1.84	2	0.16	34	1	Control	NA
382	C4B	RNaseP	1.97	2	> 0.99	0.05	4	4	25.8572	26.4672	-0.6099	0.14	0.02	0.99	1.81	2.18	0.37	61	1	Control	1
383	C4B	RNaseP	1.94	2	> 0.99	0.13	4	4	25.3846	25.9172	-0.5326	0.04	0.05	0.97	1.89	2	0.11	48	2	Control	NA
384	C4B	RNaseP	1.88	2	> 0.99	0.88	4	4	25.8124	26.322	-0.5096	0.08	0.09	0.94	1.76	1.97	0.21	26	2	Control	NA
385	C4B	RNaseP	1.97	2	> 0.99	0.04	4	4	25.6546	26.2082	-0.5536	0.08	0.02	0.98	1.83	2.07	0.24	39	1	Control	NA
386	C4B	RNaseP	2.07	2	> 0.99	0.51	4	4	26.2824	26.9641	-0.6816	0.08	-0.05	1.04	1.96	2.17	0.21	30	1	Control	1
387	C4B	RNaseP	2.15	2	> 0.99	1.99	4	4	26.1599	26.8619	-0.702	0.06	-0.1	1.07	2.05	2.23	0.18	43	1	Control	NA
388	C4B	RNaseP	1.1	1	> 0.99	3.05	4	4	27.3672	27.1021	0.2651	0.12	0.86	0.55	0.98	1.18	0.2	24	2	Control	NA
389	C4B	RNaseP	1.85	2	> 0.99	0.33	4	4	25.8703	26.4056	-0.5354	0.11	0.11	0.93	1.66	2	0.34	25	2	Control	NA
390	C4B	RNaseP	1.87	2	> 0.99	0.49	4	4	25.3329	25.8643	-0.5314	0.04	0.1	0.93	1.79	1.91	0.12	27	2	Control	NA
391	C4B	RNaseP	1.04	1	> 0.99	0.62	4	4	27.3113	26.9991	0.3122	0.05	0.94	0.52	1.01	1.09	0.07	46	1	Control	NA
392	C4B	RNaseP	2.93	3	> 0.99	0.03	4	4	26.0296	27.2123	-1.1827	0.09	-0.55	1.47	2.77	3.18	0.41	51	1	Control	1
393	C4B	RNaseP	1.94	2	> 0.99	0.05	4	3	25.984	26.5148	-0.5308	0.04	0.05	0.97	1.9	2	0.1	44	2	Control	NA
394	C4B	RNaseP	2.05	2	> 0.99	0.52	4	4	25.6605	26.2964	-0.6359	0.11	-0.04	1.03	1.84	2.22	0.38	54	2	Control	0
395	C4B	RNaseP	2.01	2	> 0.99	0.13	4	4	26.0346	26.6392	-0.6045	0.07	-0.01	1	1.93	2.14	0.21	49	1	Control	NA
396	C4B	RNaseP	1.98	2	> 0.99	0.03	4	4	24.4023	24.9665	-0.5642	0.08	0.01	0.99	1.88	2.09	0.21	43	1	Control	NA
397	C4B	RNaseP	1.07	1	> 0.99	1.06	4	4	26.889	26.6177	0.2714	0.08	0.9	0.54	1.02	1.16	0.14	42	1	Control	NA
398	C4B	RNaseP		0			4	4		27.2085								21	2	Control	1
399	C4B	RNaseP	2.04	2	> 0.99	0.31	4	4	26.8322	27.5072	-0.675	0.12	-0.03	1.02	1.87	2.29	0.42	49	2	Control	NA
400	C4B	RNaseP	2.02	2	> 0.99	0.19	4	4	26.1677	26.7803	-0.6126	0.06	-0.01	1.01	1.9	2.12	0.22	24	2	Control	NA
401	C4B	RNaseP	2.88	3	> 0.99	0.12	4	4	25.5868	26.7356	-1.1488	0.08	-0.53	1.44	2.64	2.98	0.34	45	1	Control	NA
402	C4B	RNaseP	1.83	2	> 0.99	0.61	4	4	26.9256	27.4379	-0.5123	0.1	0.13	0.91	1.73	1.98	0.25	30	1	Control	1
403	C4B	RNaseP	2	2	> 0.99	0.3	4	4	26.0523	26.673	-0.6207	0.03	0	1	1.95	2.02	0.08	21	1	Control	NA
404	C4B	RNaseP	2.01	2	> 0.99	0.18	4	4	26.3563	26.9623	-0.606	0.01	-0.01	1	2	2.02	0.02	22	2	Control	NA
405	C4B	RNaseP	2.02	2	> 0.99	0.16	4	4	26.1403	26.7519	-0.6116	0.12	-0.01	1.01	1.86	2.2	0.34	49	1	Control	0
406	C4B	RNaseP	1.11	1	> 0.99	2.67	4	4	27.0176	26.7628	0.2548	0.09	0.85	0.55	1.01	1.17	0.16	52	2	Control	NA
407	C4B	RNaseP	1.09	1	> 0.99	2.16	4	4	27.1161	26.833	0.2831	0.08	0.88	0.54	1.03	1.14	0.11	22	2	Control	1
408	C4B	RNaseP					4	0										37	2	Control	NA
409	C4B	RNaseP	2.06	2	> 0.99	0.81	4	4	27.0139	27.6752	-0.6613	0.05	-0.04	1.03	1.95	2.11	0.15	56	2	Control	1
410	C4B	RNaseP		0			4	4		25.9177								54	2	Control	0
411	C4B	RNaseP	1.89	2	> 0.99	0.34	4	4	25.3082	25.8497	-0.5415	0.09	0.08	0.95	1.77	2.04	0.27	44	1	Control	0
412	C4B	RNaseP	2.06	2	> 0.99	0.57	4	4	25.4262	26.0453	-0.6191	0.08	-0.04	1.03	1.93	2.22	0.29	33	1	Control	NA
413	C4B	RNaseP	1.97	2	> 0.99	0.04	4	4	26.5678	27.1424	-0.5746	0.04	0.02	0.98	1.88	2.01	0.13	46	1	Control	1
414	C4B	RNaseP	2.19	2	> 0.99	1.29	4	4	26.0976	26.8561	-0.7585	0.16	-0.13	1.09	1.97	2.51	0.54	55	1	Control	1
415	C4B	RNaseP	2.03	2	> 0.99	0.23	4	4	25.1974	25.7946	-0.5971	0.05	-0.02	1.01	1.97	2.12	0.16	44	2	Control	NA
416	C4B	RNaseP					4	0										40	1	Control	0
417	C4B	RNaseP	1.91	2	> 0.99	0.06	4	4	26.5493	27.1287	-0.5795	0.11	0.06	0.96	1.73	2.06	0.33	29	1	Control	1
418	C4B	RNaseP	2.04	2	> 0.99	0.48	4	4	25.9555	26.6089	-0.6534	0.06	-0.03	1.02	1.95	2.14	0.19	48	2	Control	NA
419	C4B	RNaseP	2	2	> 0.99	0.11	4	4	26.0841	26.6828	-0.5988	0.09	0	1	1.89	2.17	0.28	50	2	Control	1
420	C4B	RNaseP	1.06	1	> 0.99	1.61	4	4	26.2345	25.9021	0.3324	0.05	0.91	0.53	1.02	1.1	0.08	28	2	Control	NA
421	C4B	RNaseP		0			4	4		26.7021								52	1	Control	0
422	C4B	RNaseP	2.03	2	> 0.99	0.18	4	4	26.109	26.7506	-0.6416	0.08	-0.02	1.01	1.91	2.18	0.27	42	1	Control	NA
423	C4B	RNaseP	1.98	2	> 0.99	0.06	4	4	25.9708	26.5852	-0.6143	0.07	0.02	0.99	1.84	2.04	0.2	40	1	Control	1
424	C4B	RNaseP	1.86	2	> 0.99	0.48	4	4	26.4574	26.9991	-0.5417	0.08	0.1	0.93	1.73	1.97	0.24	22	1	Control	NA
425	C4B	RNaseP	2.05	2	> 0.99	0.61	4	4	25.8578	26.5142	-0.6564	0.03	-0.03	1.02	1.99	2.1	0.11	30	2	Control	NA
426	C4B	RNaseP	1.03	1	> 0.99	0.47	4	4	26.6136	26.2829	0.3307	0.12	0.95	0.52	0.92	1.12	0.2	42	1	Control	NA
427	C4B	RNaseP					4	0										39	1	Control	1
428	C4B	RNaseP	1.97	2	> 0.99	0.04	4	4	24.5726	25.1695	-0.5969	0.13	0.02	0.98	1.75	2.14	0.39	53	1	Control	0
429	C4B	RNaseP		0			4	4		27.4067								31	2	Control	1
430	C4B	RNaseP	1.97	2	> 0.99	0.04	4	4	26.4844	27.0817	-0.5972	0.04	0.02	0.98	1.92	2.05	0.13	38	1	Control	1
431	C4B	RNaseP	1.03	1	> 0.99	0.35	4	4	27.0119	26.6954	0.3165	0.08	0.96	0.51	0.98	1.11	0.13	34	1	Control	NA
432	C4B	RNaseP	1.87	2	> 0.99	0.84	4	4	26.1728	26.6946	-0.5218	0.05	0.1	0.93	1.8	1.95	0.14	26	1	Control	1
433	C4B	RNaseP	1.99	2	> 0.99	0.05	4	4	24.3079	24.8814	-0.5735	0.06	0	1	1.91	2.1	0.2	49	1	Control	NA
434	C4B	RNaseP	1.01	1	> 0.99	0.12	4	4	26.0672	25.6776	0.3896	0.18	0.99	0.5	0.86	1.15	0.3	25	1	Control	NA
435	C4B	RNaseP	1.06	1	> 0.99	1.49	4	4	24.9165	24.5838	0.3327	0.09	0.91	0.53	0.98	1.14	0.15	44	1	Control	0
436	C4B	RNaseP					4	0										27	2	Control	NA
437	C4B	RNaseP	1.07	1	> 0.99	1.69	4	4	27.0145	26.7325	0.282	0.05	0.9	0.53	1.02	1.1	0.08	27	1	Control	1
438	C4B	RNaseP	2.58	3	0.85	1.97	4	4	26.2123	27.2261	-1.0138	0.04	-0.37	1.29	2.54	2.68	0.14	26	2	Control	NA
439	C4B	RNaseP	1.95	2	> 0.99	0.03	4	4	25.3677	25.9079	-0.5402	0.03	0.04	0.97	1.9	2	0.1	53	2	Control	NA
440	C4B	RNaseP	1.81	2	> 0.99	0.8	4	4	24.7263	25.1802	-0.454	0.17	0.14	0.9	1.56	2.04	0.47	23	1	Control	NA
441	C4B	RNaseP	2.06	2	> 0.99	0.52	4	4	26.1343	26.7968	-0.6625	0.1	-0.04	1.03	1.88	2.21	0.33	32	1	Control	NA
442	C4B	RNaseP	0.99	1	> 0.99	0.08	4	4	27.6553	27.2848	0.3705	0.07	1.01	0.5	0.96	1.06	0.1	24	2	Control	1
443	C4B	RNaseP	2.03	2	> 0.99	0.6	4	4	26.074	26.6966	-0.6227	0.01	-0.02	1.02	2.02	2.06	0.04	32	2	Control	1
444	C4B	RNaseP	1.94	2	> 0.99	0.05	4	4	26.5178	27.1168	-0.5991	0.07	0.04	0.97	1.86	2.07	0.21	43	2	Control	1
445	C4B	RNaseP	1.96	2	> 0.99	0.08	4	4	26.5855	27.1589	-0.5734	0.05	0.03	0.98	1.9	2.05	0.15	22	2	Control	1
446	C4B	RNaseP	2.03	2	> 0.99	0.25	4	4	26.4984	27.162	-0.6636	0.06	-0.02	1.01	1.95	2.12	0.17	27	1	Control	1
447	C4B	RNaseP	1.91	2	> 0.99	0.16	4	4	26.2916	26.868	-0.5764	0.03	0.07	0.95	1.87	1.96	0.09	39	1	Control	NA
448	C4B	RNaseP	2.05	2	> 0.99	0.44	4	4	26.5683	27.2339	-0.6656	0.05	-0.03	1.02	1.96	2.13	0.16	19	2	Control	NA
449	C4B	RNaseP	1.11	1	> 0.99	1.61	4	4	27.3094	27.1079	0.2015	0.14	0.85	0.56	1.02	1.23	0.21	32	1	Control	NA
450	C4B	RNaseP	1.95	2	> 0.99	0.14	4	4	25.3978	25.9361	-0.5383	0.02	0.04	0.97	1.92	1.97	0.05	26	1	Control	NA
451	C4B	RNaseP	0.91	1	> 0.99	0.57	4	4	27.4394	26.9466	0.4928	0.14	1.14	0.45	0.82	1.04	0.22	60	2	Control	0
452	C4B	RNaseP	2	2	> 0.99	0.09	4	4	25.2054	25.7866	-0.5812	0.06	0	1	1.94	2.12	0.18	47	1	Control	1
453	C4B	RNaseP	1.06	1	> 0.99	1.47	4	4	26.4727	26.1576	0.3151	0.06	0.91	0.53	1.02	1.11	0.09	47	1	Control	1
454	C4B	RNaseP	1.97	2	> 0.99	0.06	4	4	26.0802	26.6838	-0.6036	0.04	0.02	0.99	1.91	2.02	0.12	31	1	Control	1
455	C4B	RNaseP	1.97	2	> 0.99	0.04	4	4	25.8761	26.476	-0.5999	0.08	0.02	0.98	1.81	2.03	0.22	49	1	Control	0
456	C4B	RNaseP	2.02	2	> 0.99	0.08	4	4	26.6399	27.3003	-0.6604	0.13	-0.02	1.01	1.84	2.3	0.46	31	1	Control	1
457	C4B	RNaseP	1.06	1	> 0.99	1.59	4	4	26.091	25.7508	0.3402	0.02	0.92	0.53	1.05	1.08	0.04	52	2	Control	0
458	C4B	RNaseP	1.99	2	> 0.99	0.08	4	4	25.8728	26.4664	-0.5936	0.07	0	1	1.9	2.11	0.2	34	1	Control	NA
459	C4B	RNaseP	2.01	2	> 0.99	0.37	4	4	26.3678	26.9768	-0.609	0.05	-0.01	1.01	1.95	2.08	0.13	31	1	Control	NA
460	C4B	RNaseP	1.05	1	> 0.99	0.65	4	4	26.9648	26.6529	0.3118	0.15	0.93	0.52	0.93	1.15	0.22	60	2	Control	NA
461	C4B	RNaseP	2.12	2	> 0.99	0.92	4	4	26.904	27.616	-0.7121	0.06	-0.08	1.06	2.05	2.24	0.19	51	1	Control	NA
462	C4B	RNaseP	1.04	1	> 0.99	1.15	4	4	26.7434	26.3751	0.3683	0.04	0.95	0.52	1	1.07	0.07	27	2	Control	NA
463	C4B	RNaseP	2.03	2	> 0.99	0.24	4	4	26.5919	27.2467	-0.6548	0.09	-0.02	1.02	1.89	2.15	0.26	45	1	Control	NA
464	C4B	RNaseP	2.02	2	> 0.99	0.36	4	4	26.1369	26.7491	-0.6123	0.08	-0.01	1.01	1.91	2.15	0.25	42	2	Control	1
465	C4B	RNaseP	3.51	3	< 0.50	2.86	4	4	25.5682	27.0222	-1.454	0.05	-0.81	1.75	3.44	3.68	0.24	59	1	Control	0
466	C4B	RNaseP	1.09	1	> 0.99	2.39	4	4	26.8771	26.6188	0.2583	0.05	0.88	0.54	1.04	1.12	0.08	33	1	Control	NA
467	C4B	RNaseP	1.95	2	> 0.99	0.04	4	4	26.5161	27.123	-0.6069	0.03	0.04	0.97	1.89	1.99	0.09	39	1	Control	NA
468	C4B	RNaseP	1.05	1	> 0.99	1.34	4	4	27.5952	27.2677	0.3275	0.06	0.93	0.53	1	1.09	0.08	20	2	Control	1
469	C4B	RNaseP	1.89	2	> 0.99	0.33	4	4	24.9519	25.469	-0.5171	0.05	0.08	0.95	1.8	1.98	0.18	55	1	Control	0
470	C4B	RNaseP	1.88	2	> 0.99	0.41	4	4	24.8626	25.3732	-0.5105	0.1	0.09	0.94	1.71	1.95	0.25	39	2	Control	1
471	C4B	RNaseP					4	0										46	1	Control	NA
472	C4B	RNaseP	1.95	2	> 0.99	0.06	4	4	26.2403	26.7845	-0.5442	0.1	0.03	0.98	1.79	2.1	0.31	42	1	Control	NA
473	C4B	RNaseP	2.01	2	> 0.99	0.18	4	4	26.248	26.875	-0.627	0.04	-0.01	1	1.94	2.07	0.12	37	2	Control	1
474	C4B	RNaseP	2.9	3	> 0.99	0.03	4	4	25.9641	27.13	-1.1659	0.08	-0.54	1.45	2.77	3.12	0.35	43	2	Control	NA
475	C4B	RNaseP	1.96	2	> 0.99	0.04	4	4	25.9247	26.4913	-0.5666	0.06	0.03	0.98	1.85	2.03	0.17	41	2	Control	NA
476	C4B	RNaseP	1.87	2	> 0.99	0.62	4	4	26.0177	26.5442	-0.5264	0.04	0.1	0.94	1.82	1.94	0.12	45	1	Control	1
477	C4B	RNaseP	2.07	2	> 0.99	0.72	4	4	25.4405	26.0654	-0.6249	0.08	-0.05	1.03	1.95	2.23	0.28	45	1	Control	0
478	C4B	RNaseP	1.07	1	> 0.99	1.91	4	4	27.1666	26.8866	0.28	0.03	0.9	0.54	1.04	1.09	0.05	40	1	Control	1
479	C4B	RNaseP	2.03	2	> 0.99	0.46	4	4	26.5846	27.2081	-0.6235	0.06	-0.02	1.02	1.93	2.1	0.17	41	2	Control	0
480	C4B	RNaseP	1.04	1	> 0.99	0.81	4	4	27.8079	27.4666	0.3413	0.08	0.94	0.52	0.99	1.11	0.13	25	2	Control	NA
481	C4B	RNaseP	1.94	2	> 0.99	0.06	4	4	26.105	26.6583	-0.5533	0.13	0.05	0.97	1.83	2.21	0.38	45	2	Control	0
482	C4B	RNaseP	1.83	2	> 0.99	0.6	4	4	26.3547	26.9277	-0.573	0.07	0.13	0.91	1.73	1.95	0.23	96	1	Case	NA
483	C4B	RNaseP	1.97	2	> 0.99	0.02	4	4	26.2885	26.8682	-0.5797	0.03	0.02	0.98	1.92	2.03	0.11	99	1	Case	NA
484	C4B	RNaseP	2.01	2	> 0.99	0.07	4	4	26.0979	26.7831	-0.6852	0.09	-0.01	1.01	1.85	2.12	0.26	102	2	Case	0
485	C4B	RNaseP	1.95	2	> 0.99	0.07	4	4	26.1553	26.7583	-0.6029	0.03	0.04	0.97	1.89	2	0.1	101	1	Case	0
486	C4B	RNaseP	2.1	2	> 0.99	1.12	4	4	26.2183	26.8961	-0.6778	0.08	-0.07	1.05	2.01	2.28	0.26	97	1	Case	1
487	C4B	RNaseP	1.05	1	> 0.99	0.96	4	4	27.1489	26.8222	0.3267	0.08	0.93	0.52	0.99	1.13	0.13	99	1	Case	0
488	C4B	RNaseP	2.69	3	0.98	0.97	4	4	25.763	26.8918	-1.1288	0.09	-0.43	1.34	2.47	2.84	0.37	97	1	Case	0
489	C4B	RNaseP	1.77	2	> 0.99	0.98	4	4	25.2181	25.6561	-0.438	0.14	0.18	0.88	1.53	1.91	0.38	96	1	Case	NA
490	C4B	RNaseP	1.87	2	> 0.99	0.6	4	4	25.8648	26.4216	-0.5568	0.01	0.1	0.93	1.85	1.88	0.03	96	1	Case	NA
491	C4B	RNaseP	1.96	2	> 0.99	0.04	4	4	26.3905	26.9506	-0.5602	0.09	0.03	0.98	1.82	2.11	0.29	95	1	Case	NA
492	C4B	RNaseP	1.97	2	> 0.99	0.04	4	4	26.7864	27.3543	-0.5679	0.11	0.02	0.98	1.82	2.14	0.33	100	2	Case	NA
493	C4B	RNaseP	2.01	2	> 0.99	0.12	4	4	26.1969	26.7967	-0.5997	0.07	-0.01	1.01	1.92	2.14	0.22	95	1	Case	NA
494	C4B	RNaseP	0.99	1	> 0.99	0.03	4	4	26.7754	26.3566	0.4189	0.11	1.01	0.5	0.94	1.11	0.17	101	2	Case	NA
495	C4B	RNaseP	1.11	1	> 0.99	1.41	4	4	27.2292	26.9659	0.2633	0.1	0.85	0.55	1.03	1.2	0.17	101	2	Case	0
496	C4B	RNaseP	2.02	2	> 0.99	0.15	4	4	26.2279	26.836	-0.6081	0.06	-0.02	1.01	1.95	2.14	0.18	101	2	Case	0
497	C4B	RNaseP	1.1	1	> 0.99	2.26	4	4	27.4456	27.2336	0.2121	0.06	0.87	0.55	1.07	1.17	0.1	96	1	Case	0
498	C4B	RNaseP	1.88	2	> 0.99	0.46	4	4	26.4691	26.9672	-0.4981	0.07	0.09	0.94	1.77	1.98	0.21	95	2	Case	0
499	C4B	RNaseP	1.96	2	> 0.99	0.03	3	3	26.3806	26.9385	-0.558	0.05	0.03	0.98	1.89	2.02	0.13	95	1	Case	0
500	C4B	RNaseP	1.14	1	> 0.99	2.98	4	4	27.3139	27.1117	0.2022	0.07	0.81	0.57	1.06	1.19	0.13	98	1	Case	NA
501	C4B	RNaseP	3.28	3	0.94	1.39	4	4	24.7956	26.0982	-1.3026	0.06	-0.71	1.64	3.18	3.49	0.31	103	2	Case	NA
502	C4B	RNaseP	1.8	2	> 0.99	1.1	4	4	26.421	26.9092	-0.4882	0.05	0.15	0.9	1.74	1.89	0.16	103	1	Case	NA
503	C4B	RNaseP	0.95	1	> 0.99	0.09	4	4	26.681	26.2923	0.3887	0.07	1.07	0.48	0.9	1.01	0.11	104	2	Case	NA
504	C4B	RNaseP	3.89	4	> 0.99	0.04	4	4	25.2316	26.7962	-1.5646	0.06	-0.96	1.95	3.74	4.09	0.35	98	1	Case	NA
505	C4B	RNaseP					4	0										97	1	Case	NA
506	C4B	RNaseP	1.91	2	> 0.99	0.13	4	4	25.6062	26.1276	-0.5214	0.09	0.07	0.95	1.78	2.04	0.26	94	1	Case	0
507	C4B	RNaseP	1.06	1	> 0.99	1.05	4	4	27.4768	27.2636	0.2132	0.05	0.92	0.53	1.03	1.11	0.08	96	1	Case	0
508	C4B	RNaseP	1.11	1	> 0.99	1.39	4	4	27.1576	26.9539	0.2036	0.06	0.84	0.56	1.06	1.17	0.11	100	1	Case	0
509	C4B	RNaseP	2.72	3	0.98	0.69	4	4	26.1365	27.2194	-1.0829	0.11	-0.44	1.36	2.48	2.9	0.43	97	1	Case	0
510	C4B	RNaseP	2.66	3	0.99	1.77	4	4	25.4817	26.4978	-1.0161	0.09	-0.41	1.33	2.45	2.79	0.34	97	1	Case	0
511	C4B	RNaseP	1.84	2	> 0.99	0.58	4	4	26.8321	27.415	-0.5829	0.12	0.12	0.92	1.65	1.99	0.34	96	1	Case	0
512	C4B	RNaseP	1.1	1	> 0.99	2.33	4	4	26.2897	26.0335	0.2562	0.04	0.86	0.55	1.08	1.14	0.06	98	1	Case	0
513	C4B	RNaseP	1.86	2	> 0.99	0.51	4	4	26.5461	27.0358	-0.4897	0.07	0.1	0.93	1.79	2	0.21	95	1	Case	0
514	C4B	RNaseP	1.95	2	> 0.99	0.03	4	4	26.0251	26.5769	-0.5518	0.08	0.04	0.97	1.88	2.11	0.22	94	1	Case	0
515	C4B	RNaseP	2.63	3	0.92	1.69	4	4	25.4214	26.4068	-0.9854	0.04	-0.39	1.31	2.56	2.73	0.18	94	1	Case	0
516	C4B	RNaseP	1.06	1	> 0.99	1.51	4	4	27.0445	26.7331	0.3114	0.04	0.92	0.53	1.03	1.09	0.06	98	1	Case	1
517	C4B	RNaseP	1.85	2	> 0.99	0.53	4	4	26.5536	27.1443	-0.5907	0.07	0.11	0.93	1.76	1.97	0.21	96	1	Case	0
518	C4B	RNaseP		0			4	4		26.5505								102	2	Case	0
519	C4B	RNaseP		0			4	4		27.4846								96	1	Case	0
520	C4B	RNaseP	1.06	1	> 0.99	1.26	4	4	27.5516	27.238	0.3135	0.06	0.92	0.53	1.01	1.1	0.09	98	1	Case	0
521	C4B	RNaseP	2.02	2	> 0.99	0.14	4	4	26.0265	26.6805	-0.654	0.06	-0.01	1.01	1.94	2.15	0.21	100	1	Case	0
522	C4B	RNaseP					4	0										99	1	Case	0
523	C4B	RNaseP	1.94	2	> 0.99	0.04	4	4	26.1346	26.7899	-0.6553	0.11	0.05	0.97	1.76	2.1	0.34	97	1	Case	0
524	C4B	RNaseP	1.85	2	> 0.99	0.75	4	4	26.266	26.7956	-0.5296	0.03	0.11	0.93	1.82	1.91	0.09	100	1	Case	0
525	C4B	RNaseP	2.08	2	> 0.99	0.28	4	4	25.8274	26.5259	-0.6984	0.12	-0.06	1.04	1.92	2.35	0.42	101	1	Case	NA
526	C4B	RNaseP	2.13	2	> 0.99	1.3	4	4	26.3602	27.1216	-0.7614	0.09	-0.09	1.07	1.98	2.25	0.27	106	2	Case	0
527	C4B	RNaseP	1.93	2	> 0.99	0.04	4	4	25.1001	25.7483	-0.6481	0.07	0.05	0.96	1.81	2.01	0.2	97	1	Case	0
528	C4B	RNaseP	2.02	2	> 0.99	0.35	4	4	26.3557	26.9739	-0.6182	0.02	-0.01	1.01	1.99	2.04	0.05	98	1	Case	0
529	C4B	RNaseP	1.82	2	> 0.99	0.79	4	4	24.5182	25.059	-0.5409	0.15	0.14	0.91	1.67	2.05	0.38	101	2	Case	0
530	C4B	RNaseP	2.13	2	> 0.99	1.14	4	4	26.1254	26.9217	-0.7963	0.05	-0.09	1.07	2.08	2.23	0.15	97	1	Case	0
531	C4B	RNaseP	1.82	2	> 0.99	0.41	4	4	25.2019	25.7322	-0.5302	0.17	0.14	0.91	1.54	2.01	0.47	104	2	Case	0
532	C4B	RNaseP	1.82	2	> 0.99	0.55	4	4	25.4245	25.9551	-0.5306	0.14	0.14	0.91	1.58	1.99	0.4	104	2	Case	NA
533	C4B	RNaseP	2.05	2	> 0.99	0.12	4	4	25.9668	26.6454	-0.6786	0.08	-0.04	1.03	1.92	2.19	0.26	100	1	Case	NA
534	C4B	RNaseP	1.98	2	> 0.99	0.06	4	4	26.4799	27.1313	-0.6514	0.1	0.02	0.99	1.79	2.08	0.28	104	2	Case	NA
535	C4B	RNaseP	2.16	2	> 0.99	1.43	4	4	25.9512	26.7663	-0.8152	0.05	-0.11	1.08	2.09	2.26	0.17	97	1	Case	0
536	C4B	RNaseP	1.1	1	> 0.99	1.73	4	4	27.5114	27.2555	0.256	0.13	0.86	0.55	1.03	1.25	0.23	98	1	Case	0
537	C4B	RNaseP	1.81	2	> 0.99	1.1	4	4	25.3056	25.7696	-0.464	0.06	0.14	0.91	1.75	1.91	0.16	99	1	Case	0
538	C4B	RNaseP	1.9	2	> 0.99	0.1	4	4	25.3629	25.9897	-0.6268	0.14	0.08	0.95	1.65	2.09	0.44	97	1	Case	0
539	C4B	RNaseP	1.15	1	> 0.99	2.15	4	4	27.178	27.0832	0.0947	0.06	0.8	0.58	1.11	1.21	0.11	97	1	Case	0
540	C4B	RNaseP	2.07	2	> 0.99	0.73	4	4	25.6852	26.341	-0.6557	0.06	-0.05	1.04	1.97	2.15	0.19	98	1	Case	0
541	C4B	RNaseP	2.03	2	> 0.99	0.48	4	4	25.7444	26.4309	-0.6865	0.05	-0.02	1.01	1.96	2.13	0.17	103	2	Case	0
542	C4B	RNaseP	1.89	2	> 0.99	0.23	4	4	26.4663	27.0843	-0.6179	0.06	0.08	0.94	1.78	1.98	0.19	97	1	Case	0
543	C4B	RNaseP	1.93	2	> 0.99	0.05	4	4	26.288	26.8793	-0.5913	0.11	0.05	0.97	1.75	2.08	0.32	101	1	Case	NA
544	C4B	RNaseP	2.06	2	> 0.99	0.37	4	4	25.9916	26.6759	-0.6843	0.05	-0.04	1.03	1.99	2.15	0.16	100	1	Case	NA
545	C4B	RNaseP	1.99	2	> 0.99	0.04	4	4	27.9612	28.5577	-0.5965	0.09	0.01	0.99	1.84	2.15	0.31	99	1	Case	0
546	C4B	RNaseP	2.63	3	> 0.99	1.96	4	4	25.4378	26.4395	-1.0017	0.08	-0.4	1.32	2.48	2.82	0.34	98	1	Case	0
547	C4B	RNaseP	2	2	> 0.99	0.22	4	4	26.2216	26.8285	-0.6069	0.03	0	1	1.95	2.07	0.11	99	1	Case	0
548	C4B	RNaseP	1.94	2	> 0.99	0.05	4	4	26.047	26.7082	-0.6612	0.12	0.04	0.97	1.72	2.08	0.36	96	1	Case	0
549	C4B	RNaseP	1.94	2	> 0.99	0.05	4	4	26.0206	26.5815	-0.5609	0.1	0.04	0.97	1.8	2.09	0.29	98	1	Case	0
550	C4B	RNaseP	1.01	1	> 0.99	0.1	4	4	27.1834	26.8457	0.3377	0.07	0.98	0.51	0.97	1.09	0.12	100	1	Case	0
551	C4B	RNaseP	1.96	2	> 0.99	0.03	4	4	26.5704	27.2099	-0.6395	0.07	0.03	0.98	1.88	2.1	0.22	102	2	Case	NA
552	C4B	RNaseP	1.99	2	> 0.99	0.06	4	4	25.9633	26.56	-0.5967	0.03	0.01	0.99	1.94	2.03	0.08	99	1	Case	0
553	C4B	RNaseP	1.89	2	> 0.99	0.55	4	4	26.2379	26.759	-0.5211	0.01	0.08	0.94	1.87	1.91	0.04	99	1	Case	0
554	C4B	RNaseP	1.79	2	> 0.99	1.11	4	4	26.0916	26.57	-0.4784	0.05	0.16	0.89	1.71	1.84	0.13	100	1	Case	0
555	C4B	RNaseP	1.96	2	> 0.99	0.02	4	4	26.487	27.157	-0.67	0.05	0.03	0.98	1.9	2.04	0.15	96	1	Case	0
556	C4B	RNaseP	1.97	2	> 0.99	0.03	4	4	25.8227	26.4075	-0.5849	0.02	0.02	0.99	1.94	2.01	0.07	99	1	Case	0
557	C4B	RNaseP	0.98	1	> 0.99	0.02	4	4	27.5841	27.1894	0.3947	0.04	1.04	0.49	0.94	1	0.06	100	1	Case	0
558	C4B	RNaseP	1.91	2	> 0.99	0.06	4	4	26.1298	26.6702	-0.5404	0.1	0.06	0.96	1.74	2.07	0.33	99	1	Case	0
559	C4B	RNaseP	1.99	2	> 0.99	0.08	4	4	26.307	26.904	-0.5969	0.08	0.01	0.99	1.88	2.12	0.24	98	1	Case	0
560	C4B	RNaseP	1.82	2	> 0.99	0.68	4	4	26.4441	26.9527	-0.5086	0.12	0.13	0.91	1.69	2.03	0.34	100	1	Case	0
561	C4B	RNaseP	1	1	> 0.99	0.05	4	4	27.2322	26.8766	0.3556	0.03	1	0.5	0.97	1.03	0.06	100	1	Case	0
562	C4B	RNaseP	1.94	2	> 0.99	0.02	4	4	26.4528	27.0143	-0.5615	0.06	0.04	0.97	1.85	2.04	0.19	98	1	Case	1
563	C4B	RNaseP	1.05	1	> 0.99	0.99	4	4	27.388	27.0585	0.3296	0.07	0.93	0.52	1	1.1	0.1	100	1	Case	0
564	C4B	RNaseP	2.06	2	> 0.99	0.79	4	4	26.1632	26.8095	-0.6463	0.03	-0.04	1.03	2	2.11	0.11	98	1	Case	0
565	C4B	RNaseP	1.1	1	> 0.99	1.59	4	4	26.5909	26.4311	0.1598	0.04	0.86	0.55	1.07	1.13	0.06	96	1	Case	0
566	C4B	RNaseP	1.83	2	> 0.99	0.71	4	4	26.6002	27.1111	-0.5109	0.09	0.13	0.91	1.74	2.01	0.27	101	1	Case	0
567	C4B	RNaseP	1.88	2	> 0.99	0.3	4	4	26.5048	27.0938	-0.589	0.1	0.09	0.94	1.74	2.03	0.29	104	2	Case	0
568	C4B	RNaseP	1.85	2	> 0.99	0.48	4	4	26.9823	27.5082	-0.5259	0.12	0.12	0.92	1.66	2.02	0.36	101	1	Case	0
569	C4B	RNaseP	0.98	1	> 0.99	0.03	4	4	26.9833	26.6558	0.3274	0.05	1.03	0.49	0.94	1.02	0.08	96	1	Case	0
570	C4B	RNaseP	1.93	2	> 0.99	0.05	4	4	27.0071	27.5933	-0.5862	0.11	0.06	0.96	1.76	2.09	0.32	101	1	Case	0
571	C4B	RNaseP	2.08	2	> 0.99	0.89	4	4	27.0937	27.8209	-0.7272	0.04	-0.06	1.04	2	2.16	0.16	102	2	Case	0
572	C4B	RNaseP	1.98	2	> 0.99	0.02	4	4	26.6953	27.3225	-0.6272	0.03	0.01	0.99	1.93	2.03	0.1	101	1	Case	0
573	C4B	RNaseP	1.87	2	> 0.99	0.38	4	4	26.0906	26.6585	-0.5679	0.07	0.1	0.93	1.74	1.92	0.19	102	2	Case	0
574	C4B	RNaseP	1.95	2	> 0.99	0.02	4	4	26.8156	27.4228	-0.6073	0.08	0.03	0.98	1.82	2.07	0.25	101	1	Case	0
575	C4B	RNaseP	2.07	2	> 0.99	0.27	4	4	26.1648	26.8527	-0.6879	0.09	-0.05	1.03	1.95	2.25	0.29	101	1	Case	0
576	C4B	RNaseP	3.71	4	0.67	0.65	4	4	24.8895	26.4213	-1.5318	0.06	-0.89	1.85	3.53	3.92	0.39	101	1	Case	0
577	C4B	RNaseP	2.06	2	> 0.99	0.44	4	4	26.1671	26.851	-0.6839	0.03	-0.04	1.03	2.01	2.1	0.09	101	1	Case	0
578	C4B	RNaseP	2.08	2	> 0.99	0.38	4	4	26.1259	26.8221	-0.6962	0.08	-0.06	1.04	1.94	2.2	0.26	101	1	Case	0
579	C4B	RNaseP	1.96	2	> 0.99	0.03	4	4	26.0546	26.6999	-0.6452	0.05	0.03	0.98	1.9	2.05	0.15	102	2	Case	0
580	C4B	RNaseP	0.97	1	> 0.99	0.07	4	4	25.5523	25.1788	0.3735	0.2	1.05	0.48	0.78	1.06	0.28	101	2	Case	0
581	C4B	RNaseP	2.1	2	> 0.99	0.27	4	4	25.9127	26.658	-0.7453	0.17	-0.07	1.05	1.85	2.45	0.6	101	2	Case	0
582	C4B	RNaseP	2.04	2	> 0.99	0.09	4	4	25.5253	26.2285	-0.7032	0.09	-0.03	1.02	1.87	2.18	0.31	101	2	Case	0
583	C4B	RNaseP	1.84	2	> 0.99	0.31	4	4	26.0686	26.6167	-0.5481	0.16	0.12	0.92	1.56	2	0.44	102	2	Case	0
584	C4B	RNaseP	2.7	3	0.98	0.95	4	4	25.056	26.128	-1.0721	0.08	-0.43	1.35	2.51	2.88	0.37	101	1	Case	0
585	C4B	RNaseP	2.06	2	> 0.99	0.23	4	4	26.5568	27.243	-0.6862	0.1	-0.05	1.03	1.92	2.21	0.29	102	1	Case	0
586	C4B	RNaseP	1.94	2	> 0.99	0.04	4	4	26.3414	26.9678	-0.6264	0.06	0.04	0.97	1.84	2.01	0.17	102	2	Case	0
587	C4B	RNaseP	1.95	2	> 0.99	0.08	4	4	25.5785	26.217	-0.6385	0.04	0.04	0.97	1.87	2.01	0.13	101	2	Case	0
588	C4B	RNaseP	1.1	1	> 0.99	1.61	4	4	27.1872	27.0087	0.1785	0.03	0.86	0.55	1.09	1.14	0.05	101	2	Case	0
589	C4B	RNaseP	1.93	2	> 0.99	0.03	4	4	25.7625	26.3902	-0.6278	0.12	0.05	0.97	1.73	2.1	0.37	101	2	Case	0
590	C4B	RNaseP	1.8	2	> 0.99	0.82	4	4	25.6766	26.1989	-0.5222	0.14	0.16	0.9	1.57	1.96	0.39	101	2	Case	0
591	C4B	RNaseP	1.81	2	> 0.99	0.92	4	4	25.3425	25.8731	-0.5306	0.12	0.15	0.9	1.65	2	0.35	101	2	Case	0
592	C4B	RNaseP	2.05	2	> 0.99	0.19	4	4	25.5903	26.3006	-0.7103	0.12	-0.03	1.02	1.86	2.23	0.37	101	2	Case	0
593	C4B	RNaseP	2.25	2	> 0.99	1.5	4	4	25.7918	26.6042	-0.8124	0.04	-0.17	1.13	2.17	2.3	0.13	102	1	Case	0
594	C4B	RNaseP	2.81	3	> 0.99	0.21	4	4	25.1249	26.2959	-1.1709	0.08	-0.49	1.41	2.69	3.02	0.34	101	2	Case	0
595	C4B	RNaseP	2.09	2	> 0.99	0.48	4	4	25.9997	26.7438	-0.7441	0.1	-0.07	1.05	1.9	2.26	0.36	101	2	Case	0
596	C4B	RNaseP	2.12	2	> 0.99	0.77	4	4	25.5436	26.3037	-0.7601	0.05	-0.08	1.06	2.01	2.17	0.16	101	2	Case	0
597	C4B	RNaseP	1.93	2	> 0.99	0.05	4	4	26.1187	26.7113	-0.5927	0.07	0.05	0.97	1.81	2.01	0.2	101	1	Case	0
598	C4B	RNaseP	1.94	2	> 0.99	0.02	4	4	26.8319	27.4663	-0.6344	0.03	0.04	0.97	1.89	1.99	0.11	101	2	Case	0
599	C4B	RNaseP	1.98	2	> 0.99	0.04	4	4	26.105	26.7674	-0.6624	0.08	0.02	0.99	1.84	2.11	0.27	101	2	Case	0
600	C4B	RNaseP	1.97	2	> 0.99	0.04	4	4	26.6132	27.2668	-0.6536	0.07	0.02	0.98	1.87	2.08	0.21	101	2	Case	0
601	C4B	RNaseP	1.06	1	> 0.99	0.83	4	4	26.7806	26.5384	0.2422	0.11	0.92	0.53	0.96	1.16	0.19	101	2	Case	0
602	C4B	RNaseP	0.93	1	> 0.99	0.27	4	4	27.1805	26.7553	0.4252	0.1	1.1	0.47	0.86	0.99	0.14	101	2	Case	0
603	C4B	RNaseP		0			4	4		27.5174								101	1	Case	0
604	C4B	RNaseP	1.88	2	> 0.99	0.28	4	4	26.4922	27.0798	-0.5876	0.07	0.09	0.94	1.76	1.97	0.21	101	2	Case	0
605	C4B	RNaseP	2.08	2	> 0.99	0.48	4	4	26.308	27.0457	-0.7376	0.09	-0.06	1.04	1.95	2.22	0.27	101	2	Case	0
606	C4B	RNaseP	1.82	2	> 0.99	1.01	4	4	26.5259	27.0585	-0.5325	0.03	0.14	0.91	1.76	1.86	0.1	102	2	Case	0
607	C4B	RNaseP	1.97	2	> 0.99	0.02	4	4	26.3493	26.9698	-0.6205	0.06	0.02	0.99	1.88	2.04	0.16	102	1	Case	0
608	C4B	RNaseP	2.06	2	> 0.99	0.39	4	4	25.6497	26.3729	-0.7233	0.05	-0.05	1.03	1.97	2.14	0.16	101	2	Case	0
609	C4B	RNaseP	0.93	1	> 0.99	0.42	4	4	26.5231	26.0098	0.5132	0.06	1.1	0.47	0.9	0.99	0.1	101	2	Case	0
610	C4B	RNaseP	0.9	1	> 0.99	1.08	4	4	27.8588	27.2893	0.5695	0.05	1.16	0.45	0.87	0.95	0.08	101	2	Case	0
611	C4B	RNaseP	1.87	2	> 0.99	0.28	4	4	26.2254	26.7165	-0.4911	0.08	0.09	0.94	1.72	1.94	0.22	101	2	Case	0
612	C4B	RNaseP					4	0										101	2	Case	0
613	C4B	RNaseP					4	0										101	2	Case	0
614	C4B	RNaseP	1.01	1	> 0.99	0.12	4	4	26.8115	26.4153	0.3962	0.14	0.98	0.51	0.88	1.08	0.2	101	2	Case	0
615	C4B	RNaseP	2.62	3	0.97	1.36	4	4	25.7577	26.7911	-1.0334	0.04	-0.39	1.31	2.57	2.72	0.15	100	1	Case	0
616	C4B	RNaseP	1.92	2	> 0.99	0.03	4	4	25.6806	26.2099	-0.5294	0.09	0.06	0.96	1.78	2.04	0.26	101	2	Case	0
617	C4B	RNaseP	2.1	2	> 0.99	0.95	4	4	26.8003	27.5409	-0.7406	0.05	-0.07	1.05	2.02	2.18	0.16	107	2	Case	0
618	C4B	RNaseP	1.03	1	> 0.99	0.23	4	4	27.8666	27.5446	0.322	0.07	0.96	0.51	0.96	1.07	0.11	101	1	Case	0
619	C4B	RNaseP	2.04	2	> 0.99	0.25	4	4	26.508	27.1788	-0.6708	0.05	-0.03	1.02	1.96	2.11	0.15	101	1	Case	0
620	C4B	RNaseP	1.14	1	> 0.99	2.47	4	4	26.6023	26.3821	0.2202	0.05	0.81	0.57	1.08	1.17	0.09	104	2	Case	0
621	C4B	RNaseP	1.93	2	> 0.99	0.04	4	4	26.2544	26.7852	-0.5308	0.06	0.05	0.96	1.82	1.97	0.15	101	2	Case	0
622	C4B	RNaseP	1.78	2	> 0.99	1.34	4	4	26.5288	26.947	-0.4183	0.05	0.17	0.89	1.74	1.87	0.13	101	2	Case	0
623	C4B	RNaseP	1.99	2	> 0.99	0.08	4	4	26.0895	26.7492	-0.6597	0.08	0.01	0.99	1.9	2.1	0.2	108	2	Case	0
624	C4B	RNaseP	1.91	2	> 0.99	0.07	4	4	27.0754	27.6496	-0.5742	0.09	0.07	0.95	1.78	2.04	0.25	101	1	Case	0
625	C4B	RNaseP	1.16	1	> 0.99	3.06	4	4	27.4707	27.3533	0.1173	0.09	0.79	0.58	1.07	1.25	0.18	106	2	Case	0
626	C4B	RNaseP	2.15	2	> 0.99	0.83	4	4	25.9403	26.6872	-0.7469	0.07	-0.11	1.08	2.04	2.29	0.26	101	1	Case	0
627	C4B	RNaseP	1.91	2	> 0.99	0.21	4	4	26.4836	27.0186	-0.535	0.07	0.07	0.95	1.84	2.04	0.2	97	1	Case	0
628	C4B	RNaseP	2	2	> 0.99	0.04	4	4	26.1733	26.8131	-0.6398	0.08	0	1	1.9	2.15	0.25	101	1	Case	0
629	C4B	RNaseP	1.04	1	> 0.99	0.45	4	4	27.6188	27.3467	0.2721	0.13	0.94	0.52	0.91	1.1	0.19	102	2	Case	0
630	C4B	RNaseP	2.04	2	> 0.99	0.35	4	4	26.2777	26.9726	-0.6949	0.01	-0.03	1.02	2.02	2.05	0.03	102	2	Case	0
631	C4B	RNaseP	1.9	2	> 0.99	0.04	4	4	26.2411	26.754	-0.5129	0.16	0.07	0.95	1.72	2.22	0.49	101	2	Case	0
632	C4B	RNaseP	1.96	2	> 0.99	0.02	4	4	26.1827	26.7407	-0.558	0.04	0.03	0.98	1.91	2.03	0.13	101	2	Case	0
633	C4B	RNaseP	1.96	2	> 0.99	0.04	4	4	25.8519	26.4302	-0.5783	0.02	0.03	0.98	1.92	1.99	0.07	97	1	Case	0
634	C4B	RNaseP					4	0										101	2	Case	0
635	C4B	RNaseP					4	0										101	2	Case	0
636	C4B	RNaseP	2.07	2	> 0.99	0.43	4	4	26.0772	26.7918	-0.7146	0.12	-0.05	1.03	1.85	2.23	0.37	106	2	Case	0
637	C4B	RNaseP	2.95	3	> 0.99	0.04	4	4	25.6893	26.8373	-1.148	0.02	-0.56	1.48	2.91	3	0.09	101	2	Case	0
638	C4B	RNaseP	2.03	2	> 0.99	0.17	4	4	26.1769	26.7845	-0.6076	0.1	-0.02	1.02	1.91	2.24	0.33	101	2	Case	0
639	C4B	RNaseP	1.9	2	> 0.99	0.34	4	4	25.7123	26.2412	-0.5289	0.07	0.08	0.95	1.78	1.99	0.21	97	1	Case	0
640	C4B	RNaseP	1.98	2	> 0.99	0.03	4	4	26.243	26.8729	-0.6299	0.04	0.01	0.99	1.95	2.06	0.11	101	1	Case	0
641	C4B	RNaseP	1.79	2	> 0.99	1.03	4	4	25.613	26.0421	-0.4291	0.11	0.16	0.9	1.68	2	0.32	106	2	Case	0
642	C4B	RNaseP	1.84	2	> 0.99	0.7	4	4	25.9046	26.3727	-0.4681	0.02	0.12	0.92	1.81	1.87	0.06	101	2	Case	0
643	C4B	RNaseP	1.91	2	> 0.99	0.23	4	4	26.49	27.0642	-0.5742	0.03	0.07	0.95	1.87	1.95	0.09	101	1	Case	1
644	C4B	RNaseP	1.04	1	> 0.99	0.63	4	4	27.0173	26.6562	0.361	0.08	0.95	0.52	0.98	1.11	0.13	101	2	Case	0
645	C4B	RNaseP		0			4	4		27.8201								101	2	Case	0
646	C4B	RNaseP	1.92	2	> 0.99	0.07	4	4	25.6	26.1249	-0.5249	0.04	0.06	0.96	1.86	1.98	0.12	101	2	Case	0
647	C4B	RNaseP	1.07	1	> 0.99	0.91	4	4	26.9565	26.6952	0.2613	0.05	0.9	0.53	1.03	1.11	0.08	109	1	Case	1
648	C4B	RNaseP	2.16	2	> 0.99	1.33	4	4	26.0809	26.7758	-0.6949	0.04	-0.11	1.08	2.07	2.21	0.14	101	2	Case	0
649	C4B	RNaseP	1.93	2	> 0.99	0.03	4	4	25.4037	25.9376	-0.5339	0.08	0.05	0.96	1.87	2.1	0.23	101	2	Case	0
650	C4B	RNaseP	1.98	2	> 0.99	0.03	4	4	26.4798	27.1091	-0.6293	0.07	0.01	0.99	1.89	2.07	0.18	101	1	Case	0
651	C4B	RNaseP	1.9	2	> 0.99	0.1	4	4	26.1794	26.6947	-0.5153	0.09	0.07	0.95	1.78	2.07	0.29	101	2	Case	0
652	C4B	RNaseP	1.08	1	> 0.99	1.35	4	4	26.9061	26.6089	0.2971	0.08	0.88	0.54	1.03	1.16	0.12	101	2	Case	0
653	C4B	RNaseP	1.84	2	> 0.99	0.69	4	4	26.633	27.0991	-0.4661	0.06	0.12	0.92	1.78	1.94	0.16	101	2	Case	0
654	C4B	RNaseP	1.12	1	> 0.99	1.46	4	4	26.9562	26.7609	0.1954	0.08	0.84	0.56	1.07	1.19	0.13	101	1	Case	0
655	C4B	RNaseP	1.11	1	> 0.99	1.8	4	4	26.7071	26.4393	0.2678	0.09	0.85	0.55	1.02	1.16	0.14	101	2	Case	0
656	C4B	RNaseP	1.14	1	> 0.99	1.82	4	4	27.4372	27.2696	0.1676	0.08	0.81	0.57	1.06	1.2	0.14	101	1	Case	0
657	C4B	RNaseP	2.15	2	> 0.99	1.48	4	4	25.5047	26.2743	-0.7696	0.07	-0.1	1.07	2.01	2.23	0.22	102	2	Case	0
658	C4B	RNaseP	1.04	1	> 0.99	0.72	4	4	27.2156	26.8547	0.3609	0.06	0.95	0.52	1	1.09	0.09	101	2	Case	0
659	C4B	RNaseP	1.9	2	> 0.99	0.16	4	4	26.6935	27.285	-0.5915	0.06	0.08	0.95	1.82	1.97	0.14	102	2	Case	0
660	C4B	RNaseP	1.93	2	> 0.99	0.04	4	4	26.1443	26.6755	-0.5312	0.1	0.05	0.96	1.76	2.04	0.28	101	2	Case	0
661	C4B	RNaseP	1.93	2	> 0.99	0.06	4	4	26.6444	27.2371	-0.5927	0.04	0.05	0.97	1.85	1.99	0.14	101	1	Case	0
662	C4B	RNaseP	2	2	> 0.99	0.14	4	4	25.925	26.5303	-0.6052	0.04	0	1	1.92	2.07	0.14	99	1	Case	0
663	C4B	RNaseP	1.94	2	> 0.99	0.08	4	4	25.3219	25.8792	-0.5573	0.05	0.05	0.97	1.85	2.03	0.18	97	1	Case	0
664	C4B	RNaseP	1.92	2	> 0.99	0.14	4	4	26.0823	26.6298	-0.5475	0.06	0.06	0.96	1.84	1.99	0.15	97	1	Case	0
665	C4B	RNaseP	2.02	2	> 0.99	0.12	4	4	26.432	27.0288	-0.5968	0.13	-0.01	1.01	1.78	2.19	0.4	101	2	Case	0
666	C4B	RNaseP	2.77	3	> 0.99	0.71	4	4	25.1878	26.2431	-1.0553	0.04	-0.47	1.38	2.67	2.85	0.18	101	2	Case	0
667	C4B	RNaseP	2.01	2	> 0.99	0.14	4	4	25.8982	26.4881	-0.5899	0.04	0	1	1.97	2.08	0.12	101	2	Case	0
668	C4B	RNaseP	1.9	2	> 0.99	0.19	4	4	26.8966	27.4907	-0.5942	0.05	0.07	0.95	1.84	1.96	0.13	102	2	Case	0
669	C4B	RNaseP	1.95	2	> 0.99	0.05	4	4	26.0649	26.6108	-0.546	0.13	0.04	0.97	1.72	2.11	0.39	101	2	Case	0
670	C4B	RNaseP	1.89	2	> 0.99	0.27	4	4	26.3794	26.8812	-0.5018	0.03	0.08	0.94	1.84	1.91	0.08	101	2	Case	0
671	C4B	RNaseP	1.82	2	> 0.99	1.12	4	4	26.1777	26.7131	-0.5354	0.05	0.13	0.91	1.74	1.88	0.14	107	2	Case	0
672	C4B	RNaseP	1.78	2	> 0.99	1.31	4	4	26.2655	26.7682	-0.5027	0.08	0.17	0.89	1.68	1.9	0.23	106	2	Case	0
673	C4B	RNaseP	1.06	1	> 0.99	1.32	4	4	27.0656	26.8155	0.2501	0.04	0.92	0.53	1.04	1.1	0.06	102	2	Case	0
674	C4B	RNaseP	1.08	1	> 0.99	1.22	4	4	27.5368	27.2342	0.3026	0.13	0.89	0.54	0.98	1.21	0.23	101	2	Case	NA
675	C4B	RNaseP	2.03	2	> 0.99	0.26	4	4	26.2409	26.8455	-0.6046	0.04	-0.02	1.01	1.95	2.07	0.13	101	2	Case	0
676	C4B	RNaseP	1.03	1	> 0.99	0.67	4	4	27.3102	26.9378	0.3723	0.03	0.96	0.51	1	1.06	0.05	101	2	Case	0
677	C4B	RNaseP	1.12	1	> 0.99	1.79	4	4	27.1962	26.9398	0.2564	0.13	0.84	0.56	1.05	1.27	0.22	101	2	Case	0
678	C4B	RNaseP	1.04	1	> 0.99	0.57	4	4	26.6954	26.338	0.3573	0.07	0.94	0.52	0.98	1.09	0.11	101	2	Case	0
679	C4B	RNaseP	1.81	2	> 0.99	0.8	4	4	26.6166	27.1417	-0.5251	0.08	0.14	0.91	1.69	1.94	0.25	106	2	Case	0
680	C4B	RNaseP	1.08	1	> 0.99	1.3	4	4	27.9348	27.6286	0.3062	0.02	0.89	0.54	1.07	1.1	0.03	101	2	Case	0
681	C4B	RNaseP	1.96	2	> 0.99	0.04	4	4	26.1684	26.807	-0.6386	0.08	0.03	0.98	1.82	2.07	0.25	102	2	Case	0
682	C4B	RNaseP	1.98	2	> 0.99	0.06	4	4	25.8815	26.4494	-0.568	0.05	0.02	0.99	1.91	2.06	0.15	101	2	Case	0
683	C4B	RNaseP	1.85	2	> 0.99	0.57	4	4	26.5151	27.0738	-0.5587	0.06	0.11	0.93	1.77	1.94	0.17	101	2	Case	0
684	C4B	RNaseP	1.01	1	> 0.99	0.09	4	4	26.7819	26.4409	0.3409	0.07	0.98	0.51	0.97	1.09	0.11	101	1	Case	0
685	C4B	RNaseP	1.95	2	> 0.99	0.04	4	4	26.2609	26.8931	-0.6322	0.05	0.04	0.98	1.87	2.03	0.16	101	2	Case	0
686	C4B	RNaseP	1.88	2	> 0.99	0.21	4	4	25.9336	26.4333	-0.4997	0.09	0.09	0.94	1.77	2.04	0.27	101	2	Case	0
687	C4B	RNaseP	1.92	2	> 0.99	0.05	4	4	26.6315	27.2444	-0.6129	0.04	0.06	0.96	1.85	1.97	0.11	101	2	Case	0
688	C4B	RNaseP	1.05	1	> 0.99	1.18	4	4	27.6858	27.4265	0.2592	0.04	0.93	0.53	1.02	1.09	0.07	101	2	Case	0
689	C4B	RNaseP	1.93	2	> 0.99	0.11	4	4	26.8995	27.5125	-0.6129	0.02	0.06	0.96	1.89	1.96	0.08	101	2	Case	0
690	C4B	RNaseP	1.04	1	> 0.99	0.39	4	4	27.3135	27.0411	0.2724	0.15	0.94	0.52	0.92	1.18	0.26	106	2	Case	0
691	C4B	RNaseP	1.95	2	> 0.99	0.04	4	4	26.44	27.0435	-0.6036	0.07	0.04	0.97	1.83	2.04	0.22	100	1	Case	0
692	C4B	RNaseP	1.93	2	> 0.99	0.06	4	4	26.1227	26.7408	-0.6181	0.11	0.05	0.97	1.76	2.12	0.36	101	2	Case	0
693	C4B	RNaseP	1.84	2	> 0.99	0.46	4	4	25.9807	26.4492	-0.4685	0.09	0.12	0.92	1.74	1.97	0.24	101	2	Case	0
694	C4B	RNaseP	2.59	3	0.77	1.69	4	4	25.2796	26.2912	-1.0116	0.08	-0.37	1.29	2.42	2.73	0.31	101	1	Case	0
695	C4B	RNaseP	2.03	2	> 0.99	0.42	4	4	26.561	27.247	-0.6861	0.07	-0.02	1.01	1.9	2.14	0.24	101	2	Case	0
696	C4B	RNaseP	2.1	2	> 0.99	0.85	4	4	26.7906	27.5259	-0.7353	0.07	-0.07	1.05	1.97	2.21	0.24	102	2	Case	0
697	C4B	RNaseP	2.08	2	> 0.99	0.69	4	4	26.2241	26.8688	-0.6446	0.06	-0.06	1.04	1.99	2.19	0.21	103	2	Case	0
698	C4B	RNaseP	2.01	2	> 0.99	0.13	4	4	26.6834	27.3596	-0.6762	0.11	-0.01	1.01	1.89	2.23	0.34	101	2	Case	0
699	C4B	RNaseP	1.95	2	> 0.99	0.04	4	4	26.8138	27.4455	-0.6317	0.06	0.04	0.98	1.85	2.05	0.2	107	2	Case	0
700	C4B	RNaseP	1.98	2	> 0.99	0.04	4	4	26.001	26.5899	-0.5889	0.08	0.02	0.99	1.86	2.09	0.23	97	1	Case	0
701	C4B	RNaseP	1.06	1	> 0.99	1.13	4	4	26.9095	26.5933	0.3161	0.05	0.92	0.53	1.02	1.1	0.09	98	1	Case	0
702	C4B	RNaseP	2.02	2	> 0.99	0.24	4	4	25.371	25.9901	-0.6192	0.05	-0.01	1.01	1.94	2.11	0.18	97	1	Case	0
703	C4B	RNaseP	1.92	2	> 0.99	0.09	4	4	25.272	25.8145	-0.5425	0.08	0.06	0.96	1.78	2.04	0.26	97	1	Case	0
704	C4B	RNaseP	0.99	1	> 0.99	0.05	4	4	27.1819	26.7743	0.4076	0.04	1.01	0.5	0.97	1.03	0.06	97	1	Case	0
705	C4B	RNaseP	1.89	2	> 0.99	0.4	4	4	26.4573	26.9811	-0.5237	0.03	0.08	0.95	1.84	1.92	0.08	97	1	Case	0
706	C4B	RNaseP	2.79	3	> 0.99	0.43	4	4	25.4747	26.5967	-1.1219	0.06	-0.48	1.4	2.65	2.89	0.24	100	1	Case	0
707	C4B	RNaseP	1.97	2	> 0.99	0.03	4	4	26.3239	26.9082	-0.5843	0.07	0.02	0.99	1.87	2.1	0.23	97	1	Case	0
708	C4B	RNaseP	0.99	1	> 0.99	0.03	4	4	27.3276	26.948	0.3796	0.06	1.02	0.49	0.92	1.01	0.09	100	1	Case	0
709	C4B	RNaseP	2.8	3	> 0.99	0.42	4	4	25.4376	26.5907	-1.1531	0.07	-0.49	1.4	2.61	2.88	0.28	110	2	Case	0
710	C4B	RNaseP	1.92	2	> 0.99	0.06	4	4	26.3362	26.8649	-0.5288	0.03	0.06	0.96	1.89	1.97	0.09	101	2	Case	0
711	C4B	RNaseP	2.11	2	> 0.99	1.06	4	4	26.158	26.8228	-0.6648	0.05	-0.08	1.06	2.05	2.2	0.15	101	2	Case	0
712	C4B	RNaseP	1.96	2	> 0.99	0.03	4	4	25.5536	26.1127	-0.5591	0.04	0.03	0.98	1.92	2.02	0.1	101	2	Case	0
713	C4B	RNaseP	1.94	2	> 0.99	0.06	4	4	26.0008	26.6232	-0.6224	0.12	0.05	0.97	1.71	2.02	0.31	102	2	Case	0
714	C4B	RNaseP	3.01	3	> 0.99	0.19	4	4	25.3304	26.5049	-1.1744	0.04	-0.59	1.5	2.9	3.08	0.18	101	2	Case	0
715	C4B	RNaseP	1.98	2	> 0.99	0.1	4	4	26.7031	27.2735	-0.5704	0.06	0.02	0.99	1.91	2.11	0.2	101	2	Case	0
716	C4B	RNaseP	2.04	2	> 0.99	0.15	4	4	25.4381	26.0524	-0.6143	0.11	-0.03	1.02	1.89	2.27	0.38	101	2	Case	0
717	C4B	RNaseP	1.87	2	> 0.99	0.21	4	4	26.0401	26.6147	-0.5746	0.07	0.09	0.94	1.76	1.98	0.22	106	2	Case	0
718	C4B	RNaseP	2.85	3	> 0.99	0.12	4	4	25.187	26.2833	-1.0963	0.07	-0.51	1.42	2.73	3.06	0.33	101	2	Case	0
719	C4B	RNaseP	1.94	2	> 0.99	0.03	4	4	26.5365	27.0814	-0.545	0.1	0.04	0.97	1.86	2.16	0.3	101	2	Case	0
720	C4B	RNaseP	1.99	2	> 0.99	0.1	4	4	26.4461	27.0252	-0.579	0.03	0.01	1	1.93	2.04	0.11	101	2	Case	0
721	C4B	RNaseP	2.09	2	> 0.99	0.72	4	4	26.114	26.7601	-0.6461	0.06	-0.06	1.04	2.01	2.22	0.21	101	2	Case	0
722	C4B	RNaseP	2.1	2	> 0.99	0.87	4	4	26.827	27.5053	-0.6783	0.1	-0.07	1.05	1.9	2.26	0.35	99	1	Case	0
723	C4B	RNaseP	1.91	2	> 0.99	0.13	4	4	26.4187	26.9915	-0.5728	0.06	0.07	0.95	1.8	2	0.21	100	1	Case	0
724	C4B	RNaseP	1.99	2	> 0.99	0.05	4	4	25.618	26.2152	-0.5972	0.08	0.01	0.99	1.84	2.08	0.24	97	1	Case	0
725	C4B	RNaseP	1.9	2	> 0.99	0.22	4	4	26.0899	26.5998	-0.5099	0.01	0.08	0.95	1.88	1.92	0.04	101	2	Case	0
726	C4B	RNaseP	0.97	1	> 0.99	0.03	4	4	27.6694	27.2926	0.3768	0.09	1.04	0.48	0.88	1.02	0.14	103	2	Case	0
727	C4B	RNaseP	2.04	2	> 0.99	0.24	4	4	26.7123	27.3256	-0.6133	0.07	-0.03	1.02	1.93	2.15	0.21	101	2	Case	0
728	C4B	RNaseP	1.02	1	> 0.99	0.44	4	4	27.5856	27.2049	0.3807	0.04	0.97	0.51	1	1.07	0.07	101	2	Case	0
729	C4B	RNaseP	2.01	2	> 0.99	0.17	4	4	26.1899	26.7808	-0.5909	0.08	-0.01	1	1.87	2.12	0.25	101	2	Case	0
730	C4B	RNaseP	1.97	2	> 0.99	0.05	4	4	26.4981	27.0591	-0.561	0.05	0.02	0.98	1.87	2.03	0.15	101	2	Case	0
731	C4B	RNaseP	1.94	2	> 0.99	0.07	4	4	26.5406	27.0843	-0.5437	0.04	0.04	0.97	1.87	1.98	0.11	101	2	Case	0
732	C4B	RNaseP	1.99	2	> 0.99	0.05	4	4	26.3828	26.9625	-0.5796	0.06	0.01	1	1.89	2.07	0.18	101	2	Case	0
733	C4B	RNaseP	1.95	2	> 0.99	0.03	4	4	25.9641	26.5989	-0.6348	0.05	0.03	0.98	1.87	2.01	0.14	102	2	Case	0
734	C4B	RNaseP	2.07	2	> 0.99	0.42	4	4	26.7337	27.4249	-0.6912	0.04	-0.05	1.04	2	2.12	0.13	101	1	Case	0
735	C4B	RNaseP	1.05	1	> 0.99	0.35	4	4	27.5904	27.3053	0.2851	0.09	0.93	0.53	0.97	1.12	0.15	101	1	Case	0
736	C4B	RNaseP	2.01	2	> 0.99	0.22	4	4	25.7665	26.359	-0.5925	0.03	-0.01	1	1.96	2.04	0.08	101	2	Case	0
737	C4B	RNaseP	1.92	2	> 0.99	0.03	4	4	25.7053	26.2282	-0.5229	0.08	0.06	0.96	1.81	2.07	0.26	101	2	Case	0
738	C4B	RNaseP	1.99	2	> 0.99	0.06	4	4	26.0372	26.6121	-0.5749	0.04	0.01	0.99	1.93	2.04	0.11	101	2	Case	0
739	C4B	RNaseP	2.1	2	> 0.99	0.66	4	4	26.2213	26.9346	-0.7133	0.02	-0.07	1.05	2.06	2.15	0.08	101	1	Case	0
740	C4B	RNaseP	1.07	1	> 0.99	0.79	4	4	27.2768	27.0116	0.2652	0.07	0.91	0.53	1.03	1.12	0.09	101	1	Case	0
741	C4B	RNaseP	1.12	1	> 0.99	1.76	4	4	27.5302	27.2736	0.2565	0.1	0.84	0.56	1.05	1.23	0.18	101	2	Case	0
742	C4B	RNaseP	1.02	1	> 0.99	0.28	4	4	27.0738	26.685	0.3888	0.05	0.97	0.51	0.98	1.05	0.07	101	2	Case	0
743	C4B	RNaseP	1.93	2	> 0.99	0.05	4	4	26.6652	27.1984	-0.5332	0.07	0.05	0.96	1.82	2.03	0.22	101	2	Case	0
744	C4B	RNaseP	2.01	2	> 0.99	0.26	4	4	25.797	26.3919	-0.5949	0.02	-0.01	1.01	1.98	2.05	0.07	101	2	Case	0
745	C4B	RNaseP	1.87	2	> 0.99	0.34	4	4	26.7538	27.2944	-0.5406	0.06	0.1	0.93	1.78	1.93	0.15	101	1	Case	0
746	C4B	RNaseP	1.91	2	> 0.99	0.18	4	4	26.1271	26.6443	-0.5172	0.05	0.07	0.95	1.83	1.98	0.15	101	2	Case	0
747	C4B	RNaseP	2.06	2	> 0.99	0.27	4	4	25.3261	26.01	-0.684	0.04	-0.04	1.03	2.01	2.13	0.12	101	1	Case	0
748	C4B	RNaseP	2.7	3	> 0.99	1.14	4	4	25.7551	26.7725	-1.0174	0.05	-0.43	1.35	2.57	2.78	0.21	101	2	Case	0
749	C4B	RNaseP	1.85	2	> 0.99	0.6	4	4	26.8626	27.3886	-0.526	0.07	0.12	0.92	1.76	1.96	0.2	101	1	Case	NA
750	C4B	RNaseP	1.88	2	> 0.99	0.33	4	4	25.8776	26.3769	-0.4992	0.02	0.09	0.94	1.86	1.92	0.06	101	2	Case	0
751	C4B	RNaseP	2.04	2	> 0.99	0.46	4	4	26.1711	26.8022	-0.631	0.07	-0.03	1.02	1.91	2.15	0.24	97	1	Case	0
752	C4B	RNaseP	2	2	> 0.99	0.1	4	4	26.4229	27.0094	-0.5865	0.17	0	1	1.7	2.17	0.47	101	2	Case	0
753	C4B	RNaseP	1.15	1	> 0.99	2.58	4	4	27.0023	26.7952	0.207	0.02	0.79	0.58	1.13	1.18	0.05	101	2	Case	0
754	C4B	RNaseP	0.99	1	> 0.99	0.06	4	4	26.8669	26.4439	0.423	0.09	1.01	0.5	0.91	1.04	0.14	101	2	Case	0
755	C4B	RNaseP	1.01	1	> 0.99	0.13	4	4	27.2928	26.8941	0.3986	0.07	0.98	0.51	0.97	1.08	0.11	104	2	Case	0
756	C4B	RNaseP	2.49	3	< 0.50	3.26	4	4	26.0051	26.928	-0.9229	0.06	-0.32	1.25	2.4	2.61	0.22	99	1	Case	0
757	C4B	RNaseP	1.95	2	> 0.99	0.02	4	4	25.9035	26.4505	-0.5469	0.08	0.04	0.97	1.85	2.1	0.25	101	2	Case	0
758	C4B	RNaseP	1.08	1	> 0.99	1.45	4	4	27.0394	26.8198	0.2196	0.1	0.89	0.54	0.97	1.14	0.16	103	2	Case	0
759	C4B	RNaseP	2.05	2	> 0.99	0.47	4	4	26.2733	26.8944	-0.6211	0.06	-0.04	1.02	1.97	2.13	0.16	101	2	Case	0
760	C4B	RNaseP	1.98	2	> 0.99	0.06	4	4	25.9829	26.5545	-0.5715	0.07	0.01	0.99	1.88	2.09	0.21	101	2	Case	0
761	C4B	RNaseP	1.93	2	> 0.99	0.03	4	4	26.2876	26.9063	-0.6186	0.05	0.05	0.97	1.89	2.03	0.13	106	2	Case	0
762	C4B	RNaseP	2.15	2	> 0.99	1.41	4	4	26.2653	27.0401	-0.7749	0.04	-0.11	1.08	2.08	2.24	0.16	105	2	Case	0
763	C4B	RNaseP	2.09	2	> 0.99	0.48	4	4	25.9385	26.5844	-0.6459	0.09	-0.06	1.04	1.93	2.19	0.26	101	2	Case	0
764	C4B	RNaseP	1.99	2	> 0.99	0.05	4	4	25.7715	26.3655	-0.594	0.05	0.01	0.99	1.91	2.05	0.14	97	1	Case	0
765	C4B	RNaseP	1.98	2	> 0.99	0.02	4	4	26.2198	26.7891	-0.5693	0.1	0.02	0.99	1.79	2.13	0.34	101	2	Case	0
766	C4B	RNaseP	1.85	2	> 0.99	0.48	4	4	26.0875	26.5622	-0.4746	0.08	0.11	0.93	1.75	1.98	0.23	101	2	Case	0
767	C4B	RNaseP	1.05	1	> 0.99	0.8	4	4	27.1889	26.8491	0.3398	0.1	0.93	0.53	1	1.16	0.16	101	2	Case	0
768	C4B	RNaseP	1.07	1	> 0.99	1.32	4	4	26.9183	26.598	0.3203	0.03	0.91	0.53	1.04	1.09	0.05	101	2	Case	0
769	C4B	RNaseP	2.03	2	> 0.99	0.24	4	4	26.1627	26.7679	-0.6052	0.07	-0.02	1.01	1.95	2.18	0.23	101	2	Case	0
770	C4B	RNaseP	1.57	2	> 0.99	3.61	4	4	26.1325	26.3701	-0.2376	0.06	0.35	0.79	1.52	1.66	0.14	101	2	Case	0
771	C4B	RNaseP	2.25	2	> 0.99	2.22	4	4	26.0478	26.8036	-0.7558	0.03	-0.17	1.13	2.21	2.3	0.09	101	2	Case	0
772	C4B	RNaseP	1.02	1	> 0.99	0.39	4	4	26.7472	26.3579	0.3893	0.06	0.97	0.51	0.98	1.07	0.09	101	2	Case	NA
773	C4B	RNaseP	1.03	1	> 0.99	0.67	4	4	26.9465	26.6565	0.29	0.06	0.96	0.51	0.97	1.06	0.09	103	2	Case	0
774	C4B	RNaseP	1.79	2	> 0.99	0.93	4	4	26.2683	26.7732	-0.5049	0.1	0.16	0.89	1.65	1.95	0.3	101	2	Case	0
775	C4B	RNaseP	2.64	3	0.93	1.41	4	4	25.5976	26.6376	-1.04	0.05	-0.4	1.32	2.54	2.71	0.18	101	1	Case	0
776	C4B	RNaseP	1.96	2	> 0.99	0.08	4	4	26.2139	26.8543	-0.6404	0.02	0.03	0.98	1.93	2.01	0.08	102	2	Case	0
777	C4B	RNaseP	1.95	2	> 0.99	0.05	4	4	26.2697	26.9014	-0.6317	0.06	0.04	0.98	1.86	2.04	0.18	102	2	Case	0
778	C4B	RNaseP	1.86	2	> 0.99	0.32	4	4	26.1991	26.7377	-0.5386	0.05	0.1	0.93	1.82	1.95	0.14	102	1	Case	NA
779	C4B	RNaseP	1.96	2	> 0.99	0.04	4	4	26.2628	26.8362	-0.5734	0.12	0.03	0.98	1.73	2.04	0.31	98	1	Case	0
780	C4B	RNaseP	1.07	1	> 0.99	1.67	4	4	26.5686	26.2758	0.2929	0.07	0.9	0.54	1.03	1.12	0.1	97	1	Case	0
781	C4B	RNaseP	2.89	3	> 0.99	0.05	4	4	24.6812	25.8828	-1.2016	0.13	-0.53	1.45	2.55	3.09	0.54	105	2	Case	0
782	C4B	RNaseP		0			4	4		26.975								102	1	Case	0
783	C4B	RNaseP	1	1	> 0.99	0.27	4	4	27.9392	27.6062	0.3329	0.02	1	0.5	0.98	1.02	0.04	101	2	Case	0
784	C4B	RNaseP	1	1	> 0.99	0.19	4	4	27.3827	27.0491	0.3336	0.07	1	0.5	0.95	1.04	0.09	101	2	Case	0
785	C4B	RNaseP	2.42	2	< 0.50	2.57	4	4	26.8131	27.7297	-0.9167	0.08	-0.28	1.21	2.29	2.61	0.32	103	1	Case	1
786	C4B	RNaseP	1.88	2	> 0.99	0.16	4	4	26.5631	27.1427	-0.5797	0.1	0.09	0.94	1.73	2.03	0.29	102	2	Case	0
787	C4B	RNaseP	1.96	2	> 0.99	0.02	4	4	25.6865	26.2591	-0.5726	0.06	0.03	0.98	1.88	2.04	0.16	97	1	Case	NA
788	C4B	RNaseP	1.97	2	> 0.99	0.04	4	4	25.3226	25.9074	-0.5848	0.03	0.02	0.99	1.92	2.02	0.1	97	1	Case	0
789	C4B	RNaseP	1.08	1	> 0.99	1.8	4	4	27.4118	27.1919	0.22	0.04	0.89	0.54	1.05	1.12	0.07	102	2	Case	NA
790	C4B	RNaseP	1.92	2	> 0.99	0.09	4	4	25.9296	26.5383	-0.6087	0.06	0.06	0.96	1.86	2.03	0.17	102	2	Case	0
791	C4B	RNaseP	1.1	1	> 0.99	1.21	4	4	27.7133	27.4968	0.2165	0.12	0.86	0.55	1.02	1.24	0.23	101	1	Case	0
792	C4B	RNaseP	1.92	2	> 0.99	0.06	4	4	26.4653	27.0442	-0.5789	0.06	0.06	0.96	1.83	2.01	0.18	105	1	Case	0
793	C4B	RNaseP	1.01	1	> 0.99	0.23	4	4	26.8328	26.5204	0.3124	0.12	0.98	0.51	0.93	1.13	0.2	101	2	Case	0
794	C4B	RNaseP	2.17	2	> 0.99	1.15	4	4	27.3179	28.0791	-0.7611	0.04	-0.12	1.09	2.1	2.23	0.13	102	1	Case	0
795	C4B	RNaseP	1.09	1	> 0.99	1.55	4	4	27.6849	27.4733	0.2116	0.13	0.88	0.54	0.97	1.19	0.22	101	2	Case	0
796	C4B	RNaseP	2.07	2	> 0.99	0.84	4	4	26.5798	27.2997	-0.7199	0.03	-0.05	1.04	2.03	2.11	0.08	102	2	Case	0
797	C4B	RNaseP	1.97	2	> 0.99	0.03	4	4	26.4329	27.0499	-0.6169	0.11	0.02	0.98	1.76	2.12	0.36	101	1	Case	0
798	C4B	RNaseP	2.02	2	> 0.99	0.18	4	4	27.194	27.8792	-0.6852	0.1	-0.02	1.01	1.86	2.17	0.31	106	2	Case	0
799	C4B	RNaseP	1.89	2	> 0.99	0.2	4	4	25.6051	26.1282	-0.5232	0.09	0.08	0.95	1.75	2.03	0.27	#N/A	#N/A	Case	NA
800	C4B	RNaseP	2.05	2	> 0.99	0.58	4	4	25.5418	26.1828	-0.6409	0.06	-0.04	1.03	1.93	2.11	0.18	99	1	Case	0
801	C4B	RNaseP	2.03	2	> 0.99	0.09	4	4	26.3527	27.0162	-0.6634	0.06	-0.02	1.02	1.91	2.1	0.19	101	1	Case	0
802	C4B	RNaseP	2.01	2	> 0.99	0.04	4	4	25.9286	26.5737	-0.6451	0.05	0	1	1.93	2.06	0.14	101	1	Case	0
803	C4B	RNaseP		0			4	4		26.3526								101	2	Case	0
804	C4B	RNaseP	1.06	1	> 0.99	0.7	4	4	28.355	28.1058	0.2492	0.14	0.92	0.53	0.92	1.16	0.23	102	2	Case	1
805	C4B	RNaseP	2.04	2	> 0.99	0.13	4	4	26.0024	26.6752	-0.6728	0.13	-0.03	1.02	1.85	2.29	0.43	101	1	Case	0
806	C4B	RNaseP	1.11	1	> 0.99	2.08	4	4	27.1762	26.9934	0.1828	0.07	0.85	0.55	1.05	1.16	0.11	101	2	Case	0
807	C4B	RNaseP	2.77	3	> 0.99	0.86	4	4	25.5637	26.6388	-1.0751	0.05	-0.47	1.39	2.67	2.89	0.22	98	1	Case	1
808	C4B	RNaseP	2.89	3	> 0.99	0.07	4	4	25.5509	26.749	-1.1981	0.03	-0.53	1.44	2.84	2.96	0.12	101	2	Case	0
809	C4B	RNaseP	1.18	1	> 0.99	3.09	4	4	27.7899	27.6998	0.09	0.08	0.76	0.59	1.12	1.25	0.12	103	2	Case	0
810	C4B	RNaseP	1.87	2	> 0.99	0.3	4	4	25.1693	25.7431	-0.5737	0.11	0.09	0.94	1.68	1.97	0.29	101	2	Case	0
811	C4B	RNaseP	1.17	1	> 0.99	2.23	4	4	28.1518	28.0184	0.1335	0.07	0.77	0.58	1.1	1.24	0.13	101	1	Case	0
812	C4B	RNaseP	2.01	2	> 0.99	0.17	4	4	25.9954	26.6066	-0.6112	0.03	-0.01	1	1.98	2.08	0.1	98	1	Case	0
813	C4B	RNaseP	2.02	2	> 0.99	0.15	4	4	26.9384	27.6223	-0.6839	0.07	-0.02	1.01	1.94	2.15	0.21	101	2	Case	0
814	C4B	RNaseP	2.04	2	> 0.99	0.42	4	4	26.7111	27.4067	-0.6956	0.07	-0.03	1.02	1.97	2.18	0.21	101	2	Case	0
815	C4B	RNaseP	1.95	2	> 0.99	0.04	4	4	26.734	27.3016	-0.5676	0.05	0.04	0.97	1.89	2.04	0.15	99	1	Case	0
816	C4B	RNaseP	1.9	2	> 0.99	0.13	4	4	24.7745	25.343	-0.5685	0.13	0.07	0.95	1.66	2.03	0.37	100	1	Case	0
817	C4B	RNaseP	1.06	1	> 0.99	1.14	4	4	25.3605	25.1141	0.2463	0.16	0.91	0.53	0.9	1.16	0.26	103	2	Case	0
818	C4B	RNaseP	1.84	2	> 0.99	0.17	4	4	25.7467	26.2958	-0.5491	0.16	0.12	0.92	1.62	2.03	0.4	101	2	Case	NA
819	C4B	RNaseP	1.84	2	> 0.99	0.59	4	4	25.9755	26.4952	-0.5197	0.09	0.12	0.92	1.7	1.95	0.24	100	1	Case	NA
820	C4B	RNaseP	1.05	1	> 0.99	0.61	4	4	26.8181	26.5587	0.2594	0.19	0.93	0.53	0.88	1.17	0.29	103	2	Case	NA
821	C4B	RNaseP	2.05	2	> 0.99	0.36	4	4	25.9959	26.7331	-0.7372	0.05	-0.04	1.02	1.97	2.13	0.16	97	1	Case	0
822	C4B	RNaseP	1.11	1	> 0.99	1.68	4	4	27.5006	27.3482	0.1524	0.04	0.85	0.55	1.08	1.15	0.06	97	1	Case	0
823	C4B	RNaseP	2.05	2	> 0.99	0.44	4	4	26.2142	26.9172	-0.703	0.1	-0.03	1.02	1.88	2.19	0.31	102	2	Case	0
824	C4B	RNaseP	1.18	1	> 0.99	3.16	4	4	28.2427	28.1458	0.0969	0.15	0.76	0.59	1.01	1.24	0.23	102	2	Case	NA
825	C4B	RNaseP	2.01	2	> 0.99	0.29	4	4	25.8399	26.5162	-0.6763	0.02	-0.01	1.01	1.97	2.04	0.07	101	2	Case	1
826	C4B	RNaseP	2.11	2	> 0.99	1.04	4	4	27.702	28.4475	-0.7456	0.1	-0.08	1.06	1.91	2.2	0.29	103	2	Case	0
827	C4B	RNaseP	2.02	2	> 0.99	0.22	4	4	26.1134	26.7939	-0.6806	0.03	-0.01	1.01	1.97	2.07	0.1	102	2	Case	0
828	C4B	RNaseP	1.02	1	> 0.99	0.07	4	4	27.2902	26.9537	0.3365	0.13	0.98	0.51	0.93	1.1	0.16	101	1	Case	1
829	C4B	RNaseP	2.04	2	> 0.99	0.31	4	4	26.0714	26.7038	-0.6324	0.07	-0.03	1.02	1.94	2.17	0.23	99	1	Case	NA
830	C4B	RNaseP	1.8	2	> 0.99	1.55	4	4	26.8246	27.2795	-0.455	0.03	0.15	0.9	1.74	1.84	0.1	99	1	Case	NA
831	C4B	RNaseP	2.83	3	> 0.99	0.15	4	4	25.4356	26.5394	-1.1038	0.08	-0.5	1.41	2.68	3.05	0.37	98	1	Case	NA
832	C4B	RNaseP	1.11	1	> 0.99	2.44	4	4	27.0927	26.8484	0.2443	0.06	0.85	0.56	1.08	1.18	0.1	98	1	Case	NA
833	C4B	RNaseP	1.98	2	> 0.99	0.04	4	4	26.0613	26.746	-0.6847	0.11	0.02	0.99	1.81	2.17	0.36	97	1	Case	NA
834	C4B	RNaseP	1.94	2	> 0.99	0.03	4	4	26.6	27.1603	-0.5603	0.06	0.04	0.97	1.82	2.01	0.19	97	1	Case	NA
835	C4B	RNaseP	1.05	1	> 0.99	0.96	4	4	27.7472	27.4846	0.2626	0.07	0.93	0.52	1	1.1	0.1	103	2	Case	0
836	C4B	RNaseP	2.01	2	> 0.99	0.06	4	4	26.6124	27.2602	-0.6478	0.13	-0.01	1	1.82	2.25	0.43	102	1	Case	0
837	C4B	RNaseP	1.01	1	> 0.99	0.12	4	4	27.4197	27.0431	0.3766	0.06	0.99	0.5	0.95	1.03	0.09	101	2	Case	0
838	C4B	RNaseP	2.16	2	> 0.99	1.2	4	4	26.8694	27.5682	-0.6988	0.05	-0.11	1.08	2.07	2.22	0.14	101	1	Case	0
839	C4B	RNaseP	1.03	1	> 0.99	0.19	4	4	27.2438	26.8959	0.3479	0.09	0.96	0.51	0.94	1.1	0.15	95	1	Case	0
840	C4B	RNaseP	1.85	2	> 0.99	0.31	4	4	26.0227	26.5214	-0.4987	0.11	0.12	0.92	1.67	2.02	0.35	101	2	Case	NA
841	C4B	RNaseP	1.92	2	> 0.99	0.03	4	4	26.4502	27.0077	-0.5575	0.1	0.06	0.96	1.75	2.06	0.31	101	2	Case	0
842	C4B	RNaseP		0			4	4		27.9388								97	1	Case	0
843	C4B	RNaseP	1.88	2	> 0.99	0.38	4	4	26.3642	26.8909	-0.5266	0.04	0.09	0.94	1.82	1.96	0.14	95	1	Case	0
844	C4B	RNaseP	1.88	2	> 0.99	0.24	4	4	26.0345	26.6007	-0.5662	0.07	0.09	0.94	1.75	1.97	0.22	96	1	Case	0
845	C4B	RNaseP	2	2	> 0.99	0.15	4	4	26.0535	26.714	-0.6606	0.08	0	1	1.9	2.12	0.22	96	1	Case	0
846	C4B	RNaseP	1.12	1	> 0.99	2.08	4	4	27.7491	27.5355	0.2136	0.11	0.84	0.56	1	1.2	0.2	96	1	Case	0
847	C4B	RNaseP	1.87	2	> 0.99	0.08	4	4	26.6947	27.2227	-0.528	0.1	0.1	0.94	1.68	1.96	0.27	96	1	Case	NA
848	C4B	RNaseP	1.88	2	> 0.99	0.07	4	4	25.6866	26.2235	-0.5368	0.09	0.09	0.94	1.78	2.02	0.24	96	1	Case	0
849	C4B	RNaseP	1.75	2	> 0.99	0.76	4	4	25.7652	26.1888	-0.4236	0.18	0.19	0.88	1.5	1.98	0.49	96	1	Case	0
850	C4B	RNaseP	1.07	1	> 0.99	1.03	4	4	27.0005	26.7064	0.2941	0.05	0.91	0.53	1.02	1.09	0.07	95	1	Case	0
851	C4B	RNaseP	0.99	1	> 0.99	0.03	4	4	27.0884	26.6947	0.3937	0.14	1.01	0.5	0.86	1.07	0.21	95	1	Case	0
852	C4B	RNaseP	1.93	2	> 0.99	0.04	4	4	25.995	26.5676	-0.5726	0.08	0.05	0.97	1.83	2.07	0.24	96	1	Case	0
853	C4B	RNaseP					4	0										103	2	Case	NA
854	C4B	RNaseP	1.93	2	> 0.99	0.04	4	4	26.4145	26.9848	-0.5703	0.11	0.05	0.96	1.72	2.03	0.31	96	1	Case	1
855	C4B	RNaseP	1.03	1	> 0.99	0.5	4	4	27.646	27.3063	0.3397	0.07	0.95	0.52	1	1.11	0.11	95	1	Case	0
856	C4B	RNaseP	1.05	1	> 0.99	0.83	4	4	27.7676	27.4568	0.3108	0.07	0.93	0.53	1	1.12	0.12	95	1	Case	0
857	C4B	RNaseP	1.04	1	> 0.99	0.88	4	4	26.8248	26.4989	0.3259	0.08	0.95	0.52	0.97	1.11	0.15	96	1	Case	0
858	C4B	RNaseP	1.05	1	> 0.99	0.77	4	4	26.6817	26.3929	0.2888	0.15	0.93	0.53	0.97	1.22	0.25	102	2	Case	0
859	C4B	RNaseP	1.97	2	> 0.99	0.08	4	4	26.2699	26.8744	-0.6045	0.17	0.02	0.99	1.78	2.2	0.42	96	1	Case	NA
860	C4B	RNaseP	1.83	2	> 0.99	0.59	4	4	26.7843	27.2702	-0.4859	0.08	0.13	0.91	1.75	1.98	0.23	95	1	Case	0
861	C4B	RNaseP	1.91	2	> 0.99	0.04	4	4	26.3617	26.9214	-0.5597	0.09	0.06	0.96	1.74	2.01	0.27	96	1	Case	0
862	C4B	RNaseP	1.94	2	> 0.99	0.04	4	4	25.8651	26.437	-0.5718	0.09	0.04	0.97	1.79	2.1	0.31	95	1	Case	0
863	C4B	RNaseP	1.01	1	> 0.99	0.59	4	4	26.6985	26.3351	0.3633	0.06	0.99	0.5	0.96	1.04	0.08	96	1	Case	0
864	C4B	RNaseP	0.99	1	> 0.99	0.2	4	4	27.0829	26.6941	0.3888	0.07	1.01	0.5	0.93	1.05	0.12	96	1	Case	0
865	C4B	RNaseP	2.07	2	> 0.99	0.79	4	4	25.2246	25.9306	-0.706	0.06	-0.05	1.03	1.96	2.17	0.21	99	1	Case	0
866	C4B	RNaseP	1.79	2	> 0.99	0.93	4	4	26.781	27.2463	-0.4653	0.08	0.16	0.9	1.66	1.88	0.22	96	1	Case	0
867	C4B	RNaseP	1.08	1	> 0.99	1.58	4	4	26.8248	26.5888	0.2361	0.02	0.89	0.54	1.06	1.1	0.04	97	1	Case	0
868	C4B	RNaseP	1.83	2	> 0.99	0.81	4	4	25.9286	26.4569	-0.5283	0.08	0.13	0.91	1.75	1.99	0.23	97	1	Case	0
869	C4B	RNaseP	2.06	2	> 0.99	0.57	4	4	26.1111	26.7904	-0.6794	0.06	-0.04	1.03	1.97	2.19	0.22	107	2	Case	NA
870	C4B	RNaseP	1.93	2	> 0.99	0.03	4	4	25.8875	26.4523	-0.5648	0.08	0.05	0.97	1.82	2.06	0.24	101	2	Case	NA
871	C4B	RNaseP	1.04	1	> 0.99	0.96	4	4	27.2939	26.9735	0.3205	0.02	0.94	0.52	1.02	1.06	0.04	96	1	Case	0
872	C4B	RNaseP	1.95	2	> 0.99	0.02	4	4	26.3227	26.9275	-0.6047	0.05	0.03	0.98	1.87	2.04	0.16	101	1	Case	NA
873	C4B	RNaseP	1.88	2	> 0.99	0.1	4	4	26.4453	26.9791	-0.5338	0.04	0.09	0.94	1.84	1.95	0.12	97	1	Case	0
874	C4B	RNaseP	1.92	2	> 0.99	0.06	4	4	25.1265	25.7072	-0.5807	0.09	0.06	0.96	1.75	2.02	0.26	104	2	Case	NA
875	C4B	RNaseP	1.96	2	> 0.99	0.06	4	4	25.974	26.604	-0.63	0.1	0.03	0.98	1.86	2.17	0.31	97	1	Case	0
876	C4B	RNaseP	1.8	2	> 0.99	0.9	4	4	26.5557	27.0279	-0.4722	0.07	0.15	0.9	1.71	1.91	0.2	96	1	Case	0
877	C4B	RNaseP	1.81	2	> 0.99	1.01	4	4	25.937	26.4525	-0.5155	0.07	0.14	0.91	1.73	1.91	0.18	97	1	Case	0
878	C4B	RNaseP	1.98	2	> 0.99	0.05	4	4	26.462	27.0624	-0.6005	0.1	0.01	0.99	1.8	2.12	0.32	101	2	Case	NA
879	C4B	RNaseP	1.93	2	> 0.99	0.08	4	4	26.6099	27.1751	-0.5653	0.01	0.05	0.97	1.92	1.95	0.04	101	2	Case	NA
880	C4B	RNaseP	1.93	2	> 0.99	0.02	4	4	26.2266	26.7995	-0.5728	0.08	0.05	0.97	1.84	2.08	0.24	96	1	Case	0
881	C4B	RNaseP	1.16	1	> 0.99	2.2	4	4	26.969	26.8023	0.1667	0.1	0.78	0.58	1.09	1.27	0.18	101	2	Case	NA
882	C4B	RNaseP	1.95	2	> 0.99	0.02	4	4	26.0377	26.614	-0.5763	0.05	0.04	0.97	1.9	2.03	0.13	101	2	Case	NA
883	C4B	RNaseP	1.8	2	> 0.99	0.86	4	4	26.8104	27.2829	-0.4725	0.04	0.15	0.9	1.75	1.86	0.11	96	1	Case	0
884	C4B	RNaseP	2	2	> 0.99	0.17	4	4	26.1084	26.7645	-0.6562	0.05	0	1	1.91	2.06	0.16	98	1	Case	0
885	C4B	RNaseP	2.15	2	> 0.99	1.1	4	3	25.0708	25.7916	-0.7209	0.03	-0.11	1.08	2.11	2.19	0.08	101	2	Case	NA
886	C4B	RNaseP	3	3	> 0.99	0.12	4	4	25.6753	26.917	-1.2417	0.07	-0.58	1.5	2.85	3.21	0.36	100	1	Case	NA
887	C4B	RNaseP	0.96	1	> 0.99	0.08	4	4	26.8126	26.4095	0.4031	0.06	1.06	0.48	0.93	1.02	0.09	97	1	Case	0
888	C4B	RNaseP	2.41	2	< 0.50	2.92	4	4	25.6945	26.5785	-0.884	0.08	-0.27	1.21	2.33	2.62	0.29	101	2	Case	NA
889	C4B	RNaseP	2.34	2	0.96	2.41	4	4	26.354	27.1717	-0.8177	0.04	-0.23	1.17	2.27	2.41	0.14	101	2	Case	NA
890	C4B	RNaseP	2.48	3	< 0.50	2.26	4	4	26.3904	27.3132	-0.9228	0.04	-0.31	1.24	2.42	2.59	0.17	101	2	Case	NA
891	C4B	RNaseP	2.02	2	> 0.99	0.07	4	4	26.2274	26.853	-0.6255	0.08	-0.01	1.01	1.93	2.16	0.23	101	2	Case	NA
892	C4B	RNaseP	2.19	2	> 0.99	1.3	4	3	25.5023	26.2455	-0.7432	0.08	-0.13	1.09	2.08	2.33	0.25	101	2	Case	0
893	C4B	RNaseP	2.07	2	> 0.99	1.48	4	4	25.7697	26.4304	-0.6608	0.19	-0.05	1.03	1.69	2.26	0.56	101	2	Case	0
894	C4B	RNaseP	2.14	2	> 0.99	0.82	4	3	25.3861	26.0989	-0.7129	0.07	-0.1	1.07	2.05	2.26	0.21	101	2	Case	0
895	C4B	RNaseP	2.5	3	0.77	3.07	4	4	25.789	26.7521	-0.9631	0.03	-0.32	1.25	2.45	2.59	0.14	101	1	Case	1
896	C4B	RNaseP	2	2	> 0.99	0.04	4	4	25.3117	25.9277	-0.616	0.16	0	1	1.7	2.14	0.44	101	2	Case	0
897	C4B	RNaseP	1.11	1	> 0.99	2.44	4	4	26.3213	26.1169	0.2044	0.08	0.84	0.56	1.06	1.2	0.14	101	1	Case	0
898	C4B	RNaseP	6.72	7	0.92	0.03	4	4	25.8405	28.2034	-2.3628	0.04	-1.75	3.36	6.56	6.97	0.41	100	2	Case	0
899	C4B	RNaseP	1.07	1	> 0.99	0.85	4	4	26.8875	26.5942	0.2932	0.08	0.91	0.53	0.98	1.11	0.13	101	2	Case	0
900	C4B	RNaseP	1.86	2	> 0.99	0.39	4	4	25.8286	26.3659	-0.5374	0.08	0.1	0.93	1.76	1.96	0.21	101	1	Case	0
901	C4B	RNaseP	1.97	2	> 0.99	0.06	4	4	25.7198	26.3397	-0.62	0.04	0.02	0.99	1.94	2.06	0.12	101	1	Case	0
902	C4B	RNaseP	1.91	2	> 0.99	0.15	4	4	25.1464	25.7173	-0.5708	0.04	0.07	0.95	1.85	1.96	0.11	101	1	Case	0
903	C4B	RNaseP	1.9	2	> 0.99	0.36	4	4	26.8224	27.3355	-0.5131	0.07	0.08	0.95	1.77	1.99	0.22	101	1	Case	0
904	C4B	RNaseP	2.75	3	> 0.99	0.7	4	4	25.9391	27.0107	-1.0716	0.04	-0.46	1.37	2.67	2.85	0.18	101	2	Case	0
905	C4B	RNaseP	1.03	1	> 0.99	0.43	4	4	26.4697	26.1241	0.3456	0.03	0.96	0.51	1.01	1.06	0.05	101	2	Case	0
906	C4B	RNaseP	1.95	2	> 0.99	0.02	4	4	25.0323	25.6114	-0.5791	0.05	0.04	0.98	1.85	2.02	0.16	101	2	Case	0
907	C4B	RNaseP	1.05	1	> 0.99	0.69	4	4	27.4436	27.1264	0.3171	0.06	0.93	0.52	1.02	1.11	0.1	101	2	Case	0
908	C4B	RNaseP	1.02	1	> 0.99	0.24	4	4	26.9088	26.5721	0.3366	0.11	0.98	0.51	0.94	1.12	0.18	101	1	Case	0
909	C4B	RNaseP	2.07	2	> 0.99	0.44	4	4	26.164	26.8301	-0.666	0.09	-0.05	1.04	1.92	2.22	0.3	101	2	Case	0
910	C4B	RNaseP					4	0										101	1	Case	0
911	C4B	RNaseP	1.04	1	> 0.99	0.39	4	4	26.2546	25.923	0.3316	0.1	0.95	0.52	0.97	1.14	0.17	101	2	Case	0
912	C4B	RNaseP	1.86	2	> 0.99	0.15	4	4	24.0511	24.5639	-0.5128	0.17	0.1	0.93	1.58	2.09	0.51	101	2	Case	0
913	C4B	RNaseP	1.08	1	> 0.99	1.75	4	4	26.5867	26.3331	0.2536	0.06	0.89	0.54	1.05	1.15	0.1	101	1	Case	0
914	C4B	RNaseP					4	0										101	1	Case	0
915	C4B	RNaseP	1.04	1	> 0.99	0.17	4	4	26.1581	25.8341	0.324	0.15	0.94	0.52	0.9	1.13	0.23	101	2	Case	0
916	C4B	RNaseP	2.02	2	> 0.99	0.19	4	4	25.8784	26.5307	-0.6523	0.11	-0.01	1.01	1.89	2.21	0.31	101	1	Case	0
917	C4B	RNaseP	1.93	2	> 0.99	0.11	4	4	25.8082	26.3958	-0.5876	0.05	0.05	0.96	1.85	2.01	0.16	101	1	Case	0
918	C4B	RNaseP	1.07	1	> 0.99	1.45	4	4	27.187	26.9021	0.2849	0.02	0.91	0.53	1.04	1.09	0.04	101	2	Case	0
919	C4B	RNaseP	1.97	2	> 0.99	0.02	4	4	26.1006	26.6662	-0.5655	0.09	0.03	0.98	1.87	2.16	0.29	101	2	Case	0
920	C4B	RNaseP	1.93	2	> 0.99	0.05	4	4	24.7326	25.2692	-0.5367	0.06	0.05	0.96	1.83	2.01	0.18	101	2	Case	0
921	C4B	RNaseP	0.9	1	> 0.99	0.67	4	4	27.1698	26.6443	0.5256	0.07	1.15	0.45	0.84	0.94	0.1	101	2	Case	0
922	C4B	RNaseP	1.88	2	> 0.99	0.11	4	4	25.7075	26.2426	-0.5351	0.12	0.09	0.94	1.68	2	0.32	101	2	Case	0
923	C4B	RNaseP	1.96	2	> 0.99	0.04	4	4	25.4457	26.0558	-0.6101	0.07	0.03	0.98	1.89	2.1	0.21	101	1	Case	0
924	C4B	RNaseP	1.06	1	> 0.99	0.89	4	4	26.1687	25.8817	0.287	0.2	0.91	0.53	0.88	1.21	0.33	101	2	Case	0
925	C4B	RNaseP	2.02	2	> 0.99	0.19	4	4	25.6318	26.2703	-0.6385	0.17	-0.02	1.01	1.69	2.2	0.5	101	2	Case	0
926	C4B	RNaseP	1.14	1	> 0.99	3	4	4	26.4798	26.3107	0.1691	0.03	0.81	0.57	1.11	1.17	0.06	101	1	Case	0
927	C4B	RNaseP	2.13	2	> 0.99	1.33	4	4	26.0627	26.7768	-0.7141	0.08	-0.09	1.07	1.97	2.23	0.26	101	2	Case	0
928	C4B	RNaseP	1.84	2	> 0.99	0.4	4	4	25.5652	26.0667	-0.5015	0.09	0.12	0.92	1.73	2.01	0.28	101	2	Case	0
929	C4B	RNaseP	1.93	2	> 0.99	0.03	4	4	26.0678	26.6393	-0.5715	0.06	0.05	0.96	1.85	2.01	0.16	101	2	Case	0
930	C4B	RNaseP	1.05	1	> 0.99	1.11	4	4	26.3639	26.0546	0.3093	0.08	0.93	0.52	0.96	1.09	0.13	101	2	Case	0
931	C4B	RNaseP	1.14	1	> 0.99	2.71	4	4	27.4502	27.2667	0.1834	0.05	0.81	0.57	1.09	1.17	0.08	101	2	Case	0
932	C4B	RNaseP	2.06	2	> 0.99	0.68	4	4	25.6168	26.302	-0.6853	0.05	-0.05	1.03	1.96	2.12	0.16	101	1	Case	0
933	C4B	RNaseP	1.99	2	> 0.99	0.08	4	4	26.0108	26.6244	-0.6137	0.11	0.01	0.99	1.81	2.17	0.36	101	2	Case	0
934	C4B	RNaseP	2.04	2	> 0.99	0.46	4	4	25.6071	26.2566	-0.6495	0.04	-0.03	1.02	1.97	2.09	0.12	101	2	Case	0
935	C4B	RNaseP	1.85	2	> 0.99	0.7	4	4	25.7104	26.2409	-0.5305	0.08	0.11	0.93	1.71	1.92	0.21	101	1	Case	0
936	C4B	RNaseP	1.96	2	> 0.99	0.06	4	4	26.2533	26.8485	-0.5952	0.15	0.03	0.98	1.68	2.11	0.43	101	2	Case	0
937	C4B	RNaseP	0.97	1	> 0.99	0.06	4	4	26.5732	26.1504	0.4228	0.09	1.05	0.48	0.91	1.03	0.12	101	2	Case	0
938	C4B	RNaseP	2.04	2	> 0.99	0.57	4	4	25.9568	26.6054	-0.6486	0.04	-0.03	1.02	1.96	2.1	0.14	101	2	Case	0
939	C4B	RNaseP	0.96	1	> 0.99	0.03	4	4	26.8799	26.4494	0.4305	0.12	1.05	0.48	0.86	1.03	0.17	101	2	Case	0
940	C4B	RNaseP	1.99	2	> 0.99	0.11	4	4	26.0826	26.7017	-0.6191	0.04	0	1	1.95	2.08	0.13	101	2	Case	0
941	C4B	RNaseP	0.99	1	> 0.99	0.13	4	4	26.1794	25.7833	0.3961	0.05	1.02	0.49	0.94	1.03	0.08	101	2	Case	0
942	C4B	RNaseP	2.78	3	> 0.99	0.49	4	4	24.9343	26.0493	-1.115	0.1	-0.48	1.39	2.57	3.01	0.44	101	1	Case	0
943	C4B	RNaseP	1.99	2	> 0.99	0.03	4	4	26.1804	26.7654	-0.585	0.07	0.01	1	1.88	2.08	0.2	101	2	Case	0
944	C4B	RNaseP	1.94	2	> 0.99	0.04	4	4	25.3145	25.891	-0.5765	0.1	0.05	0.97	1.76	2.04	0.28	101	2	Case	0
945	C4B	RNaseP	1.06	1	> 0.99	1.36	4	4	26.9477	26.657	0.2907	0.08	0.91	0.53	1.01	1.14	0.12	101	2	Case	0
946	C4B	RNaseP	2.83	3	> 0.99	0.08	4	4	25.0669	26.1906	-1.1236	0.05	-0.5	1.41	2.69	2.92	0.24	101	2	Case	0
947	C4B	RNaseP	1.93	2	> 0.99	0.04	4	4	25.6131	26.1812	-0.5681	0.11	0.06	0.96	1.73	2.08	0.35	101	2	Case	0
948	C4B	RNaseP	1.84	2	> 0.99	0.9	4	4	25.353	25.8699	-0.517	0.06	0.12	0.92	1.77	1.94	0.17	101	1	Case	0
949	C4B	RNaseP	1.9	2	> 0.99	0.1	4	4	26.0879	26.6383	-0.5505	0.07	0.07	0.95	1.83	2.03	0.2	101	2	Case	0
950	C4B	RNaseP	2.1	2	> 0.99	0.93	4	4	25.8997	26.5934	-0.6937	0.11	-0.07	1.05	1.97	2.33	0.37	101	2	Case	0
951	C4B	RNaseP	1.08	1	> 0.99	1.07	4	4	26.2526	25.9838	0.2688	0.2	0.89	0.54	0.88	1.22	0.34	101	2	Case	0
952	C4B	RNaseP	2.09	2	> 0.99	0.25	4	4	26.4486	27.0999	-0.6513	0.11	-0.06	1.04	1.95	2.32	0.37	101	1	Case	0
953	C4B	RNaseP	1.89	2	> 0.99	0.41	4	4	25.7189	26.2789	-0.5599	0.06	0.08	0.95	1.81	1.97	0.16	101	1	Case	1
954	C4B	RNaseP		0			4	4		26.8193								101	2	Case	0
955	C4B	RNaseP	0.99	1	> 0.99	0.1	4	4	26.9567	26.5673	0.3893	0.16	1.01	0.5	0.86	1.12	0.26	101	2	Case	0
956	C4B	RNaseP	1.88	2	> 0.99	0.05	4	4	24.6166	25.1537	-0.5371	0.16	0.09	0.94	1.72	2.18	0.46	101	2	Case	0
957	C4B	RNaseP		0			4	4		26.4854								101	2	Case	0
958	C4B	RNaseP	1.81	2	> 0.99	0.64	4	4	25.4597	25.9382	-0.4785	0.11	0.14	0.9	1.63	1.95	0.32	101	2	Case	0
959	C4B	RNaseP	1.9	2	> 0.99	0.05	4	4	25.3273	25.8738	-0.5465	0.11	0.08	0.95	1.71	2.06	0.34	101	2	Case	0
960	C4B	RNaseP	2.77	3	> 0.99	0.51	4	4	26.0898	27.1822	-1.0924	0.04	-0.47	1.38	2.67	2.86	0.19	101	2	Case	NA
961	C4B	RNaseP	1.06	1	> 0.99	1.31	4	4	26.8031	26.5146	0.2885	0.08	0.91	0.53	1.02	1.15	0.13	101	2	Case	0
962	C4B	RNaseP	2.05	2	> 0.99	0.63	4	4	25.7265	26.3998	-0.6733	0.07	-0.03	1.02	1.95	2.17	0.22	101	1	Case	0
963	C4B	RNaseP	1.1	1	> 0.99	1.97	4	4	26.8392	26.6019	0.2373	0.08	0.86	0.55	1.01	1.14	0.13	101	2	Case	0
964	C4B	RNaseP	1.92	2	> 0.99	0.05	4	4	26.4419	27.0062	-0.5643	0.05	0.06	0.96	1.84	1.99	0.14	101	2	Case	0
965	C4B	RNaseP	3.26	3	0.57	1.97	4	4	24.9107	26.2396	-1.3289	0.07	-0.71	1.63	3.11	3.42	0.32	101	2	Case	0
966	C4B	RNaseP	1.83	2	> 0.99	0.67	4	4	25.5621	26.0555	-0.4934	0.04	0.13	0.91	1.75	1.88	0.13	101	2	Case	0
967	C4B	RNaseP	0.96	1	> 0.99	0.05	4	4	26.705	26.3061	0.399	0.1	1.06	0.48	0.87	1.02	0.15	101	2	Case	0
968	C4B	RNaseP	1.08	1	> 0.99	1.64	4	4	26.6747	26.4226	0.2521	0.06	0.89	0.54	1.02	1.12	0.1	101	1	Case	1
969	C4B	RNaseP	1.94	2	> 0.99	0.05	4	4	26.2739	26.8869	-0.613	0.12	0.04	0.97	1.73	2.07	0.34	101	2	Case	0
970	C4B	RNaseP	1.98	2	> 0.99	0.06	4	4	25.5576	26.186	-0.6284	0.09	0.01	0.99	1.87	2.14	0.28	101	1	Case	0
971	C4B	RNaseP	2.02	2	> 0.99	0.27	4	4	26.1959	26.865	-0.6691	0.05	-0.01	1.01	1.96	2.12	0.17	101	2	Case	0
972	C4B	RNaseP	1.13	1	> 0.99	3.03	4	4	26.662	26.4945	0.1675	0.03	0.82	0.56	1.11	1.17	0.06	101	2	Case	0
973	C4B	RNaseP	1.92	2	> 0.99	0.06	4	4	25.515	26.1148	-0.5998	0.07	0.06	0.96	1.79	2.01	0.22	101	2	Case	0
974	C4B	RNaseP	1.99	2	> 0.99	0.08	4	4	25.928	26.5761	-0.648	0.1	0.01	0.99	1.8	2.09	0.29	101	2	Case	0
975	C4B	RNaseP	1.98	2	> 0.99	0.04	4	4	25.2678	25.9092	-0.6414	0.09	0.02	0.99	1.81	2.08	0.27	101	2	Case	0
976	C4B	RNaseP	1.84	2	> 0.99	0.81	4	4	25.5623	26.0998	-0.5375	0.06	0.12	0.92	1.78	1.95	0.17	101	2	Case	0
977	C4B	RNaseP	1.04	1	> 0.99	0.94	4	4	27.0735	26.7879	0.2856	0.05	0.94	0.52	0.99	1.08	0.09	101	2	Case	0
978	C4B	RNaseP	2.11	2	> 0.99	1.37	4	4	25.1877	25.922	-0.7343	0.07	-0.08	1.06	2.03	2.27	0.24	101	2	Case	0
979	C4B	RNaseP	1.95	2	> 0.99	0.03	4	4	24.8819	25.5052	-0.6233	0.08	0.03	0.98	1.8	2.05	0.26	101	2	Case	0
980	C4B	RNaseP	1.03	1	> 0.99	0.33	4	4	27.4408	27.0805	0.3603	0.05	0.95	0.52	0.99	1.08	0.09	101	1	Case	0
981	C4B	RNaseP	1.81	2	> 0.99	0.76	4	4	23.3212	23.8182	-0.497	0.15	0.14	0.91	1.57	1.98	0.41	101	1	Case	0
982	C4B	RNaseP	1.24	1	> 0.99	4.83	4	4	27.4066	27.3712	0.0354	0.05	0.69	0.62	1.18	1.29	0.11	101	2	Case	0
983	C4B	RNaseP	1.1	1	> 0.99	1.93	4	4	26.4653	26.2431	0.2222	0.08	0.86	0.55	1.06	1.19	0.13	101	1	Case	0
984	C4B	RNaseP	3.33	3	0.79	1.6	4	4	25.4107	26.7381	-1.3275	0.06	-0.74	1.67	3.19	3.51	0.32	101	1	Case	0
985	C4B	RNaseP	2.03	2	> 0.99	0.43	4	3	25.3334	26.0094	-0.6759	0.08	-0.02	1.01	1.91	2.1	0.19	101	2	Case	0
986	C4B	RNaseP	1.87	2	> 0.99	0.35	4	4	25.946	26.5079	-0.5619	0.04	0.1	0.94	1.81	1.92	0.12	101	2	Case	0
987	C4B	RNaseP	1.96	2	> 0.99	0.03	4	4	26.1618	26.7237	-0.5619	0.07	0.03	0.98	1.86	2.08	0.22	101	1	Case	0
988	C4B	RNaseP	2.06	2	> 0.99	0.65	4	4	26.0674	26.7669	-0.6995	0.08	-0.04	1.03	1.94	2.16	0.22	101	2	Case	0
989	C4B	RNaseP	2.05	2	> 0.99	0.58	4	4	26.1832	26.8778	-0.6946	0.03	-0.04	1.03	2.02	2.11	0.09	101	2	Case	0
990	C4B	RNaseP	1.85	2	> 0.99	0.81	4	4	25.7829	26.3282	-0.5453	0.03	0.11	0.93	1.8	1.88	0.08	101	2	Case	0
991	C4B	RNaseP	1.85	2	> 0.99	0.54	4	4	25.0839	25.628	-0.5441	0.07	0.11	0.92	1.77	1.98	0.2	101	2	Case	0
992	C4B	RNaseP	1.93	2	> 0.99	0.05	4	4	25.9316	26.5355	-0.6039	0.05	0.05	0.96	1.85	1.99	0.15	101	2	Case	0
993	C4B	RNaseP	1.92	2	> 0.99	0.09	4	4	26.6148	27.198	-0.5832	0.04	0.06	0.96	1.87	2	0.13	102	2	Case	0
994	C4B	RNaseP					4	0										101	1	Case	0
995	C4B	RNaseP	2.01	2	> 0.99	0.23	4	4	26.2714	26.9338	-0.6624	0.07	-0.01	1	1.93	2.14	0.21	101	2	Case	0
996	C4B	RNaseP	1.1	1	> 0.99	1.93	4	4	27.0356	26.8249	0.2107	0.11	0.87	0.55	0.98	1.14	0.16	101	2	Case	0
997	C4B	RNaseP	1	1	> 0.99	0.08	4	4	27.3903	27.0458	0.3446	0.08	1	0.5	0.93	1.07	0.14	101	2	Case	0
998	C4B	RNaseP	2.78	3	> 0.99	0.61	4	4	25.2564	26.3725	-1.1162	0.06	-0.48	1.39	2.68	2.95	0.27	101	1	Case	0
999	C4B	RNaseP	2.04	2	> 0.99	0.21	4	4	26.9696	27.6561	-0.6865	0.11	-0.03	1.02	1.91	2.27	0.36	101	2	Case	0
1000	C4B	RNaseP	1.05	1	> 0.99	1.23	4	4	26.7925	26.5043	0.2882	0.06	0.93	0.53	1	1.11	0.11	101	1	Case	0
1001	C4B	RNaseP	1.94	2	> 0.99	0.05	4	4	26.056	26.6683	-0.6123	0.06	0.04	0.97	1.83	2.01	0.19	101	2	Case	0
1002	C4B	RNaseP	1.98	2	> 0.99	0.05	4	4	26.2087	26.8529	-0.6442	0.04	0.01	0.99	1.92	2.04	0.12	101	2	Case	NA
1003	C4B	RNaseP	1.04	1	> 0.99	0.66	4	4	27.317	27.0238	0.2932	0.08	0.95	0.52	0.96	1.11	0.14	101	2	Case	0
1004	C4B	RNaseP	1.97	2	> 0.99	0.03	4	4	26.4089	27.0445	-0.6356	0.08	0.02	0.99	1.87	2.11	0.25	101	2	Case	0
1005	C4B	RNaseP	2.01	2	> 0.99	0.08	4	4	26.6141	27.2764	-0.6623	0.09	-0.01	1	1.88	2.17	0.29	101	2	Case	0
1006	C4B	RNaseP	1.97	2	> 0.99	0.04	4	4	26.0659	26.7037	-0.6379	0.08	0.02	0.99	1.84	2.08	0.24	101	2	Case	0
1007	C4B	RNaseP	2.72	3	> 0.99	0.97	4	4	25.1446	26.2301	-1.0855	0.07	-0.45	1.36	2.62	2.92	0.3	101	1	Case	0
1008	C4B	RNaseP	1.09	1	> 0.99	1.8	4	4	27.1845	26.9653	0.2193	0.09	0.88	0.54	1.01	1.17	0.16	101	2	Case	0
1009	C4B	RNaseP	1.85	2	> 0.99	0.7	4	4	26.0987	26.6444	-0.5457	0.05	0.11	0.93	1.77	1.91	0.14	101	2	Case	0
1010	C4B	RNaseP	1.06	1	> 0.99	1.57	4	4	27.0461	26.7909	0.2552	0.01	0.91	0.53	1.05	1.07	0.02	101	2	Case	0
1011	C4B	RNaseP	1.95	2	> 0.99	0.05	4	4	26.5379	27.1594	-0.6215	0.06	0.04	0.98	1.89	2.07	0.18	101	2	Case	0
1012	C4B	RNaseP	1.89	2	> 0.99	0.36	4	4	26.8653	27.4246	-0.5592	0.02	0.08	0.95	1.86	1.91	0.06	101	1	Case	0
1013	C4B	RNaseP	2.57	3	0.98	2.33	4	4	25.2371	26.2546	-1.0175	0.05	-0.36	1.28	2.45	2.68	0.23	101	2	Case	0
1014	C4B	RNaseP	1.94	2	> 0.99	0.02	4	4	25.7162	26.3274	-0.6113	0.04	0.05	0.97	1.88	2.02	0.13	101	2	Case	0
1015	C4B	RNaseP	1.99	2	> 0.99	0.16	4	4	26.4309	27.0793	-0.6484	0.08	0.01	0.99	1.84	2.07	0.23	101	2	Case	0
1016	C4B	RNaseP		0			4	4		26.9718								101	2	Case	0
1017	C4B	RNaseP	1.01	1	> 0.99	0.33	4	4	26.4938	26.1442	0.3495	0.05	0.99	0.5	0.96	1.04	0.08	101	2	Case	0
1018	C4B	RNaseP	1.1	1	> 0.99	1.86	4	4	26.7331	26.4904	0.2427	0.06	0.87	0.55	1.05	1.15	0.1	99	1	Case	0
1019	C4B	RNaseP	1.95	2	> 0.99	0.02	4	4	25.7006	26.3035	-0.6029	0.06	0.04	0.97	1.85	2.04	0.19	101	2	Case	NA
1020	C4B	RNaseP	1.09	1	> 0.99	2	4	4	26.9097	26.6775	0.2322	0.07	0.87	0.55	1.03	1.16	0.13	101	2	Case	0
1021	C4B	RNaseP	1.91	2	> 0.99	0.05	4	4	24.1908	24.7627	-0.5719	0.13	0.07	0.95	1.68	2.09	0.41	101	1	Case	0
1022	C4B	RNaseP	1.06	1	> 0.99	1.31	4	4	26.832	26.5545	0.2775	0.07	0.92	0.53	1	1.12	0.12	101	2	Case	0
1023	C4B	RNaseP	2.05	2	> 0.99	0.54	4	4	26.02	26.6957	-0.6758	0.07	-0.04	1.03	1.94	2.16	0.22	101	2	Case	0
1024	C4B	RNaseP	1.11	1	> 0.99	2.48	4	4	26.6456	26.4423	0.2033	0.03	0.84	0.56	1.08	1.14	0.06	101	2	Case	0
1025	C4B	RNaseP	2.05	2	> 0.99	0.44	4	4	25.7797	26.4537	-0.6739	0.06	-0.03	1.02	1.95	2.12	0.17	101	2	Case	0
1026	C4B	RNaseP	1.06	1	> 0.99	1.27	4	4	27.1753	26.8778	0.2975	0.13	0.92	0.53	0.94	1.17	0.22	96	1	Case	0
1027	C4B	RNaseP	1.89	2	> 0.99	0.05	4	4	26.3252	26.8651	-0.5399	0.12	0.08	0.94	1.77	2.11	0.34	96	1	Case	0
1028	C4B	RNaseP	1.1	1	> 0.99	2.15	4	4	26.9643	26.7406	0.2237	0.06	0.86	0.55	1.05	1.15	0.11	101	1	Case	0
1029	C4B	RNaseP	1.11	1	> 0.99	2.38	4	4	27.5867	27.3779	0.2088	0.07	0.85	0.56	1.05	1.17	0.12	101	2	Case	0
1030	C4B	RNaseP	1.01	1	> 0.99	0.3	4	4	27.6649	27.3239	0.341	0.08	0.98	0.51	0.95	1.08	0.12	101	2	Case	0
1031	C4B	RNaseP	1.94	2	> 0.99	0.02	4	4	25.378	25.988	-0.61	0.04	0.05	0.97	1.87	1.99	0.11	97	1	Case	0
1032	C4B	RNaseP	2.96	3	> 0.99	0.03	4	4	25.2839	26.4653	-1.1814	0.06	-0.57	1.48	2.83	3.11	0.28	95	1	Case	0
1033	C4B	RNaseP	1.84	2	> 0.99	0.61	4	4	25.9521	26.4878	-0.5357	0.11	0.12	0.92	1.66	2	0.34	97	1	Case	0
1034	C4B	RNaseP	4.79	5	> 0.99	0.09	4	4	24.3984	26.2969	-1.8985	0.06	-1.26	2.39	4.57	5.04	0.47	101	1	Case	0
1035	C4B	RNaseP	2.06	2	> 0.99	0.71	4	4	25.3097	25.9948	-0.685	0.09	-0.05	1.03	1.9	2.19	0.28	101	2	Case	0
1036	C4B	RNaseP	2.05	2	> 0.99	0.14	4	4	26.2179	26.8447	-0.6269	0.11	-0.04	1.03	1.9	2.25	0.35	95	1	Case	0
1037	C4B	RNaseP	2.05	2	> 0.99	0.46	4	4	25.9196	26.5765	-0.6569	0.06	-0.03	1.02	1.97	2.12	0.15	102	1	Case	0
1038	C4B	RNaseP	1.03	1	> 0.99	0.53	4	4	26.7263	26.3939	0.3324	0.11	0.96	0.52	0.94	1.13	0.19	98	1	Case	0
1039	C4B	RNaseP	2.06	2	> 0.99	0.32	4	4	26.5967	27.23	-0.6333	0.09	-0.04	1.03	1.92	2.21	0.29	96	1	Case	0
1040	C4B	RNaseP					4	0										102	2	Case	0
1041	C4B	RNaseP	1.99	2	> 0.99	0.07	4	4	26.1022	26.7333	-0.631	0.09	0.01	0.99	1.88	2.16	0.28	101	2	Case	0
1042	C4B	RNaseP	1.91	2	> 0.99	0.16	4	4	26.0264	26.6138	-0.5874	0.03	0.07	0.95	1.87	1.94	0.08	99	1	Case	0
1043	C4B	RNaseP	1.92	2	> 0.99	0.04	4	4	26.0345	26.6331	-0.5986	0.14	0.06	0.96	1.79	2.2	0.41	97	1	Case	0
1044	C4B	RNaseP	2.05	2	> 0.99	0.35	4	4	26.4432	27.0987	-0.6555	0.1	-0.03	1.02	1.92	2.26	0.34	96	1	Case	1
1045	C4B	RNaseP	3.37	3	0.63	1.64	4	4	25.0612	26.4265	-1.3653	0.09	-0.75	1.68	3.11	3.6	0.5	95	1	Case	0
1046	C4B	RNaseP	2.84	3	> 0.99	0.26	4	4	25.466	26.6308	-1.1648	0.03	-0.51	1.42	2.78	2.91	0.12	97	1	Case	0
1047	C4B	RNaseP	2.03	2	> 0.99	0.32	4	4	26.508	27.1661	-0.6581	0.08	-0.02	1.01	1.9	2.15	0.25	101	1	Case	0
1048	C4B	RNaseP	1.94	2	> 0.99	0.05	4	4	25.7764	26.3685	-0.592	0.03	0.05	0.97	1.9	2	0.11	102	2	Case	0
1049	C4B	RNaseP	2.02	2	> 0.99	0.3	4	4	25.8793	26.5515	-0.6722	0.08	-0.02	1.01	1.9	2.16	0.26	97	1	Case	0
1050	C4B	RNaseP		0			4	4		27.1924								95	1	Case	0
1051	C4B	RNaseP	2.73	3	> 0.99	0.6	4	4	25.9958	27.0685	-1.0727	0.07	-0.45	1.37	2.61	2.86	0.25	97	1	Case	0
1052	C4B	RNaseP	1.06	1	> 0.99	1.25	4	4	27.291	27.0211	0.2699	0.09	0.91	0.53	1.01	1.15	0.14	101	2	Case	0
1053	C4B	RNaseP	1.06	1	> 0.99	1.51	4	4	26.8956	26.643	0.2525	0.08	0.91	0.53	1	1.14	0.14	99	1	Case	0
1054	C4B	RNaseP	2.87	3	> 0.99	0.1	4	4	24.9016	26.063	-1.1614	0.04	-0.52	1.44	2.77	2.97	0.2	101	1	Case	0
1055	C4B	RNaseP	1.97	2	> 0.99	0.03	4	4	26.35	26.9695	-0.6195	0.03	0.02	0.99	1.91	2.02	0.11	102	2	Case	0
1056	C4B	RNaseP	1.91	2	> 0.99	0.04	4	4	26.186	26.7789	-0.593	0.1	0.06	0.96	1.74	2.05	0.3	98	1	Case	NA
1057	C4B	RNaseP	0.99	1	> 0.99	0.05	4	4	26.6657	26.2838	0.3819	0.11	1.02	0.49	0.91	1.1	0.18	101	2	Case	0
1058	C4B	RNaseP	1.1	1	> 0.99	2.25	4	4	26.6296	26.4058	0.2238	0.03	0.86	0.55	1.08	1.12	0.04	102	2	Case	1
1059	C4B	RNaseP	1.11	1	> 0.99	2.12	4	4	26.5739	26.3652	0.2088	0.08	0.85	0.56	1.02	1.15	0.13	109	2	Case	0
1060	C4B	RNaseP	1.96	2	> 0.99	0.05	4	4	26.6747	27.2882	-0.6135	0.14	0.03	0.98	1.71	2.1	0.39	103	2	Case	0
1061	C4B	RNaseP	1.9	2	> 0.99	0.07	4	4	26.1473	26.7101	-0.5629	0.09	0.08	0.95	1.77	2.02	0.25	101	2	Case	0
1062	C4B	RNaseP	1.89	2	> 0.99	0.33	4	4	26.0638	26.623	-0.5592	0.01	0.08	0.95	1.88	1.92	0.04	101	2	Case	1
1063	C4B	RNaseP	2.8	3	> 0.99	0.29	4	4	25.4037	26.5313	-1.1276	0.08	-0.49	1.4	2.71	3.03	0.32	101	2	Case	0
1064	C4B	RNaseP	1.01	1	> 0.99	0.21	4	4	27.0218	26.6907	0.3312	0.08	0.99	0.5	0.93	1.06	0.13	100	2	Case	0
1065	C4B	RNaseP	2.7	3	> 0.99	1	4	4	25.6723	26.7305	-1.0581	0.05	-0.43	1.35	2.62	2.8	0.19	99	1	Case	0
1066	C4B	RNaseP	2.01	2	> 0.99	0.28	4	4	25.7009	26.3458	-0.6449	0.03	-0.01	1	1.97	2.05	0.09	101	2	Case	0
1067	C4B	RNaseP	1.9	2	> 0.99	0.21	4	4	26.083	26.6258	-0.5428	0.05	0.07	0.95	1.81	1.96	0.15	95	1	Case	0
1068	C4B	RNaseP	1.89	2	> 0.99	0.07	4	4	25.6127	26.1575	-0.5447	0.08	0.08	0.95	1.8	2.02	0.23	99	1	Case	0
1069	C4B	RNaseP	2.08	2	> 0.99	0.48	4	4	26.4962	27.1434	-0.6472	0.03	-0.06	1.04	2.04	2.13	0.09	95	1	Case	0
1070	C4B	RNaseP	2.02	2	> 0.99	0.1	4	4	26.7903	27.3931	-0.6029	0.03	-0.01	1.01	1.96	2.07	0.1	95	1	Case	0
1071	C4B	RNaseP	1.11	1	> 0.99	2.47	4	4	27.6584	27.4719	0.1864	0.08	0.84	0.56	1.06	1.17	0.11	96	1	Case	0
1072	C4B	RNaseP	1.95	2	> 0.99	0.06	4	4	26.5362	27.0913	-0.5551	0.04	0.04	0.98	1.89	1.99	0.1	95	1	Case	0
1073	C4B	RNaseP	2.85	3	> 0.99	0.33	4	4	25.935	27.0351	-1.1001	0.07	-0.51	1.42	2.66	2.99	0.33	95	1	Case	1
1074	C4B	RNaseP	1.01	1	> 0.99	0.44	4	4	27.2236	26.8628	0.3608	0.06	0.98	0.51	0.97	1.06	0.08	95	1	Case	0
1075	C4B	RNaseP	2.07	2	> 0.99	0.41	4	4	26.1805	26.8175	-0.637	0.05	-0.05	1.03	1.97	2.13	0.15	95	1	Case	0
1076	C4B	RNaseP	2	2	> 0.99	0.04	4	4	26.5269	27.1164	-0.5895	0.02	0	1	1.97	2.04	0.07	95	1	Case	0
1077	C4B	RNaseP	1.85	2	> 0.99	0.66	4	4	26.8149	27.2961	-0.4812	0.09	0.11	0.93	1.73	2.01	0.28	101	2	Case	0
1078	C4B	RNaseP	2.79	3	> 0.99	0.62	4	4	25.4723	26.5431	-1.0707	0.06	-0.48	1.39	2.65	2.92	0.27	95	1	Case	0
1079	C4B	RNaseP	1.98	2	> 0.99	0.03	4	4	26.9616	27.5366	-0.575	0.07	0.02	0.99	1.89	2.12	0.23	95	1	Case	0
1080	C4B	RNaseP	1	1	> 0.99	0.05	4	4	26.9735	26.5641	0.4095	0.11	1	0.5	0.91	1.1	0.19	95	1	Case	0
1081	C4B	RNaseP	1.97	2	> 0.99	0.02	4	4	26.0401	26.6126	-0.5724	0.13	0.02	0.99	1.74	2.11	0.38	94	1	Case	0
1082	C4B	RNaseP	1	1	> 0.99	0.15	4	4	27.0026	26.6239	0.3787	0.05	0.99	0.5	0.95	1.04	0.08	95	1	Case	0
1083	C4B	RNaseP	1.01	1	> 0.99	0.11	4	4	27.2439	26.8435	0.4004	0.03	0.99	0.5	0.98	1.03	0.06	101	2	Case	NA
1084	C4B	RNaseP	2	2	> 0.99	0.05	4	4	26.2714	26.8626	-0.5912	0.03	0	1	1.95	2.04	0.09	101	2	Case	0
1085	C4B	RNaseP	1.11	1	> 0.99	1.58	4	3	27.3056	27.0492	0.2564	0.08	0.85	0.56	1.06	1.18	0.12	101	2	Case	0
1086	C4B	RNaseP	2.15	2	> 0.99	0.89	4	4	26.2661	26.9583	-0.6922	0.08	-0.1	1.07	2.02	2.27	0.25	101	2	Case	0
1087	C4B	RNaseP	2.61	3	0.94	1.68	4	4	24.0468	25.0197	-0.9729	0.08	-0.38	1.3	2.41	2.75	0.33	101	2	Case	0
1088	C4B	RNaseP	1.98	2	> 0.99	0.02	4	4	26.2965	26.8696	-0.5731	0.06	0.02	0.99	1.88	2.08	0.19	101	2	Case	0
1089	C4B	RNaseP	1.94	2	> 0.99	0.15	4	4	26.1208	26.6649	-0.5441	0.01	0.05	0.97	1.92	1.96	0.04	101	2	Case	0
1090	C4B	RNaseP	1.06	1	> 0.99	0.67	4	4	28.0544	27.7243	0.3301	0.08	0.92	0.53	0.98	1.11	0.13	101	2	Case	0
1091	C4B	RNaseP	1.84	2	> 0.99	0.72	4	4	26.4046	26.8782	-0.4737	0.09	0.12	0.92	1.68	1.93	0.25	101	2	Case	0
1092	C4B	RNaseP	2.05	2	> 0.99	0.23	4	4	27.141	27.7675	-0.6265	0.06	-0.04	1.03	1.99	2.17	0.18	101	2	Case	0
1093	C4B	RNaseP	2.08	2	> 0.99	0.29	4	4	27.0254	27.6706	-0.6453	0.1	-0.05	1.04	1.89	2.21	0.32	101	2	Case	0
1094	C4B	RNaseP	2.04	2	> 0.99	0.13	4	4	25.7928	26.4114	-0.6187	0.11	-0.03	1.02	1.89	2.25	0.37	101	2	Case	0
1095	C4B	RNaseP	1.93	2	> 0.99	0.04	4	4	26.3843	26.9256	-0.5412	0.08	0.05	0.97	1.79	2.01	0.23	101	2	Case	0
1096	C4B	RNaseP	1.95	2	> 0.99	0.03	4	4	25.8315	26.382	-0.5505	0.11	0.04	0.97	1.76	2.09	0.32	101	2	Case	0
1097	C4B	RNaseP	2.01	2	> 0.99	0.04	4	4	26.1735	26.774	-0.6006	0.11	-0.01	1.01	1.86	2.2	0.34	101	2	Case	0
1098	C4B	RNaseP	1.99	2	> 0.99	0.04	4	4	26.6244	27.2069	-0.5824	0.11	0.01	0.99	1.8	2.13	0.32	101	2	Case	0
1099	C4B	RNaseP	1.05	1	> 0.99	0.39	4	4	26.4497	26.1115	0.3382	0.13	0.93	0.53	0.97	1.16	0.19	101	2	Case	0
1100	C4B	RNaseP	3.11	3	> 0.99	0.43	4	4	25.4659	26.6952	-1.2293	0.06	-0.64	1.56	2.99	3.25	0.25	101	2	Case	0
1101	C4B	RNaseP	2	2	> 0.99	0.11	4	4	26.6576	27.294	-0.6364	0.05	0	1	1.92	2.06	0.14	101	1	Case	0
1102	C4B	RNaseP	1.12	1	> 0.99	2.34	4	4	26.9158	26.7152	0.2006	0.08	0.84	0.56	1.03	1.17	0.13	101	1	Case	1
1103	C4B	RNaseP	1.08	1	> 0.99	1.46	4	4	27.1577	26.8922	0.2655	0.12	0.89	0.54	0.97	1.16	0.19	96	1	Case	0
1104	C4B	RNaseP	2.08	2	> 0.99	0.95	4	4	26.2123	26.9111	-0.6988	0.04	-0.06	1.04	2	2.12	0.12	101	1	Case	0
1105	C4B	RNaseP	1.88	2	> 0.99	0.54	4	4	25.9232	26.4232	-0.5	0.04	0.09	0.94	1.84	1.95	0.12	101	2	Case	0
1106	C4B	RNaseP	2.52	3	< 0.50	1.85	4	4	26.2419	27.2162	-0.9743	0.12	-0.33	1.26	2.35	2.81	0.45	101	1	Case	0
1107	C4B	RNaseP	1.11	1	> 0.99	1.38	4	4	27.8823	27.6224	0.2599	0.12	0.85	0.55	1	1.22	0.22	101	2	Case	0
1108	C4B	RNaseP	1.01	1	> 0.99	0.29	4	4	27.2547	26.8984	0.3563	0.11	0.98	0.51	0.92	1.09	0.18	96	1	Case	0
1109	C4B	RNaseP	1.21	1	> 0.99	2.92	4	4	27.1327	26.9958	0.1369	0.09	0.73	0.6	1.13	1.3	0.17	101	2	Case	0
1110	C4B	RNaseP	1.93	2	> 0.99	0.06	4	4	25.9449	26.4851	-0.5402	0.08	0.05	0.97	1.81	2.02	0.21	101	2	Case	0
1111	C4B	RNaseP	1.99	2	> 0.99	0.03	4	4	26.9841	27.5674	-0.5833	0.07	0.01	0.99	1.89	2.12	0.22	101	2	Case	0
1112	C4B	RNaseP		0			4	4		27.2592								103	2	Case	0
1113	C4B	RNaseP		0			4	4		27.4173								101	2	Case	0
1114	C4B	RNaseP	1.95	2	> 0.99	0.03	4	4	26.153	26.7729	-0.6199	0.03	0.04	0.97	1.91	1.99	0.09	96	1	Case	0
1115	C4B	RNaseP	1.87	2	> 0.99	0.26	4	4	25.7479	26.3104	-0.5626	0.07	0.09	0.94	1.76	1.97	0.21	96	1	Case	0
1116	C4B	RNaseP	1.99	2	> 0.99	0.09	4	4	26.0973	26.7445	-0.6472	0.09	0.01	0.99	1.83	2.09	0.26	96	1	Case	0
1117	C4B	RNaseP		0			4	4		26.6516								95	1	Case	0
1118	C4B	RNaseP	1.94	2	> 0.99	0.07	4	4	26.0385	26.6075	-0.5691	0.04	0.05	0.97	1.89	2.01	0.12	101	2	Case	0
1119	C4B	RNaseP	1.96	2	> 0.99	0.03	4	4	26.8125	27.3982	-0.5857	0.11	0.03	0.98	1.75	2.07	0.32	101	2	Case	0
1120	C4B	RNaseP	2.11	2	> 0.99	0.71	4	4	25.7909	26.4834	-0.6925	0.05	-0.08	1.06	2	2.18	0.18	101	2	Case	0
1121	C4B	RNaseP	1.01	1	> 0.99	0.24	4	4	26.9601	26.6301	0.3301	0.05	0.99	0.5	0.96	1.05	0.09	96	1	Case	0
1122	C4B	RNaseP	1.08	1	> 0.99	1.74	4	4	27.4792	27.2491	0.2301	0.08	0.89	0.54	1	1.13	0.13	96	1	Case	0
1123	C4B	RNaseP	1.97	2	> 0.99	0.04	4	4	25.7001	26.2902	-0.5901	0.07	0.02	0.98	1.85	2.09	0.24	95	1	Case	0
1124	C4B	RNaseP	1.98	2	> 0.99	0.05	4	4	25.9908	26.6342	-0.6435	0.1	0.01	0.99	1.79	2.06	0.27	96	1	Case	0
1125	C4B	RNaseP	1.88	2	> 0.99	0.11	4	4	26.7633	27.2943	-0.531	0.06	0.09	0.94	1.78	1.97	0.18	96	1	Case	0
1126	C4B	RNaseP	1.81	2	> 0.99	0.78	4	4	25.8721	26.3459	-0.4738	0.1	0.14	0.91	1.7	1.99	0.29	101	2	Case	0
1127	C4B	RNaseP	1.95	2	> 0.99	0.06	4	4	25.6172	26.1743	-0.5571	0.03	0.03	0.98	1.91	1.99	0.08	101	2	Case	0
1128	C4B	RNaseP	1.14	1	> 0.99	2.11	4	4	26.8531	26.6523	0.2008	0.07	0.82	0.57	1.09	1.21	0.13	101	2	Case	0
1129	C4B	RNaseP	1.84	2	> 0.99	0.19	4	4	25.8376	26.3369	-0.4993	0.15	0.12	0.92	1.57	1.98	0.41	96	1	Case	0
1130	C4B	RNaseP	1.01	1	> 0.99	0.24	4	4	26.7325	26.404	0.3284	0.07	0.99	0.51	0.97	1.06	0.09	96	1	Case	0
1131	C4B	RNaseP		0			4	4		26.6916								95	1	Case	0
1132	C4B	RNaseP	1.02	1	> 0.99	0.23	4	4	27.207	26.8486	0.3584	0.05	0.97	0.51	0.99	1.07	0.08	95	1	Case	0
1133	C4B	RNaseP	1.96	2	> 0.99	0.03	4	4	25.9066	26.5346	-0.628	0.05	0.03	0.98	1.89	2.05	0.16	97	1	Case	0
1134	C4B	RNaseP	1.81	2	> 0.99	0.91	4	4	26.3642	26.8789	-0.5146	0.11	0.14	0.91	1.66	1.95	0.3	96	1	Case	0
1135	C4B	RNaseP	1.07	1	> 0.99	0.8	4	4	26.1757	25.8938	0.2819	0.1	0.9	0.54	1.03	1.2	0.17	95	1	Case	0
1136	C4B	RNaseP	1.94	2	> 0.99	0.05	4	4	26.7338	27.3026	-0.5688	0.01	0.05	0.97	1.91	1.95	0.04	95	1	Case	0
1137	C4B	RNaseP	2.06	2	> 0.99	0.71	4	4	25.5187	26.2182	-0.6995	0.08	-0.04	1.03	1.91	2.14	0.23	96	1	Case	0
1138	C4B	RNaseP	1.05	1	> 0.99	0.83	4	4	27.0769	26.761	0.3158	0.08	0.93	0.52	0.97	1.09	0.12	101	2	Case	0
1139	C4B	RNaseP	1.87	2	> 0.99	0.15	4	4	25.9086	26.4272	-0.5187	0.12	0.1	0.94	1.65	1.96	0.3	101	2	Case	0
1140	C4B	RNaseP	1.89	2	> 0.99	0.3	4	4	26.3654	26.8953	-0.5299	0.03	0.08	0.94	1.83	1.93	0.1	101	2	Case	0
1141	C4B	RNaseP	1.97	2	> 0.99	0.03	4	4	25.8207	26.4101	-0.5894	0.13	0.02	0.98	1.75	2.12	0.37	103	2	Case	0
1142	C4B	RNaseP	1.06	1	> 0.99	0.57	4	4	27.028	26.7326	0.2955	0.14	0.91	0.53	0.96	1.19	0.22	101	2	Case	0
1143	C4B	RNaseP	2.01	2	> 0.99	0.07	4	4	26.073	26.6911	-0.6182	0.05	0	1	1.94	2.08	0.14	101	2	Case	0
1144	C4B	RNaseP	1.24	1	> 0.99	3.3	4	4	26.6988	26.6208	0.078	0.07	0.69	0.62	1.19	1.33	0.14	101	2	Case	0
1145	C4B	RNaseP	1.78	2	> 0.99	1.13	4	4	26.5862	27.0358	-0.4496	0.06	0.16	0.89	1.72	1.89	0.17	101	2	Case	0
1146	C4B	RNaseP	1.01	1	> 0.99	0.05	4	4	26.6135	26.2422	0.3713	0.2	0.99	0.51	0.85	1.18	0.33	101	2	Case	0
1147	C4B	RNaseP	1.05	1	> 0.99	0.66	4	4	26.7661	26.4524	0.3138	0.09	0.93	0.53	1	1.11	0.12	95	1	Case	0
1148	C4B	RNaseP	1.99	2	> 0.99	0.11	4	4	25.5483	26.1988	-0.6505	0.13	0.01	1	1.73	2.11	0.37	96	1	Case	0
1149	C4B	RNaseP	2.13	2	> 0.99	0.91	4	4	26.9898	27.67	-0.6802	0.03	-0.09	1.06	2.07	2.15	0.08	101	2	Case	NA
1150	C4B	RNaseP	1.91	2	> 0.99	0.11	4	4	26.5073	27.0535	-0.5462	0.07	0.07	0.95	1.82	2.04	0.22	95	1	Case	0
1151	C4B	RNaseP	2.88	3	> 0.99	0.05	4	4	25.5001	26.6818	-1.1817	0.04	-0.52	1.44	2.82	2.97	0.15	96	1	Case	0
1152	C4B	RNaseP	1.09	1	> 0.99	1.87	4	4	27.2694	27.0536	0.2158	0.07	0.87	0.55	1.02	1.13	0.11	96	1	Case	NA
1153	C4B	RNaseP	1.94	2	> 0.99	0.04	4	4	26.4028	27.0188	-0.616	0.03	0.04	0.97	1.9	2	0.1	96	1	Case	NA
1154	C4B	RNaseP	1.77	2	> 0.99	1.09	4	4	27.1605	27.6078	-0.4473	0.08	0.18	0.89	1.68	1.9	0.22	96	1	Case	NA
1155	C4B	RNaseP	2.09	2	> 0.99	0.99	4	4	25.6492	26.3383	-0.689	0.07	-0.07	1.05	2	2.24	0.24	96	1	Case	NA
1156	C4B	RNaseP	1.06	1	> 0.99	0.88	4	4	27.0627	26.7564	0.3062	0.03	0.92	0.53	1.04	1.09	0.05	95	1	Case	NA
1157	C4B	RNaseP	1.83	2	> 0.99	0.52	4	4	26.1811	26.6689	-0.4878	0.11	0.13	0.92	1.68	1.95	0.28	95	1	Case	NA
1158	C4B	RNaseP	1.92	2	> 0.99	0.08	4	4	26.4955	27.0476	-0.5521	0.05	0.06	0.96	1.85	2	0.14	95	1	Case	0
1159	C4B	RNaseP	1.91	2	> 0.99	0.11	4	4	24.8586	25.4351	-0.5764	0.04	0.06	0.96	1.85	1.96	0.11	101	1	Case	NA
1160	C4B	RNaseP	2	2	> 0.99	0.27	4	4	26.3865	27.0438	-0.6573	0.05	0	1	1.93	2.08	0.15	96	1	Case	0
1161	C4B	RNaseP	1.04	1	> 0.99	0.78	4	4	27.2796	26.9885	0.2911	0.1	0.95	0.52	0.98	1.11	0.13	96	1	Case	0
1162	C4B	RNaseP		0			4	4		27.0694								101	1	Case	0
1163	C4B	RNaseP	1.97	2	> 0.99	0.02	4	4	26.0423	26.6592	-0.6169	0.06	0.02	0.98	1.85	2.04	0.19	100	1	Case	0
1164	C4B	RNaseP	1.05	1	> 0.99	1.13	4	4	27.3138	26.9919	0.3219	0.04	0.93	0.53	1.02	1.08	0.06	97	1	Case	0
1165	C4B	RNaseP	1.89	2	> 0.99	0.13	4	4	26.6431	27.2647	-0.6216	0.07	0.08	0.95	1.82	2	0.18	96	1	Case	0
1166	C4B	RNaseP	1.94	2	> 0.99	0.05	4	4	26.2721	26.8995	-0.6274	0.16	0.04	0.97	1.7	2.22	0.52	102	2	Case	0
1167	C4B	RNaseP	1.89	2	> 0.99	0.4	4	4	26.1628	26.6832	-0.5204	0.07	0.08	0.94	1.82	2.01	0.19	99	1	Case	0
1168	C4B	RNaseP	1.92	2	> 0.99	0.18	4	4	26.2456	26.7907	-0.5451	0.07	0.06	0.96	1.83	2.05	0.22	97	1	Case	0
1169	C4B	RNaseP	1.76	2	> 0.99	1.9	4	4	27.01	27.4319	-0.4219	0.06	0.18	0.88	1.69	1.86	0.17	98	1	Case	0
1170	C4B	RNaseP	1.13	1	> 0.99	2.28	4	4	26.6916	26.5335	0.1581	0.1	0.83	0.56	1.03	1.2	0.17	102	2	Case	0
1171	C4B	RNaseP	2.01	2	> 0.99	0.14	4	4	25.7539	26.4604	-0.7065	0.09	0	1	1.86	2.14	0.28	96	1	Case	0
1172	C4B	RNaseP	1.93	2	> 0.99	0.06	4	4	26.6281	27.1785	-0.5504	0.07	0.05	0.96	1.79	1.98	0.19	99	1	Case	0
1173	C4B	RNaseP	1.83	2	> 0.99	0.67	4	4	27.14	27.6507	-0.5106	0.08	0.13	0.91	1.76	1.99	0.22	101	1	Case	0
1174	C4B	RNaseP	1.94	2	> 0.99	0.04	4	4	26.3257	26.8889	-0.5633	0.08	0.04	0.97	1.81	2.05	0.25	98	1	Case	0
1175	C4B	RNaseP	1.74	2	> 0.99	1.21	4	4	26.3005	26.7374	-0.4369	0.12	0.2	0.87	1.54	1.84	0.3	100	1	Case	0
1176	C4B	RNaseP	2	2	> 0.99	0.05	4	4	26.3204	26.9266	-0.6062	0.09	0	1	1.83	2.1	0.27	99	1	Case	0
1177	C4B	RNaseP	1.06	1	> 0.99	1.24	4	4	27.0898	26.839	0.2508	0.02	0.92	0.53	1.04	1.08	0.04	103	2	Case	0
1178	C4B	RNaseP	1.9	2	> 0.99	0.17	4	4	26.0373	26.571	-0.5338	0.09	0.07	0.95	1.75	1.99	0.25	98	1	Case	0
1179	C4B	RNaseP	1.04	1	> 0.99	0.83	4	4	27.4581	27.1142	0.3439	0.04	0.95	0.52	1	1.06	0.06	97	1	Case	0
1180	C4B	RNaseP	1.94	2	> 0.99	0.04	4	4	26.4225	27.0479	-0.6254	0.03	0.04	0.97	1.9	1.98	0.09	103	2	Case	0
1181	C4B	RNaseP	1.88	2	> 0.99	0.68	4	4	26.5473	27.0623	-0.515	0.03	0.09	0.94	1.83	1.93	0.1	98	1	Case	0
1182	C4B	RNaseP	2.02	2	> 0.99	0.2	4	4	26.2234	26.8433	-0.6199	0.07	-0.02	1.01	1.91	2.12	0.21	99	1	Case	0
1183	C4B	RNaseP	1.96	2	> 0.99	0.02	4	4	26.0231	26.6303	-0.6072	0.05	0.03	0.98	1.88	2.04	0.16	101	2	Case	0
1184	C4B	RNaseP	1.02	1	> 0.99	0.09	4	4	27.8077	27.424	0.3837	0.05	0.97	0.51	0.99	1.06	0.07	94	1	Case	0
1185	C4B	RNaseP	1.98	2	> 0.99	0.02	4	4	26.7198	27.2964	-0.5766	0.08	0.01	0.99	1.88	2.11	0.22	95	1	Case	0
1186	C4B	RNaseP	0.96	1	> 0.99	0.07	4	3	26.5791	26.1588	0.4203	0.01	1.06	0.48	0.95	0.97	0.02	101	2	Case	0
1187	C4B	RNaseP	1.85	2	> 0.99	0.03	4	4	26.5223	27.0018	-0.4794	0.16	0.11	0.93	1.56	2	0.44	94	1	Case	0
1188	C4B	RNaseP	1.88	2	> 0.99	0.37	4	4	26.2765	26.7764	-0.4999	0.04	0.09	0.94	1.82	1.94	0.12	100	2	Case	0
1189	C4B	RNaseP	1.93	2	> 0.99	0.1	4	4	26.8761	27.4132	-0.537	0.05	0.05	0.96	1.85	2	0.14	96	1	Case	0
1190	C4B	RNaseP		0			4	4		26.8211								101	2	Case	0
1191	C4B	RNaseP	1.8	2	> 0.99	1.01	4	4	26.104	26.5717	-0.4677	0.02	0.16	0.9	1.78	1.83	0.05	95	1	Case	0
1192	C4B	RNaseP	1.97	2	> 0.99	0.03	4	4	26.8556	27.4257	-0.5702	0.08	0.02	0.99	1.83	2.09	0.27	100	2	Case	0
1193	C4B	RNaseP	1.84	2	> 0.99	0.57	4	4	25.5345	26.0288	-0.4943	0.1	0.12	0.92	1.66	1.94	0.28	96	1	Case	0
1194	C4B	RNaseP	1.04	1	> 0.99	0.53	4	4	27.3412	26.9932	0.3479	0.07	0.94	0.52	0.99	1.12	0.13	95	1	Case	0
1195	C4B	RNaseP	1.93	2	> 0.99	0.06	4	4	26.0465	26.6103	-0.5638	0.06	0.05	0.97	1.86	2	0.15	96	1	Case	0
1196	C4B	RNaseP	1.97	2	> 0.99	0.03	4	4	25.8876	26.4558	-0.5682	0.08	0.02	0.98	1.85	2.11	0.25	95	1	Case	0
1197	C4B	RNaseP	2.13	2	> 0.99	0.86	4	4	26.4577	27.1361	-0.6784	0.04	-0.09	1.06	2.07	2.19	0.12	95	1	Case	0
1198	C4B	RNaseP	1.89	2	> 0.99	0.32	4	4	26.3842	26.9169	-0.5327	0.07	0.08	0.95	1.8	2.01	0.21	96	1	Case	1
1199	C4B	RNaseP	1.85	2	> 0.99	0.59	4	4	26.4663	27.0197	-0.5534	0.09	0.11	0.92	1.72	2	0.27	103	2	Case	0
1200	C4B	RNaseP	1.1	1	> 0.99	2.25	4	4	27.6545	27.4018	0.2526	0.06	0.86	0.55	1.05	1.15	0.1	97	1	Case	0
1201	C4B	RNaseP	1.08	1	> 0.99	1.6	4	4	27.2392	26.9584	0.2808	0.13	0.89	0.54	0.98	1.19	0.2	99	1	Case	0
1202	C4B	RNaseP	1.98	2	> 0.99	0.08	4	4	26.173	26.7986	-0.6256	0.07	0.01	0.99	1.89	2.11	0.22	101	2	Case	0
1203	C4B	RNaseP	2.79	3	> 0.99	0.42	4	4	25.937	27.0862	-1.1492	0.06	-0.48	1.4	2.69	2.94	0.26	105	2	Case	0
1204	C4B	RNaseP	1.87	2	> 0.99	0.58	4	4	26.3764	26.8862	-0.5098	0.05	0.09	0.94	1.82	1.96	0.14	98	1	Case	NA
1205	C4B	RNaseP	2.64	3	0.98	0.98	4	4	25.329	26.3984	-1.0694	0.15	-0.4	1.32	2.26	2.83	0.56	102	2	Case	0
1206	C4B	RNaseP	2	2	> 0.99	0.09	4	4	25.5075	26.111	-0.6035	0.09	0	1	1.87	2.12	0.25	97	1	Case	0
1207	C4B	RNaseP	1.02	1	> 0.99	0.16	4	4	27.369	27.034	0.3351	0.08	0.98	0.51	0.94	1.08	0.14	100	1	Case	0
1208	C4B	RNaseP	2.11	2	> 0.99	1.18	4	4	25.8889	26.5698	-0.681	0.08	-0.08	1.05	1.96	2.23	0.26	99	1	Case	0
1209	C4B	RNaseP	3.3	3	0.85	1.18	4	4	25.8769	27.2393	-1.3623	0.08	-0.72	1.65	3.12	3.54	0.42	103	1	Case	0
1210	C4B	RNaseP	1.09	1	> 0.99	1.8	4	4	27.1152	26.847	0.2682	0.06	0.87	0.55	1.03	1.15	0.12	97	1	Case	0
1211	C4B	RNaseP	1.07	1	> 0.99	1.55	4	4	27.0277	26.7326	0.2952	0.07	0.9	0.54	1	1.12	0.12	98	1	Case	0
1212	C4B	RNaseP	1.98	2	> 0.99	0.02	4	4	26.4038	27.0292	-0.6255	0.05	0.02	0.99	1.89	2.06	0.18	101	1	Case	1
1213	C4B	RNaseP	1.9	2	> 0.99	0.18	4	4	26.6853	27.2804	-0.5951	0.08	0.07	0.95	1.76	1.98	0.22	102	2	Case	0
1214	C4B	RNaseP	1.9	2	> 0.99	0.26	4	4	25.8752	26.4088	-0.5336	0.04	0.07	0.95	1.85	1.97	0.12	97	1	Case	0
1215	C4B	RNaseP	2.09	2	> 0.99	0.79	4	4	25.9048	26.574	-0.6692	0.08	-0.06	1.05	2.01	2.27	0.27	98	1	Case	0
1216	C4B	RNaseP	1.84	2	> 0.99	0.87	4	4	25.8988	26.3836	-0.4848	0.06	0.12	0.92	1.77	1.94	0.18	97	1	Case	0
1217	C4B	RNaseP	1.86	2	> 0.99	0.42	4	4	26.7281	27.2932	-0.5651	0.05	0.1	0.93	1.78	1.92	0.14	107	2	Case	0
1218	C4B	RNaseP	2.7	3	0.98	1.04	4	4	25.5329	26.6072	-1.0743	0.08	-0.43	1.35	2.59	2.93	0.34	99	1	Case	0
1219	C4B	RNaseP	1.88	2	> 0.99	0.4	4	4	26.7231	27.2767	-0.5536	0.04	0.09	0.94	1.81	1.93	0.12	101	1	Case	0
1220	C4B	RNaseP	1.93	2	> 0.99	0.11	4	4	25.9919	26.5487	-0.5568	0.06	0.05	0.97	1.83	2.04	0.2	97	1	Case	0
1221	C4B	RNaseP	2.06	2	> 0.99	0.17	4	4	26.5663	27.251	-0.6847	0.08	-0.04	1.03	1.98	2.24	0.25	101	1	Case	0
1222	C4B	RNaseP	1.04	1	> 0.99	0.61	4	4	26.9896	26.7503	0.2393	0.05	0.94	0.52	1	1.08	0.08	96	1	Case	1
1223	C4B	RNaseP	0.95	1	> 0.99	0.2	4	4	27.6145	27.1802	0.4343	0.04	1.08	0.47	0.92	0.97	0.06	104	1	Case	0
1224	C4B	RNaseP	1.85	2	> 0.99	0.36	4	4	26.1903	26.7202	-0.5299	0.1	0.11	0.93	1.76	2.04	0.29	99	1	Case	0
1225	C4B	RNaseP	1.02	1	> 0.99	0.15	4	4	27.1963	26.8617	0.3347	0.07	0.98	0.51	0.95	1.06	0.12	99	1	Case	0
1226	C4B	RNaseP	0.98	1	> 0.99	0.03	4	4	27.2668	26.8762	0.3906	0.02	1.03	0.49	0.96	0.99	0.03	101	1	Case	0
1227	C4B	RNaseP	2.02	2	> 0.99	0.28	4	4	25.7877	26.4057	-0.6179	0.05	-0.01	1.01	1.93	2.08	0.15	99	1	Case	0
1228	C4B	RNaseP	1.06	1	> 0.99	0.96	4	4	27.282	27.0697	0.2122	0.05	0.91	0.53	1.02	1.1	0.07	96	1	Case	0
1229	C4B	RNaseP	2.69	3	0.93	1.03	4	4	25.8226	26.9526	-1.13	0.05	-0.43	1.35	2.56	2.78	0.22	96	1	Case	0
1230	C4B	RNaseP	1.94	2	> 0.99	0.05	4	4	26.3303	26.8907	-0.5605	0.05	0.04	0.97	1.86	2.02	0.16	97	1	Case	0
1231	C4B	RNaseP	1.02	1	> 0.99	0.59	4	4	27.5218	27.2226	0.2991	0.04	0.97	0.51	1	1.07	0.07	103	2	Case	0
1232	C4B	RNaseP					4	0										97	1	Case	0
1233	C4B	RNaseP	2.84	3	> 0.99	0.4	4	4	25.8056	26.9162	-1.1106	0.06	-0.51	1.42	2.67	2.96	0.3	97	1	Case	0
1234	C4B	RNaseP	2.02	2	> 0.99	0.34	4	4	25.7233	26.3401	-0.6168	0.03	-0.01	1.01	1.96	2.06	0.1	98	1	Case	0
1235	C4B	RNaseP	1.1	1	> 0.99	2	4	3	26.1032	25.8482	0.255	0.08	0.86	0.55	1.04	1.14	0.1	97	1	Case	0
1236	C4B	RNaseP	1.84	2	> 0.99	0.77	4	4	26.725	27.192	-0.467	0.07	0.12	0.92	1.74	1.94	0.2	95	1	Case	1
1237	C4B	RNaseP	2.6	3	0.88	1.41	4	4	25.53	26.5251	-0.995	0.1	-0.38	1.3	2.34	2.73	0.39	96	1	Case	0
1238	C4B	RNaseP	1.05	1	> 0.99	0.43	4	4	27.41	27.067	0.343	0.07	0.93	0.52	1	1.1	0.1	94	1	Case	NA
1239	C4B	RNaseP	1.05	1	> 0.99	1	4	4	26.7981	26.5087	0.2894	0.04	0.93	0.53	1.03	1.09	0.06	102	2	Case	0
1240	C4B	RNaseP	1.93	2	> 0.99	0.02	4	4	26.2464	26.8191	-0.5728	0.04	0.05	0.97	1.87	2.01	0.13	101	1	Case	0
1241	C4B	RNaseP	1.87	2	> 0.99	0.59	4	4	26.4611	27.0001	-0.539	0.06	0.1	0.93	1.81	1.97	0.17	102	2	Case	0
1242	C4B	RNaseP	1.07	1	> 0.99	1.04	4	4	27.2812	26.9725	0.3087	0.07	0.9	0.54	1.02	1.13	0.11	94	1	Case	0
1243	C4B	RNaseP	1.97	2	> 0.99	0.04	4	4	25.8169	26.4127	-0.5957	0.03	0.02	0.99	1.92	2.01	0.09	96	1	Case	0
1244	C4B	RNaseP	1.9	2	> 0.99	0.2	4	4	26.5122	27.0804	-0.5681	0.04	0.07	0.95	1.85	1.98	0.13	101	2	Case	0
1245	C4B	RNaseP	1.8	2	> 0.99	1.2	4	4	26.3644	26.8042	-0.4398	0.05	0.15	0.9	1.72	1.84	0.12	94	1	Case	0
1246	C4B	RNaseP	2.07	2	> 0.99	0.21	4	4	26.9205	27.5632	-0.6427	0.12	-0.05	1.04	1.83	2.21	0.38	94	1	Case	0
1247	C4B	RNaseP	1.02	1	> 0.99	0.2	4	4	27.2103	26.8569	0.3534	0.04	0.97	0.51	0.98	1.05	0.07	96	1	Case	0
1248	C4B	RNaseP	2.01	2	> 0.99	0.09	4	4	26.3755	26.9958	-0.6203	0.06	-0.01	1	1.94	2.13	0.18	96	1	Case	0
1249	C4B	RNaseP	1.97	2	> 0.99	0.05	4	4	26.0781	26.6715	-0.5935	0.02	0.02	0.99	1.94	2.01	0.08	96	1	Case	0
1250	C4B	RNaseP	1.84	2	> 0.99	0.95	4	4	26.2118	26.6842	-0.4724	0.01	0.12	0.92	1.82	1.87	0.04	100	1	Case	0
1251	C4B	RNaseP	1.02	1	> 0.99	0.2	4	4	27.0784	26.6972	0.3811	0.08	0.97	0.51	0.98	1.1	0.12	94	1	Case	0
1252	C4B	RNaseP	1.82	2	> 0.99	1.05	4	4	26.7173	27.172	-0.4547	0.05	0.14	0.91	1.75	1.89	0.13	94	1	Case	0
1253	C4B	RNaseP	1.92	2	> 0.99	0.13	4	4	26.1471	26.6996	-0.5525	0.05	0.06	0.96	1.87	2	0.14	96	1	Case	1
1254	C4B	RNaseP	1.07	1	> 0.99	1.04	4	4	27.3227	27.0287	0.294	0.02	0.91	0.53	1.05	1.09	0.04	96	1	Case	0
1255	C4B	RNaseP	1.98	2	> 0.99	0.05	4	4	26.125	26.7217	-0.5967	0.07	0.02	0.99	1.88	2.11	0.23	95	1	Case	0
1256	C4B	RNaseP	1.07	1	> 0.99	0.83	4	4	27.0387	26.722	0.3167	0.08	0.91	0.53	1.01	1.16	0.14	100	2	Case	0
1257	C4B	RNaseP	2.14	2	> 0.99	1.49	4	4	26.17	26.9065	-0.7364	0.07	-0.1	1.07	2.05	2.29	0.25	101	2	Case	0
1258	C4B	RNaseP	1.04	1	> 0.99	0.68	4	4	27.7243	27.3986	0.3257	0.07	0.95	0.52	1	1.1	0.11	96	1	Case	0
1259	C4B	RNaseP	2.06	2	> 0.99	0.39	4	4	26.5333	27.1674	-0.6341	0.03	-0.04	1.03	2	2.1	0.1	100	2	Case	0
1260	C4B	RNaseP		0			4	4		26.8487								96	1	Case	0
1261	C4B	RNaseP	2.01	2	> 0.99	0.1	4	4	25.8471	26.4471	-0.6	0.04	-0.01	1.01	1.95	2.06	0.11	94	1	Case	0
1262	C4B	RNaseP	3.18	3	0.91	1.33	4	4	25.4401	26.7307	-1.2906	0.06	-0.67	1.59	3	3.31	0.31	96	1	Case	0
1263	C4B	RNaseP	2.03	2	> 0.99	0.32	4	4	25.3814	26.0421	-0.6607	0.02	-0.02	1.01	1.98	2.06	0.07	101	2	Case	0
1264	C4B	RNaseP	1.85	2	> 0.99	0.47	4	4	25.2913	25.7939	-0.5027	0.07	0.11	0.93	1.75	1.96	0.21	96	1	Case	0
1265	C4B	RNaseP	1.99	2	> 0.99	0.12	4	4	26.5746	27.1834	-0.6088	0.05	0.01	1	1.9	2.04	0.14	96	1	Case	0
1266	C4B	RNaseP	1.77	2	> 0.99	2.09	4	4	26.0399	26.5499	-0.51	0.08	0.18	0.89	1.65	1.88	0.23	48	1	Control	NA
1267	C4B	RNaseP	2.91	3	> 0.99	0.1	4	4	26.7653	27.9137	-1.1484	0.14	-0.54	1.46	2.68	3.28	0.6	67	1	Control	0
1268	C4B	RNaseP	1.99	2	> 0.99	0.02	4	4	26.0835	26.7378	-0.6543	0.09	0.01	1	1.85	2.11	0.26	67	2	Control	0
1269	C4B	RNaseP	1.91	2	> 0.99	0.36	4	4	26.9948	27.5365	-0.5417	0.07	0.07	0.96	1.83	2.02	0.19	75	1	Control	0
1270	C4B	RNaseP	2.03	2	> 0.99	0.03	4	4	26.2241	26.9031	-0.679	0.16	-0.02	1.01	1.83	2.36	0.53	63	2	Control	NA
1271	C4B	RNaseP	2.06	2	> 0.99	0.3	4	4	26.6691	27.3181	-0.649	0.09	-0.04	1.03	1.89	2.19	0.3	67	1	Control	0
1272	C4B	RNaseP	1.84	2	> 0.99	0.34	4	4	26.4701	27.036	-0.5659	0.09	0.12	0.92	1.74	2	0.26	75	2	Control	0
1273	C4B	RNaseP	0.97	1	> 0.99	0.04	4	4	26.6023	26.2195	0.3828	0.02	1.04	0.49	0.95	0.98	0.04	67	2	Control	NA
1274	C4B	RNaseP	1.95	2	> 0.99	0.04	4	4	25.8475	26.4953	-0.6478	0.15	0.04	0.97	1.7	2.14	0.44	70	2	Control	NA
1275	C4B	RNaseP	1.69	2	> 0.99	1.16	4	4	26.0797	26.5236	-0.444	0.15	0.24	0.85	1.54	1.87	0.33	75	2	Control	NA
1276	C4B	RNaseP	2.16	2	> 0.99	0.8	4	4	26.0183	26.7871	-0.7687	0.05	-0.11	1.08	2.08	2.27	0.19	63	2	Control	NA
1277	C4B	RNaseP	1.84	2	> 0.99	0.54	4	4	26.0238	26.5924	-0.5685	0.02	0.12	0.92	1.81	1.87	0.06	75	2	Control	NA
1278	C4B	RNaseP	1.83	2	> 0.99	1.14	4	4	26.4476	26.924	-0.4763	0.08	0.13	0.91	1.76	1.98	0.22	75	1	Control	0
1279	C4B	RNaseP	1.9	2	> 0.99	0.15	4	4	25.4469	26.0563	-0.6094	0.09	0.08	0.95	1.77	2.02	0.25	75	2	Control	0
1280	C4B	RNaseP	2.14	2	> 0.99	0.71	4	4	27.1109	27.894	-0.7831	0.09	-0.1	1.07	2.02	2.31	0.29	75	2	Control	NA
1281	C4B	RNaseP	1.89	2	> 0.99	0.14	4	4	26.0409	26.6195	-0.5786	0.15	0.08	0.95	1.65	2.1	0.44	62	2	Control	1
1282	C4B	RNaseP	1.94	2	> 0.99	0.05	4	4	25.4945	26.139	-0.6445	0.13	0.04	0.97	1.77	2.21	0.44	70	2	Control	NA
1283	C4B	RNaseP					4	0										67	2	Control	NA
1284	C4B	RNaseP	1.82	2	> 0.99	0.28	4	4	25.2615	25.7855	-0.524	0.16	0.14	0.91	1.67	2.11	0.44	62	2	Control	NA
1285	C4B	RNaseP	1.04	1	> 0.99	0.31	4	4	27.1528	26.8728	0.2799	0.1	0.94	0.52	0.98	1.13	0.15	62	2	Control	NA
1286	C4B	RNaseP	1.04	1	> 0.99	0.45	4	4	26.8533	26.5121	0.3412	0.09	0.95	0.52	0.95	1.1	0.15	75	1	Control	0
1287	C4B	RNaseP	1.14	1	> 0.99	2.97	4	4	27.5291	27.3525	0.1766	0.06	0.81	0.57	1.09	1.19	0.09	62	1	Control	NA
1288	C4B	RNaseP	2.2	2	> 0.99	0.97	4	4	25.8397	26.66	-0.8203	0.08	-0.14	1.1	2.09	2.37	0.28	67	2	Control	NA
1289	C4B	RNaseP	1.9	2	> 0.99	0.08	4	4	25.739	26.3253	-0.5863	0.12	0.07	0.95	1.75	2.14	0.39	65	2	Control	NA
1290	C4B	RNaseP	2.03	2	> 0.99	0.26	4	4	25.6489	26.276	-0.6272	0.1	-0.02	1.01	1.84	2.13	0.29	70	1	Control	0
1291	C4B	RNaseP	1.06	1	> 0.99	0.58	4	4	27.1684	26.9186	0.2498	0.02	0.91	0.53	1.05	1.08	0.04	62	2	Control	0
1292	C4B	RNaseP	2.05	2	> 0.99	0.13	4	4	24.8673	25.5912	-0.724	0.08	-0.04	1.03	1.92	2.19	0.27	70	2	Control	NA
1293	C4B	RNaseP	0.95	1	> 0.99	0.46	4	4	28.117	27.6498	0.4672	0.08	1.07	0.48	0.89	1.02	0.13	70	1	Control	0
1294	C4B	RNaseP	2.06	2	> 0.99	0.76	4	4	26.1217	26.8006	-0.6789	0.03	-0.04	1.03	2.01	2.12	0.11	64	1	Control	0
1295	C4B	RNaseP					4	0										67	2	Control	NA
1296	C4B	RNaseP	1.98	2	> 0.99	0.05	4	4	26.9553	27.5782	-0.6229	0.07	0.01	0.99	1.86	2.07	0.21	63	1	Control	NA
1297	C4B	RNaseP	1.98	2	> 0.99	0.04	4	4	26.1003	26.7424	-0.6421	0.04	0.02	0.99	1.92	2.04	0.12	65	2	Control	NA
1298	C4B	RNaseP	2.78	3	> 0.99	0.46	4	4	26.5591	27.6422	-1.0832	0.12	-0.48	1.39	2.47	2.96	0.48	74	1	Control	1
1299	C4B	RNaseP	2.17	2	> 0.99	1.58	4	4	26.3908	27.1163	-0.7255	0.06	-0.12	1.09	2.09	2.31	0.22	69	1	Control	0
1300	C4B	RNaseP	1.07	1	> 0.99	0.6	4	4	26.9322	26.714	0.2182	0.11	0.9	0.53	0.99	1.17	0.18	74	2	Control	NA
1301	C4B	RNaseP	2.1	2	> 0.99	0.46	4	4	25.5905	26.3465	-0.7559	0.07	-0.07	1.05	1.96	2.19	0.23	73	2	Control	0
1302	C4B	RNaseP	2.2	2	0.99	0.79	4	4	25.6146	26.4134	-0.7989	0.14	-0.14	1.1	2	2.5	0.5	61	2	Control	NA
1303	C4B	RNaseP	1.82	2	> 0.99	0.57	4	4	25.8444	26.3955	-0.5511	0.08	0.13	0.91	1.71	1.96	0.25	71	2	Control	1
1304	C4B	RNaseP	0.93	1	> 0.99	0.3	4	4	26.7216	26.2975	0.4241	0.05	1.11	0.46	0.9	0.97	0.07	71	2	Control	1
1305	C4B	RNaseP	2.13	2	> 0.99	0.76	4	4	26.9439	27.6685	-0.7246	0.16	-0.09	1.06	1.91	2.49	0.57	66	1	Control	NA
1306	C4B	RNaseP	2	2	> 0.99	0.12	4	4	26.4689	27.0779	-0.609	0.06	0	1	1.96	2.12	0.17	75	1	Control	0
1307	C4B	RNaseP	1.01	1	> 0.99	0.14	4	4	28.0695	27.7236	0.3459	0.08	0.98	0.51	0.95	1.08	0.13	64	1	Control	NA
1308	C4B	RNaseP	1.09	1	> 0.99	1.85	4	4	26.8956	26.6584	0.2372	0.08	0.87	0.55	1.04	1.18	0.14	63	1	Control	1
1309	C4B	RNaseP	1.93	2	> 0.99	0.05	4	4	26.3582	26.9433	-0.5851	0.07	0.05	0.97	1.83	2.05	0.22	63	1	Control	0
1310	C4B	RNaseP	2.17	2	> 0.99	0.96	4	4	25.9081	26.7128	-0.8047	0.07	-0.12	1.09	2.06	2.28	0.23	67	2	Control	0
1311	C4B	RNaseP	2	2	> 0.99	0.07	4	4	26.2483	26.8567	-0.6084	0.05	0	1	1.91	2.07	0.16	75	1	Control	NA
1312	C4B	RNaseP	1.97	2	> 0.99	0.04	4	4	26.6066	27.1932	-0.5866	0.09	0.02	0.99	1.84	2.09	0.25	71	1	Control	0
1313	C4B	RNaseP	2.04	2	> 0.99	0.23	4	4	26.1964	26.8345	-0.6381	0.07	-0.03	1.02	1.96	2.2	0.24	72	1	Control	NA
1314	C4B	RNaseP	1.98	2	> 0.99	0.06	4	4	26.9384	27.5568	-0.6184	0.09	0.02	0.99	1.89	2.18	0.29	62	1	Control	0
1315	C4B	RNaseP	2.54	3	< 0.50	1.62	4	4	24.9731	25.9771	-1.004	0.02	-0.34	1.27	2.49	2.57	0.08	67	2	Control	NA
1316	C4B	RNaseP	1.11	1	> 0.99	1.09	4	4	26.9875	26.7926	0.1949	0.07	0.85	0.55	1.03	1.17	0.13	62	2	Control	NA
1317	C4B	RNaseP	1.92	2	> 0.99	0.21	4	4	25.7102	26.3354	-0.6252	0.03	0.06	0.96	1.88	1.98	0.1	74	2	Control	NA
1318	C4B	RNaseP	2.08	2	> 0.99	0.55	4	4	27.0363	27.7278	-0.6915	0.08	-0.06	1.04	1.94	2.22	0.29	61	1	Control	1
1319	C4B	RNaseP	1.1	1	> 0.99	1.6	4	4	27.5851	27.3313	0.2538	0.13	0.86	0.55	0.98	1.2	0.22	71	1	Control	0
1320	C4B	RNaseP	1.28	1	> 0.99	5.48	4	4	26.6065	26.5944	0.012	0.04	0.65	0.64	1.24	1.31	0.08	63	1	Control	NA
1321	C4B	RNaseP	2.13	2	> 0.99	1.38	4	4	25.9252	26.6517	-0.7265	0.05	-0.09	1.07	2.05	2.22	0.17	65	1	Control	NA
1322	C4B	RNaseP	2.13	2	> 0.99	0.41	4	4	26.3897	27.1405	-0.7509	0.12	-0.09	1.07	1.91	2.29	0.38	65	2	Control	NA
1323	C4B	RNaseP	2.06	2	> 0.99	0.18	4	4	25.9437	26.6474	-0.7037	0.08	-0.04	1.03	1.93	2.18	0.25	65	2	Control	NA
1324	C4B	RNaseP	1.97	2	> 0.99	0.03	4	4	26.0128	26.6003	-0.5875	0.07	0.02	0.99	1.86	2.07	0.21	75	1	Control	NA
1325	C4B	RNaseP	1.07	1	> 0.99	0.32	4	4	27.7813	27.4829	0.2984	0.21	0.91	0.53	0.94	1.22	0.28	68	1	Control	0
1326	C4B	RNaseP	1.08	1	> 0.99	1.72	4	4	27.9642	27.7074	0.2568	0.07	0.89	0.54	1.03	1.13	0.11	65	1	Control	0
1327	C4B	RNaseP	1.03	1	> 0.99	0.27	4	4	27.6459	27.2973	0.3486	0.08	0.96	0.52	0.95	1.08	0.13	71	1	Control	NA
1328	C4B	RNaseP	2.03	2	> 0.99	0.07	4	4	25.8865	26.5153	-0.6288	0.07	-0.02	1.02	1.94	2.16	0.22	70	1	Control	NA
1329	C4B	RNaseP	0.99	1	> 0.99	0.04	4	4	26.5663	26.2113	0.3551	0.06	1.01	0.49	0.94	1.02	0.09	66	2	Control	NA
1330	C4B	RNaseP	2.03	2	> 0.99	0.06	4	4	25.7002	26.3818	-0.6815	0.07	-0.02	1.02	1.93	2.16	0.23	61	2	Control	NA
1331	C4B	RNaseP	2.12	2	> 0.99	0.66	4	4	25.613	26.3838	-0.7708	0.09	-0.09	1.06	1.96	2.26	0.3	73	2	Control	NA
1332	C4B	RNaseP	2.06	2	> 0.99	0.11	4	4	26.0002	26.7033	-0.703	0.09	-0.04	1.03	1.94	2.26	0.32	62	2	Control	NA
1333	C4B	RNaseP	1.99	2	> 0.99	0.04	4	4	26.2719	26.8711	-0.5992	0.1	0.01	0.99	1.87	2.17	0.3	72	1	Control	NA
1334	C4B	RNaseP	1.07	1	> 0.99	0.31	4	4	27.0254	26.7767	0.2487	0.17	0.91	0.53	0.95	1.26	0.3	62	2	Control	0
1335	C4B	RNaseP	1.92	2	> 0.99	0.12	4	4	26.971	27.5193	-0.5483	0.06	0.06	0.96	1.82	2	0.18	70	1	Control	0
1336	C4B	RNaseP		0			4	4		25.5369								68	1	Control	NA
1337	C4B	RNaseP	1.03	1	> 0.99	0.37	4	4	27.2437	26.9178	0.3259	0.09	0.96	0.51	0.95	1.1	0.15	65	1	Control	NA
1338	C4B	RNaseP	2.04	2	> 0.99	0.22	4	4	26.2335	26.8704	-0.6369	0.08	-0.03	1.02	1.88	2.16	0.27	72	1	Control	0
1339	C4B	RNaseP	1.96	2	> 0.99	0.04	4	4	25.8389	26.4659	-0.6271	0.06	0.03	0.98	1.89	2.08	0.19	63	2	Control	NA
1340	C4B	RNaseP	0.95	1	> 0.99	0.15	4	4	26.9354	26.5424	0.393	0.07	1.08	0.47	0.9	1.01	0.11	71	2	Control	NA
1341	C4B	RNaseP		0			4	4		26.7004								62	2	Control	1
1342	C4B	RNaseP	1.83	2	> 0.99	0.41	4	4	25.6809	26.2138	-0.5329	0.16	0.13	0.92	1.62	2.01	0.39	61	2	Control	NA
1343	C4B	RNaseP	2.02	2	> 0.99	0.07	4	4	26.6854	27.3048	-0.6193	0.09	-0.01	1.01	1.87	2.17	0.3	71	1	Control	NA
1344	C4B	RNaseP	2.18	2	> 0.99	1	4	4	26.0292	26.8378	-0.8086	0.06	-0.12	1.09	2.12	2.31	0.19	71	2	Control	NA
1345	C4B	RNaseP	2.02	2	> 0.99	0.05	4	4	25.0777	25.7534	-0.6756	0.09	-0.02	1.01	1.85	2.13	0.28	62	2	Control	NA
1346	C4B	RNaseP	2.05	2	> 0.99	0.17	4	4	25.9655	26.6574	-0.6919	0.1	-0.03	1.02	1.9	2.2	0.3	62	2	Control	NA
1347	C4B	RNaseP	2	2	> 0.99	0.06	4	4	25.4161	26.0241	-0.6079	0.11	0	1	1.85	2.19	0.34	68	1	Control	NA
1348	C4B	RNaseP	1.94	2	> 0.99	0.12	4	4	26.6733	27.2653	-0.592	0.03	0.04	0.97	1.9	2	0.1	64	1	Control	0
1349	C4B	RNaseP	1.75	2	> 0.99	0.8	4	4	25.7843	26.2794	-0.4951	0.19	0.19	0.88	1.44	1.94	0.5	70	2	Control	0
1350	C4B	RNaseP	1.98	2	> 0.99	0.03	4	4	25.2016	25.8714	-0.6698	0.13	0.02	0.99	1.74	2.13	0.39	74	2	Control	NA
1351	C4B	RNaseP	3.67	4	0.96	0.66	4	4	24.3004	25.8086	-1.5082	0.12	-0.87	1.83	3.34	3.94	0.6	65	1	Control	0
1352	C4B	RNaseP	1.02	1	> 0.99	0.18	4	4	26.8061	26.4929	0.3132	0.03	0.97	0.51	0.99	1.04	0.05	65	2	Control	NA
1353	C4B	RNaseP	1.96	2	> 0.99	0.03	4	4	25.9499	26.6054	-0.6555	0.09	0.03	0.98	1.78	2.04	0.26	70	2	Control	0
1354	C4B	RNaseP	2.04	2	> 0.99	0.17	4	4	26.8315	27.5168	-0.6853	0.07	-0.03	1.02	1.94	2.15	0.22	64	2	Control	0
1355	C4B	RNaseP	2.93	3	> 0.99	0.05	4	4	25.8399	27.0261	-1.1862	0.09	-0.55	1.47	2.79	3.15	0.37	66	1	Control	NA
1356	C4B	RNaseP	1.98	2	> 0.99	0.07	4	4	26.5536	27.1471	-0.5935	0.08	0.01	0.99	1.83	2.06	0.23	70	1	Control	0
1357	C4B	RNaseP	2.56	3	< 0.50	1.4	4	4	24.9973	26.0146	-1.0172	0.07	-0.36	1.28	2.45	2.75	0.3	66	2	Control	0
1358	C4B	RNaseP	2	2	> 0.99	0.05	4	4	25.8183	26.4222	-0.6038	0.07	0	1	1.88	2.12	0.24	74	1	Control	0
1359	C4B	RNaseP	1.8	2	> 0.99	1.22	4	4	24.5131	24.9712	-0.458	0.13	0.15	0.9	1.59	1.98	0.39	73	1	Control	0
1360	C4B	RNaseP	1.79	2	> 0.99	0.77	4	4	25.3546	25.8787	-0.5241	0.12	0.16	0.89	1.61	1.93	0.31	73	2	Control	0
1361	C4B	RNaseP	1.57	2	> 0.99	2.44	4	4	25.1401	25.4529	-0.3128	0.08	0.35	0.79	1.47	1.66	0.19	66	2	Control	NA
1362	C4B	RNaseP	1.87	2	> 0.99	0.54	4	4	26.4075	26.9483	-0.5408	0.08	0.09	0.94	1.79	2.01	0.22	65	1	Control	NA
1363	C4B	RNaseP	1.83	2	> 0.99	0.62	4	4	25.7339	26.2886	-0.5547	0.09	0.13	0.91	1.71	1.99	0.28	70	2	Control	NA
1364	C4B	RNaseP	1.96	2	> 0.99	0.16	4	4	25.6438	26.2233	-0.5795	0.01	0.03	0.98	1.95	1.98	0.04	70	1	Control	0
1365	C4B	RNaseP	0.92	1	> 0.99	0.37	4	4	26.2419	25.8053	0.4366	0.12	1.12	0.46	0.83	0.99	0.16	73	2	Control	NA
1366	C4B	RNaseP	1.96	2	> 0.99	0.06	4	4	26.044	26.6248	-0.5808	0.06	0.03	0.98	1.88	2.08	0.2	75	1	Control	NA
1367	C4B	RNaseP	0.93	1	> 0.99	0.13	4	4	26.69	26.2377	0.4523	0.21	1.11	0.46	0.79	1.07	0.28	66	2	Control	0
1368	C4B	RNaseP	2.01	2	> 0.99	0.06	4	4	26.9023	27.5147	-0.6125	0.07	-0.01	1	1.89	2.1	0.21	67	1	Control	0
1369	C4B	RNaseP	2.87	3	0.99	0.07	4	4	25.2188	26.3974	-1.1786	0.09	-0.52	1.43	2.64	3.08	0.44	66	2	Control	NA
1370	C4B	RNaseP	2.11	2	> 0.99	0.62	4	4	26.9407	27.6247	-0.6841	0.11	-0.08	1.06	1.99	2.34	0.35	71	1	Control	NA
1371	C4B	RNaseP	1.89	2	> 0.99	0.61	4	4	26.3215	26.8435	-0.5221	0.08	0.08	0.94	1.74	1.97	0.23	67	1	Control	0
1372	C4B	RNaseP	1.94	2	> 0.99	0.02	4	4	25.483	26.1011	-0.618	0.08	0.04	0.97	1.88	2.1	0.22	66	2	Control	NA
1373	C4B	RNaseP		0			4	4		26.7261								64	2	Control	NA
1374	C4B	RNaseP	1.93	2	> 0.99	0.06	4	4	27.4844	28.117	-0.6326	0.09	0.05	0.96	1.77	2.04	0.27	71	2	Control	NA
1375	C4B	RNaseP	1.89	2	> 0.99	0.17	4	4	25.9944	26.6	-0.6056	0.09	0.08	0.95	1.75	2.02	0.27	66	1	Control	0
1376	C4B	RNaseP	2.02	2	> 0.99	0.09	4	4	27.0472	27.6675	-0.6203	0.1	-0.01	1.01	1.86	2.19	0.33	74	1	Control	0
1377	C4B	RNaseP	1.96	2	> 0.99	0.1	4	4	26.3691	26.9501	-0.5809	0.06	0.03	0.98	1.9	2.09	0.18	67	1	Control	0
1378	C4B	RNaseP	1.98	2	> 0.99	0.02	4	4	26.1121	26.755	-0.6428	0.06	0.02	0.99	1.89	2.08	0.19	66	2	Control	0
1379	C4B	RNaseP	1.08	1	> 0.99	1.54	4	4	26.9063	26.6465	0.2598	0.02	0.89	0.54	1.05	1.09	0.04	62	1	Control	1
1380	C4B	RNaseP	1.06	1	> 0.99	0.95	4	4	27.5931	27.2857	0.3073	0.06	0.91	0.53	1.02	1.12	0.11	66	1	Control	0
1381	C4B	RNaseP	1.04	1	> 0.99	0.21	4	4	26.267	25.9864	0.2806	0.15	0.94	0.52	0.9	1.13	0.23	63	2	Control	NA
1382	C4B	RNaseP	2.79	3	> 0.99	1.01	4	4	25.4802	26.5663	-1.0861	0.05	-0.48	1.39	2.65	2.9	0.25	67	1	Control	NA
1383	C4B	RNaseP		0			4	4		26.9283								68	1	Control	NA
1384	C4B	RNaseP	2.08	2	> 0.99	0.63	4	4	26.0123	26.6726	-0.6603	0.09	-0.05	1.04	2	2.27	0.27	68	1	Control	NA
1385	C4B	RNaseP		0			4	4		26.3364								70	2	Control	NA
1386	C4B	RNaseP	1.67	2	> 0.99	1.87	4	4	25.8732	26.2944	-0.4212	0.05	0.26	0.83	1.63	1.75	0.12	70	2	Control	NA
1387	C4B	RNaseP	1.06	1	> 0.99	0.82	4	4	27.8423	27.5325	0.3098	0.09	0.92	0.53	0.97	1.12	0.15	66	1	Control	NA
1388	C4B	RNaseP	2.83	3	> 0.99	0.39	4	4	25.2636	26.3718	-1.1082	0.11	-0.5	1.42	2.59	3.06	0.47	68	1	Control	0
1389	C4B	RNaseP	1.04	1	> 0.99	0.84	4	4	27.1036	26.797	0.3066	0.09	0.94	0.52	0.96	1.12	0.16	62	1	Control	0
1390	C4B	RNaseP	1.95	2	> 0.99	0.07	4	4	27.2013	27.7998	-0.5985	0.03	0.04	0.98	1.91	2	0.09	64	1	Control	0
1391	C4B	RNaseP		0			4	4		26.6159								65	1	Control	NA
1392	C4B	RNaseP	2.53	3	< 0.50	1.45	4	4	24.9588	25.9595	-1.0007	0.1	-0.34	1.27	2.33	2.71	0.38	65	2	Control	0
1393	C4B	RNaseP	1.94	2	> 0.99	0.09	4	4	26.1807	26.742	-0.5612	0.05	0.05	0.97	1.88	2.03	0.14	74	1	Control	NA
1394	C4B	RNaseP		0			4	4		26.1238								62	2	Control	NA
1395	C4B	RNaseP	1.9	2	> 0.99	0.2	4	4	26.6017	27.1379	-0.5362	0.11	0.07	0.95	1.73	2.07	0.35	73	1	Control	0
1396	C4B	RNaseP	1.11	1	> 0.99	1.33	4	4	26.9255	26.7613	0.1642	0.03	0.85	0.56	1.08	1.13	0.05	70	2	Control	NA
1397	C4B	RNaseP	2.02	2	> 0.99	0.24	4	4	27.6766	28.2957	-0.6191	0.03	-0.01	1.01	1.97	2.06	0.1	67	1	Control	1
1398	C4B	RNaseP	1.02	1	> 0.99	0.07	4	4	26.8014	26.4832	0.3182	0.11	0.98	0.51	0.94	1.1	0.16	66	2	Control	NA
1399	C4B	RNaseP	1.84	2	> 0.99	0.43	4	4	25.9941	26.5373	-0.5432	0.04	0.12	0.92	1.8	1.91	0.1	65	2	Control	NA
1400	C4B	RNaseP	1.01	1	> 0.99	0.16	4	4	27.9057	27.5202	0.3854	0.01	0.99	0.5	1	1.01	0.01	74	1	Control	NA
1401	C4B	RNaseP	1.88	2	> 0.99	0.37	4	4	25.9424	26.4633	-0.5209	0.15	0.09	0.94	1.68	2.16	0.48	71	1	Control	NA
1402	C4B	RNaseP	2.71	3	> 0.99	1.62	4	4	25.6153	26.6605	-1.0452	0.07	-0.44	1.36	2.53	2.84	0.31	67	1	Control	NA
1403	C4B	RNaseP	1.72	2	> 0.99	1.11	4	4	25.6973	26.1432	-0.4459	0.11	0.21	0.86	1.59	1.85	0.26	66	2	Control	NA
1404	C4B	RNaseP	1.93	2	> 0.99	0.06	4	4	27.0167	27.5731	-0.5564	0.11	0.05	0.97	1.84	2.15	0.32	69	1	Control	0
1405	C4B	RNaseP	1.79	2	> 0.99	0.87	4	4	25.7308	26.2327	-0.5019	0.05	0.16	0.9	1.72	1.86	0.14	61	2	Control	NA
1406	C4B	RNaseP	1.94	2	> 0.99	0.03	4	4	25.5456	26.1887	-0.6431	0.09	0.04	0.97	1.87	2.13	0.26	71	2	Control	NA
1407	C4B	RNaseP	1.74	2	> 0.99	1.6	4	4	25.8685	26.2671	-0.3985	0.06	0.2	0.87	1.63	1.79	0.16	59	2	Control	0
1408	C4B	RNaseP	1.9	2	> 0.99	0.24	4	4	25.8518	26.376	-0.5243	0.09	0.08	0.95	1.76	2.05	0.29	57	2	Control	0
1409	C4B	RNaseP	2.03	2	> 0.99	0.13	4	4	26.707	27.3291	-0.6221	0.08	-0.02	1.02	1.88	2.15	0.27	53	2	Control	NA
1410	C4B	RNaseP	1.88	2	> 0.99	0.33	4	4	27.4452	27.9535	-0.5083	0.09	0.09	0.94	1.73	2.01	0.27	58	2	Control	0
1411	C4B	RNaseP	2.05	2	> 0.99	0.49	4	4	25.763	26.4825	-0.7195	0.06	-0.03	1.02	1.95	2.16	0.21	58	1	Control	0
1412	C4B	RNaseP	2.21	2	> 0.99	1.05	4	4	25.8069	26.6087	-0.8018	0.02	-0.14	1.1	2.18	2.26	0.07	60	2	Control	0
1413	C4B	RNaseP	2.07	2	> 0.99	0.33	4	4	25.8254	26.4783	-0.6529	0.09	-0.05	1.04	1.94	2.24	0.3	55	2	Control	NA
1414	C4B	RNaseP	2.74	3	> 0.99	1.37	4	4	25.9143	26.977	-1.0627	0.06	-0.46	1.37	2.61	2.88	0.27	50	2	Control	NA
1415	C4B	RNaseP	1.93	2	> 0.99	0.05	4	4	26.9257	27.5091	-0.5834	0.1	0.05	0.97	1.78	2.1	0.32	66	1	Control	NA
1416	C4B	RNaseP	2.05	2	> 0.99	0.14	4	4	25.6118	26.3073	-0.6955	0.07	-0.04	1.03	1.97	2.18	0.21	60	2	Control	1
1417	C4B	RNaseP	1.02	1	> 0.99	0.05	4	4	26.8399	26.5278	0.3121	0.12	0.97	0.51	0.92	1.13	0.21	60	2	Control	NA
1418	C4B	RNaseP	2.02	2	> 0.99	0.21	4	4	26.8395	27.4903	-0.6508	0.05	-0.02	1.01	1.95	2.11	0.15	60	1	Control	0
1419	C4B	RNaseP	1.98	2	> 0.99	0.07	4	4	25.8909	26.5615	-0.6707	0.11	0.01	0.99	1.82	2.19	0.37	58	1	Control	0
1420	C4B	RNaseP	1.98	2	> 0.99	0.04	4	4	26.3133	26.9317	-0.6184	0.13	0.02	0.99	1.76	2.15	0.39	59	1	Control	NA
1421	C4B	RNaseP	1.8	2	> 0.99	0.69	4	4	25.9843	26.4919	-0.5076	0.05	0.15	0.9	1.74	1.89	0.15	60	2	Control	NA
1422	C4B	RNaseP	2.07	2	> 0.99	0.75	4	4	25.8397	26.521	-0.6814	0.02	-0.05	1.03	2.02	2.11	0.08	59	1	Control	0
1423	C4B	RNaseP					4	0										67	2	Control	NA
1424	C4B	RNaseP	1.05	1	> 0.99	0.74	4	4	30.7698	30.4472	0.3227	0.08	0.92	0.53	0.99	1.14	0.15	56	2	Control	NA
1425	C4B	RNaseP	1.89	2	> 0.99	0.18	4	4	25.9934	26.5713	-0.5779	0.06	0.08	0.94	1.78	1.95	0.17	60	2	Control	0
1426	C4B	RNaseP	2.02	2	> 0.99	0.24	4	4	27.1029	27.7523	-0.6495	0.03	-0.02	1.01	1.97	2.06	0.09	59	1	Control	0
1427	C4B	RNaseP	1.94	2	> 0.99	0.03	4	4	25.5905	26.2298	-0.6393	0.09	0.05	0.97	1.84	2.11	0.27	58	1	Control	NA
1428	C4B	RNaseP	2.14	2	> 0.99	0.72	4	4	26.4964	27.1927	-0.6962	0.14	-0.1	1.07	1.88	2.36	0.48	52	2	Control	1
1429	C4B	RNaseP	1.92	2	> 0.99	0.1	4	4	25.5012	26.126	-0.6248	0.09	0.06	0.96	1.81	2.05	0.24	55	1	Control	NA
1430	C4B	RNaseP	1.85	2	> 0.99	0.8	4	4	26.8072	27.3035	-0.4963	0.09	0.11	0.93	1.72	1.99	0.27	50	2	Control	NA
1431	C4B	RNaseP	1.04	1	> 0.99	0.78	4	4	26.3226	26.0697	0.2529	0.08	0.94	0.52	0.98	1.12	0.14	53	1	Control	NA
1432	C4B	RNaseP	1.96	2	> 0.99	0.04	4	4	27.1825	27.752	-0.5695	0.12	0.03	0.98	1.83	2.15	0.33	56	2	Control	1
1433	C4B	RNaseP	3.19	3	0.96	0.87	4	4	25.1844	26.4595	-1.2751	0.06	-0.67	1.6	3.02	3.29	0.27	54	2	Control	0
1434	C4B	RNaseP	0.92	1	> 0.99	0.94	4	4	26.5429	26.1098	0.4331	0.08	1.12	0.46	0.88	0.97	0.09	51	1	Control	NA
1435	C4B	RNaseP	2.11	2	> 0.99	0.62	4	4	25.9776	26.6517	-0.674	0.07	-0.07	1.05	2.02	2.25	0.23	54	2	Control	NA
1436	C4B	RNaseP	1.98	2	> 0.99	0.02	4	4	25.9216	26.5644	-0.6428	0.09	0.02	0.99	1.85	2.13	0.28	60	2	Control	NA
1437	C4B	RNaseP	2.02	2	> 0.99	0.05	4	4	26.4259	27.038	-0.6121	0.11	-0.01	1.01	1.9	2.25	0.35	51	2	Control	0
1438	C4B	RNaseP	1.01	1	> 0.99	0.37	4	4	26.6095	26.3116	0.2979	0.09	0.98	0.51	0.92	1.06	0.14	51	1	Control	0
1439	C4B	RNaseP	1.82	2	> 0.99	0.64	4	4	27.3513	27.819	-0.4678	0.13	0.13	0.91	1.69	2.07	0.38	60	2	Control	NA
1440	C4B	RNaseP	0.9	1	> 0.99	0.66	4	4	26.8007	26.3374	0.4633	0.04	1.15	0.45	0.87	0.92	0.06	59	2	Control	0
1441	C4B	RNaseP	1.7	2	> 0.99	1.32	4	4	26.0579	26.4863	-0.4285	0.08	0.23	0.85	1.59	1.82	0.22	67	2	Control	0
1442	C4B	RNaseP	1.06	1	> 0.99	1.22	4	4	26.4539	26.2228	0.2312	0.08	0.92	0.53	1.02	1.15	0.13	53	1	Control	NA
1443	C4B	RNaseP					4	0										58	2	Control	NA
1444	C4B	RNaseP	1.03	1	> 0.99	0.19	4	4	27.7571	27.402	0.3551	0.14	0.96	0.52	0.96	1.19	0.23	56	2	Control	NA
1445	C4B	RNaseP	1.98	2	> 0.99	0.04	4	4	27.1945	27.7899	-0.5954	0.08	0.01	0.99	1.89	2.16	0.27	50	2	Control	0
1446	C4B	RNaseP	2.08	2	> 0.99	0.69	4	4	27.6247	28.3127	-0.688	0.07	-0.05	1.04	1.97	2.2	0.23	60	1	Control	0
1447	C4B	RNaseP	2.15	2	> 0.99	0.64	4	4	25.9417	26.7086	-0.7669	0.08	-0.11	1.08	2.04	2.27	0.23	60	2	Control	0
1448	C4B	RNaseP	2.92	3	> 0.99	0.05	4	4	25.053	26.2856	-1.2326	0.03	-0.55	1.46	2.86	3.02	0.16	57	1	Control	NA
1449	C4B	RNaseP	1.74	2	> 0.99	1.56	4	4	27.3146	27.7126	-0.398	0.11	0.2	0.87	1.56	1.86	0.3	57	2	Control	1
1450	C4B	RNaseP	1.93	2	> 0.99	0.06	4	4	25.4712	26.1048	-0.6337	0.09	0.05	0.96	1.78	2.04	0.27	58	1	Control	NA
1451	C4B	RNaseP	1.94	2	> 0.99	0.05	4	4	26.8588	27.4473	-0.5885	0.07	0.05	0.97	1.83	2.07	0.24	60	1	Control	0
1452	C4B	RNaseP	1.06	1	> 0.99	0.62	4	4	27.9938	27.6722	0.3216	0.11	0.92	0.53	0.98	1.16	0.18	56	2	Control	NA
1453	C4B	RNaseP	1.98	2	> 0.99	0.04	4	4	26.7645	27.3826	-0.6181	0.09	0.02	0.99	1.83	2.14	0.31	60	1	Control	NA
1454	C4B	RNaseP	2.13	2	> 0.99	0.78	4	4	26.251	26.9443	-0.6934	0.09	-0.09	1.07	2	2.27	0.27	52	2	Control	NA
1455	C4B	RNaseP	1.96	2	> 0.99	0.05	4	4	26.4399	27.0417	-0.6018	0.01	0.03	0.98	1.94	1.98	0.03	59	1	Control	0
1456	C4B	RNaseP	1.05	1	> 0.99	0.95	4	4	26.705	26.4567	0.2483	0.11	0.93	0.52	0.95	1.13	0.18	57	1	Control	0
1457	C4B	RNaseP	1.02	1	> 0.99	0.39	4	4	27.1845	26.8196	0.3648	0.03	0.97	0.51	0.99	1.05	0.06	58	2	Control	NA
1458	C4B	RNaseP	1.92	2	> 0.99	0.1	4	4	25.7218	26.265	-0.5432	0.06	0.06	0.96	1.82	2.03	0.21	56	2	Control	NA
1459	C4B	RNaseP	0.94	1	> 0.99	0.17	4	4	27.1265	26.697	0.4295	0.1	1.09	0.47	0.86	1.01	0.15	67	2	Control	NA
1460	C4B	RNaseP	1.89	2	> 0.99	0.32	4	4	26.0171	26.5363	-0.5192	0.09	0.08	0.95	1.83	2.08	0.26	56	2	Control	NA
1461	C4B	RNaseP	1.92	2	> 0.99	0.05	4	4	26.6318	27.1716	-0.5398	0.13	0.06	0.96	1.77	2.11	0.34	52	2	Control	NA
1462	C4B	RNaseP	1.79	2	> 0.99	0.83	4	4	25.7607	26.2594	-0.4988	0.05	0.16	0.89	1.71	1.85	0.14	63	2	Control	0
1463	C4B	RNaseP	2.07	2	> 0.99	0.21	4	4	27.088	27.7383	-0.6504	0.14	-0.05	1.04	1.93	2.39	0.46	58	2	Control	0
1464	C4B	RNaseP	1.07	1	> 0.99	1.85	4	4	26.6553	26.4407	0.2146	0.05	0.9	0.54	1.02	1.11	0.09	55	1	Control	0
1465	C4B	RNaseP	1.04	1	> 0.99	0.16	4	4	27.8437	27.506	0.3377	0.24	0.94	0.52	0.89	1.27	0.38	54	2	Control	NA
1466	C4B	RNaseP	1.88	2	> 0.99	0.36	4	4	26.166	26.675	-0.5089	0.06	0.09	0.94	1.79	1.96	0.17	58	2	Control	NA
1467	C4B	RNaseP	3.17	3	0.92	0.43	4	4	25.4688	26.7933	-1.3244	0.08	-0.66	1.59	2.95	3.33	0.37	60	2	Control	NA
1468	C4B	RNaseP		0			4	4		26.3897								54	1	Control	1
1469	C4B	RNaseP	1.89	2	> 0.99	0.39	4	4	26.6778	27.2339	-0.5562	0.05	0.08	0.95	1.84	1.98	0.14	60	1	Control	0
1470	C4B	RNaseP	0.99	1	> 0.99	0.05	4	4	27.5305	27.1246	0.4059	0.1	1.01	0.5	0.91	1.06	0.15	50	2	Control	1
1471	C4B	RNaseP	2.15	2	> 0.99	0.72	4	4	26.3715	27.1323	-0.7608	0.05	-0.1	1.07	2.03	2.19	0.16	60	2	Control	NA
1472	C4B	RNaseP	2.02	2	> 0.99	0.36	4	4	25.8623	26.5644	-0.7022	0.04	-0.02	1.01	1.98	2.11	0.13	57	1	Control	1
1473	C4B	RNaseP	2.15	2	> 0.99	0.74	4	4	25.9527	26.7193	-0.7666	0.12	-0.11	1.08	1.92	2.29	0.38	60	2	Control	0
1474	C4B	RNaseP	1.86	2	> 0.99	0.82	4	4	26.3221	26.8508	-0.5287	0.07	0.11	0.93	1.75	1.98	0.23	59	1	Control	1
1475	C4B	RNaseP	2.08	2	> 0.99	0.36	4	4	26.3986	27.0532	-0.6546	0.12	-0.05	1.04	1.92	2.33	0.41	51	2	Control	0
1476	C4B	RNaseP	1.78	2	> 0.99	1.32	4	4	26.0673	26.4966	-0.4292	0.04	0.17	0.89	1.74	1.84	0.1	58	2	Control	NA
1477	C4B	RNaseP	1.89	2	> 0.99	0.12	4	4	26.5092	27.0585	-0.5493	0.14	0.09	0.94	1.63	2	0.37	59	1	Control	0
1478	C4B	RNaseP	2.13	2	> 0.99	0.47	4	4	25.9772	26.7279	-0.7507	0.08	-0.09	1.07	2.04	2.3	0.26	62	2	Control	NA
1479	C4B	RNaseP	1.95	2	> 0.99	0.04	4	4	27.0031	27.601	-0.5979	0.05	0.04	0.98	1.88	2.02	0.14	60	1	Control	0
1480	C4B	RNaseP	1	1	> 0.99	0.1	4	4	27.8181	27.4191	0.399	0.06	1	0.5	0.97	1.06	0.09	56	2	Control	0
1481	C4B	RNaseP	1.03	1	> 0.99	0.43	4	4	27.1612	26.8395	0.3216	0.08	0.96	0.52	0.96	1.08	0.12	60	1	Control	NA
1482	C4B	RNaseP	1.86	2	> 0.99	0.41	4	4	26.5725	27.0672	-0.4947	0.08	0.11	0.93	1.73	1.99	0.25	57	2	Control	NA
1483	C4B	RNaseP		0			4	2		26.5802								58	1	Control	0
1484	C4B	RNaseP	1	1	> 0.99	0.12	4	4	26.8651	26.4675	0.3976	0.06	1	0.5	0.96	1.05	0.09	52	2	Control	0
1485	C4B	RNaseP	1.82	2	> 0.99	0.62	4	4	26.4595	26.9243	-0.4648	0.15	0.14	0.91	1.61	2.04	0.43	54	2	Control	0
1486	C4B	RNaseP	2	2	> 0.99	0.2	4	4	25.6772	26.3607	-0.6835	0.03	0	1	1.96	2.05	0.09	50	1	Control	1
1487	C4B	RNaseP	1.05	1	> 0.99	0.5	4	4	27.6872	27.3517	0.3354	0.1	0.94	0.52	0.95	1.11	0.16	57	2	Control	1
1488	C4B	RNaseP	1.92	2	> 0.99	0.09	4	4	27.5537	28.1053	-0.5516	0.12	0.06	0.96	1.73	2.1	0.37	70	1	Control	0
1489	C4B	RNaseP	1	1	> 0.99	0.05	4	4	26.6161	26.2966	0.3195	0.07	1	0.5	0.93	1.04	0.11	50	1	Control	NA
1490	C4B	RNaseP	1.06	1	> 0.99	0.66	4	4	26.9011	26.6476	0.2535	0.04	0.91	0.53	1.04	1.1	0.06	60	2	Control	NA
1491	C4B	RNaseP	1.06	1	> 0.99	0.4	4	4	28.027	27.7155	0.3115	0.16	0.91	0.53	1	1.26	0.26	57	2	Control	0
1492	C4B	RNaseP	0.98	1	> 0.99	0.03	4	4	28.1892	27.7582	0.431	0.04	1.03	0.49	0.96	1.01	0.06	56	2	Control	NA
1493	C4B	RNaseP	2.01	2	> 0.99	0.17	4	4	25.634	26.3283	-0.6943	0.02	-0.01	1.01	1.98	2.04	0.06	51	1	Control	NA
1494	C4B	RNaseP	1.1	1	> 0.99	1.48	4	4	28.4006	28.1328	0.2678	0.1	0.87	0.55	0.99	1.17	0.18	51	2	Control	0
1495	C4B	RNaseP	2.02	2	> 0.99	0.2	4	4	25.9661	26.6691	-0.703	0.1	-0.02	1.01	1.84	2.14	0.3	55	1	Control	0
1496	C4B	RNaseP	1.89	2	> 0.99	0.15	4	4	26.5263	27.0417	-0.5153	0.05	0.08	0.94	1.79	1.92	0.13	53	2	Control	NA
1497	C4B	RNaseP	1.98	2	> 0.99	0.09	4	4	25.6537	26.3217	-0.668	0.04	0.02	0.99	1.93	2.04	0.12	51	1	Control	1
1498	C4B	RNaseP	2.43	2	0.52	2.04	4	4	25.4523	26.3904	-0.9381	0.13	-0.28	1.21	2.17	2.7	0.54	60	2	Control	0
1499	C4B	RNaseP	1.03	1	> 0.99	0.27	4	4	26.9788	26.6189	0.3599	0.11	0.96	0.51	0.93	1.11	0.18	51	2	Control	0
1500	C4B	RNaseP	2.88	3	> 0.99	0.27	4	4	25.2666	26.4775	-1.2109	0.07	-0.53	1.44	2.79	3.1	0.32	56	1	Control	0
1501	C4B	RNaseP	1.02	1	> 0.99	0.51	4	4	26.9752	26.6913	0.2839	0.09	0.97	0.51	0.94	1.07	0.13	56	1	Control	1
1502	C4B	RNaseP	1.11	1	> 0.99	2.73	4	4	27.0075	26.8398	0.1677	0.05	0.85	0.55	1.08	1.17	0.09	50	1	Control	0
1503	C4B	RNaseP	2.13	2	> 0.99	1.63	4	4	25.7868	26.562	-0.7751	0.06	-0.09	1.06	2.05	2.25	0.2	57	1	Control	0
1504	C4B	RNaseP	1.13	1	> 0.99	2.6	4	4	27.7527	27.5669	0.1859	0.08	0.82	0.57	1.07	1.21	0.14	59	1	Control	NA
1505	C4B	RNaseP	2.03	2	> 0.99	0.09	4	4	26.2981	26.9179	-0.6198	0.12	-0.02	1.01	1.86	2.26	0.39	57	2	Control	0
1506	C4B	RNaseP	1.86	2	> 0.99	0.41	4	4	25.9326	26.4654	-0.5328	0.14	0.1	0.93	1.63	2.02	0.39	59	1	Control	0
1507	C4B	RNaseP	1.02	1	> 0.99	0.59	4	4	26.0298	25.747	0.2828	0.05	0.97	0.51	0.99	1.06	0.07	52	1	Control	1
1508	C4B	RNaseP	1.04	1	> 0.99	0.54	4	4	26.8562	26.594	0.2622	0.13	0.95	0.52	0.93	1.15	0.22	50	1	Control	NA
1509	C4B	RNaseP	2.07	2	> 0.99	0.76	4	4	26.3077	27.0454	-0.7377	0.09	-0.05	1.04	1.95	2.25	0.3	52	1	Control	1
1510	C4B	RNaseP	1.89	2	> 0.99	0.19	4	4	26.4672	26.9883	-0.5211	0.1	0.08	0.95	1.7	2	0.3	58	2	Control	1
1511	C4B	RNaseP	2.16	2	> 0.99	1.07	4	4	25.7722	26.4813	-0.7091	0.07	-0.11	1.08	2.04	2.28	0.24	55	2	Control	NA
1512	C4B	RNaseP					4	0										58	2	Control	1
1513	C4B	RNaseP	1.97	2	> 0.99	0.03	4	4	25.4991	26.163	-0.6638	0.1	0.02	0.99	1.85	2.14	0.29	54	1	Control	0
1514	C4B	RNaseP	2.02	2	> 0.99	0.16	4	4	25.7483	26.4463	-0.6979	0.1	-0.01	1.01	1.83	2.15	0.32	52	1	Control	0
1515	C4B	RNaseP	1.05	1	> 0.99	0.51	4	4	27.7151	27.3865	0.3285	0.07	0.93	0.53	0.98	1.09	0.1	56	2	Control	0
1516	C4B	RNaseP					4	0										52	2	Control	0
1517	C4B	RNaseP	0	0			4	3	36.4733	26.8404	9.6329	0.25	10.32	0	0	0	0	57	1	Control	NA
1518	C4B	RNaseP	0.96	1	> 0.99	0.07	4	4	26.9026	26.536	0.3666	0.02	1.05	0.48	0.94	0.98	0.03	50	2	Control	NA
1519	C4B	RNaseP	1.1	1	> 0.99	2.55	4	4	26.7551	26.5803	0.1747	0.04	0.86	0.55	1.07	1.14	0.07	57	1	Control	0
1520	C4B	RNaseP	1.99	2	> 0.99	0.08	4	4	27.0764	27.6675	-0.5911	0.06	0.01	0.99	1.9	2.06	0.16	50	2	Control	NA
1521	C4B	RNaseP	2.75	3	> 0.99	0.62	4	4	25.2991	26.3564	-1.0573	0.07	-0.46	1.37	2.61	2.91	0.3	55	2	Control	0
1522	C4B	RNaseP	2.93	3	> 0.99	0.04	4	4	24.3174	25.5526	-1.2352	0.06	-0.55	1.46	2.79	3.08	0.3	54	1	Control	0
1523	C4B	RNaseP	2.05	2	> 0.99	0.35	4	4	26.8478	27.4847	-0.6369	0.09	-0.04	1.03	1.9	2.21	0.32	50	2	Control	0
1524	C4B	RNaseP	2.91	3	> 0.99	0.09	4	4	24.8563	26.081	-1.2247	0.05	-0.54	1.45	2.84	3.05	0.21	54	1	Control	0
1525	C4B	RNaseP	2.01	2	> 0.99	0.37	4	4	25.6987	26.3949	-0.6963	0.05	-0.01	1.01	1.95	2.09	0.14	56	1	Control	NA
1526	C4B	RNaseP	2.05	2	> 0.99	0.37	4	4	26.0858	26.7573	-0.6715	0.07	-0.04	1.03	1.97	2.15	0.18	60	1	Control	0
1527	C4B	RNaseP	2.02	2	> 0.99	0.08	4	4	26.4657	27.0886	-0.623	0.09	-0.02	1.01	1.85	2.11	0.26	70	1	Control	0
1528	C4B	RNaseP	1.17	1	> 0.99	2.28	4	4	28.1281	27.9523	0.1757	0.14	0.78	0.58	1.07	1.31	0.24	50	2	Control	NA
1529	C4B	RNaseP	1.88	2	> 0.99	0.12	4	4	26.0004	26.5709	-0.5705	0.19	0.09	0.94	1.67	2.12	0.45	60	2	Control	1
1530	C4B	RNaseP	1.97	2	> 0.99	0.03	4	4	25.605	26.1805	-0.5755	0.14	0.02	0.98	1.72	2.15	0.43	52	2	Control	NA
1531	C4B	RNaseP	2.04	2	> 0.99	0.21	4	4	26.4532	27.0828	-0.6295	0.09	-0.03	1.02	1.89	2.2	0.32	50	2	Control	0
1532	C4B	RNaseP	1.04	1	> 0.99	1.08	4	4	26.7241	26.4628	0.2613	0.04	0.95	0.52	1.01	1.08	0.07	54	1	Control	NA
1533	C4B	RNaseP	1	1	> 0.99	0.04	4	4	27.5897	27.1874	0.4023	0.1	1	0.5	0.96	1.11	0.16	56	2	Control	NA
1534	C4B	RNaseP	1.97	2	> 0.99	0.03	4	3	25.5651	26.229	-0.6639	0.02	0.02	0.99	1.95	2	0.05	53	1	Control	0
1535	C4B	RNaseP	1.87	2	> 0.99	0.38	4	4	26.0103	26.5116	-0.5014	0.09	0.1	0.93	1.7	1.95	0.25	58	2	Control	0
1536	C4B	RNaseP	1.9	2	> 0.99	0.11	4	4	25.6679	26.2822	-0.6142	0.08	0.07	0.95	1.8	2.07	0.26	50	1	Control	0
1537	C4B	RNaseP	1.06	1	> 0.99	0.76	4	4	27.505	27.1922	0.3128	0.06	0.91	0.53	1.01	1.12	0.11	56	2	Control	0
1538	C4B	RNaseP	1.94	2	> 0.99	0.04	4	4	25.8291	26.4737	-0.6446	0.08	0.04	0.97	1.82	2.07	0.26	70	2	Control	0
1539	C4B	RNaseP	1.01	1	> 0.99	0.22	4	4	26.6178	26.3109	0.3068	0.03	0.99	0.5	0.99	1.03	0.04	58	1	Control	1
1540	C4B	RNaseP	1	1	> 0.99	0.13	4	4	27.2148	26.8978	0.317	0.05	1	0.5	0.96	1.05	0.08	57	1	Control	NA
1541	C4B	RNaseP	1.9	2	> 0.99	0.19	4	4	25.5651	26.1762	-0.6111	0.08	0.07	0.95	1.78	2.04	0.26	55	1	Control	NA
1542	C4B	RNaseP	1.72	2	> 0.99	1.98	4	4	25.6305	26.0114	-0.3809	0.03	0.22	0.86	1.68	1.75	0.07	58	2	Control	NA
1543	C4B	RNaseP	1.97	2	> 0.99	0.03	4	4	26.2606	26.8392	-0.5786	0.1	0.02	0.99	1.84	2.15	0.3	57	2	Control	0
1544	C4B	RNaseP	1.04	1	> 0.99	0.87	4	4	27.8311	27.5229	0.3082	0.05	0.94	0.52	1.01	1.09	0.08	64	1	Control	0
1545	C4B	RNaseP	2.06	2	> 0.99	0.56	4	4	25.7451	26.4735	-0.7284	0.12	-0.04	1.03	1.87	2.23	0.36	58	1	Control	NA
1546	C4B	RNaseP	1.92	2	> 0.99	0.11	4	4	25.4027	26.0318	-0.6291	0.04	0.06	0.96	1.86	1.98	0.12	53	1	Control	1
1547	C4B	RNaseP	1.8	2	> 0.99	1.04	4	4	26.7059	27.1561	-0.4503	0.09	0.15	0.9	1.73	1.97	0.24	55	2	Control	NA
1548	C4B	RNaseP	1.94	2	> 0.99	0.08	4	4	25.8866	26.5252	-0.6385	0.06	0.05	0.97	1.87	2.04	0.17	51	1	Control	NA
1549	C4B	RNaseP	1.97	2	> 0.99	0.04	4	4	26.4747	27.0518	-0.5772	0.11	0.02	0.98	1.82	2.11	0.29	51	2	Control	0
1550	C4B	RNaseP	2.03	2	> 0.99	0.13	4	4	26.0217	26.7257	-0.704	0.09	-0.02	1.01	1.91	2.22	0.31	58	1	Control	0
1551	C4B	RNaseP	2.01	2	> 0.99	0.15	4	4	26.4941	27.1046	-0.6105	0.02	-0.01	1.01	1.99	2.04	0.06	53	2	Control	NA
1552	C4B	RNaseP	1.99	2	> 0.99	0.06	4	4	26.0626	26.655	-0.5924	0.06	0.01	0.99	1.91	2.08	0.17	57	2	Control	NA
1553	C4B	RNaseP	2.11	2	> 0.99	0.7	4	4	26.2094	26.8898	-0.6804	0.05	-0.08	1.06	2.03	2.2	0.17	50	2	Control	0
1554	C4B	RNaseP	1	1	> 0.99	0.07	4	4	27.5966	27.198	0.3987	0.14	1	0.5	0.9	1.13	0.23	58	2	Control	0
1555	C4B	RNaseP	2.07	2	> 0.99	0.1	4	4	26.0748	26.7847	-0.7098	0.17	-0.05	1.04	1.79	2.31	0.52	60	2	Control	0
1556	C4B	RNaseP	1.08	1	> 0.99	1.01	4	4	27.4781	27.1921	0.286	0.16	0.89	0.54	0.99	1.25	0.26	56	2	Control	1
1557	C4B	RNaseP	1.85	2	> 0.99	0.28	4	4	26.0089	26.5578	-0.5489	0.11	0.11	0.93	1.69	1.98	0.29	59	2	Control	NA
1558	C4B	RNaseP	2.11	2	> 0.99	0.57	4	4	26.1577	26.8354	-0.6777	0.12	-0.08	1.06	1.94	2.34	0.4	52	2	Control	1
1559	C4B	RNaseP	0.98	1	> 0.99	0.03	4	4	27.8129	27.3833	0.4296	0.09	1.03	0.49	0.9	1.06	0.15	55	2	Control	0
1560	C4B	RNaseP	1.93	2	> 0.99	0.09	4	4	26.1709	26.716	-0.5452	0.06	0.06	0.96	1.87	2.06	0.19	57	2	Control	1
1561	C4B	RNaseP	2.98	3	> 0.99	0.13	4	4	25.1852	26.4457	-1.2605	0.06	-0.57	1.49	2.8	3.07	0.27	53	1	Control	1
1562	C4B	RNaseP	2.07	2	> 0.99	0.13	4	4	26.1115	26.8198	-0.7083	0.14	-0.05	1.03	1.79	2.24	0.45	60	2	Control	NA
1563	C4B	RNaseP	1.9	2	> 0.99	0.11	4	4	25.4883	26.1022	-0.6139	0.11	0.07	0.95	1.75	2.1	0.35	53	1	Control	NA
1564	C4B	RNaseP	1.01	1	> 0.99	0.11	4	4	27.207	26.8854	0.3217	0.05	0.98	0.51	0.98	1.06	0.08	59	2	Control	0
1565	C4B	RNaseP	1.87	2	> 0.99	0.75	4	4	25.4809	26.0693	-0.5885	0.08	0.1	0.93	1.74	1.98	0.23	50	1	Control	1
1566	C4B	RNaseP	1.03	1	> 0.99	0.57	4	4	26.7535	26.4832	0.2703	0.11	0.96	0.52	0.94	1.13	0.19	55	1	Control	NA
1567	C4B	RNaseP	3.17	3	0.98	0.72	4	4	27.7967	29.0607	-1.2639	0.07	-0.66	1.58	3.01	3.39	0.37	57	2	Control	NA
1568	C4B	RNaseP	1.92	2	> 0.99	0.08	4	4	25.7341	26.3629	-0.6289	0.11	0.06	0.96	1.8	2.06	0.26	53	1	Control	1
1569	C4B	RNaseP	2.11	2	> 0.99	0.64	4	4	26.9342	27.6094	-0.6752	0.12	-0.07	1.05	1.92	2.34	0.43	53	2	Control	0
1570	C4B	RNaseP	0	0			4	3	37.0122	26.2737	10.7385	0.16	11.42	0	0	0	0	50	1	Control	NA
1571	C4B	RNaseP	2.05	2	> 0.99	0.36	4	4	26.3192	26.9874	-0.6682	0.08	-0.03	1.02	1.93	2.22	0.29	59	1	Control	0
1572	C4B	RNaseP		0			4	2		27.6677								52	2	Control	1
1573	C4B	RNaseP	1.96	2	> 0.99	0.06	4	4	25.6424	26.3012	-0.6587	0.1	0.03	0.98	1.85	2.15	0.3	58	1	Control	0
1574	C4B	RNaseP	2.1	2	> 0.99	0.67	4	4	26.6498	27.3193	-0.6695	0.06	-0.07	1.05	2.03	2.22	0.2	53	2	Control	0
1575	C4B	RNaseP	1.96	2	> 0.99	0.07	4	4	25.3997	26.0596	-0.6599	0.05	0.03	0.98	1.88	2.02	0.14	54	1	Control	0
1576	C4B	RNaseP	2.12	2	> 0.99	1.5	4	4	25.7528	26.5191	-0.7663	0.06	-0.08	1.06	2	2.19	0.18	56	1	Control	0
1577	C4B	RNaseP	1.93	2	> 0.99	0.06	4	4	25.9472	26.5842	-0.637	0.08	0.05	0.97	1.84	2.07	0.22	58	1	Control	1
1578	C4B	RNaseP	2.11	2	> 0.99	0.43	4	4	27.1145	27.7919	-0.6774	0.1	-0.08	1.05	1.92	2.27	0.35	50	2	Control	NA
1579	C4B	RNaseP	2.16	2	> 0.99	0.7	4	4	26.0299	26.799	-0.7691	0.13	-0.11	1.08	1.93	2.37	0.44	59	2	Control	NA
1580	C4B	RNaseP		0			4	4		26.704								51	1	Control	0
1581	C4B	RNaseP	2.24	2	> 0.99	1.71	4	4	26.8534	27.6184	-0.7649	0.11	-0.16	1.12	2.12	2.51	0.38	52	2	Control	NA
1582	C4B	RNaseP	1.93	2	> 0.99	0.09	4	4	25.3121	25.9444	-0.6323	0.03	0.05	0.96	1.89	1.98	0.09	53	1	Control	0
1583	C4B	RNaseP	1.91	2	> 0.99	0.07	4	4	26.6071	27.1418	-0.5347	0.09	0.07	0.96	1.74	2	0.26	51	2	Control	NA
1584	C4B	RNaseP	1.95	2	> 0.99	0.07	4	4	27.0922	27.6527	-0.5605	0.07	0.04	0.97	1.83	2.04	0.22	55	2	Control	0
1585	C4B	RNaseP	1.93	2	> 0.99	0.06	4	4	26.7345	27.3175	-0.5831	0.08	0.05	0.97	1.8	2.02	0.22	59	1	Control	0
1586	C4B	RNaseP	2.79	3	> 0.99	0.43	4	4	26.1713	27.2539	-1.0826	0.1	-0.48	1.4	2.62	3.05	0.44	51	2	Control	0
1587	C4B	RNaseP	1.97	2	> 0.99	0.02	4	4	26.5876	27.167	-0.5794	0.1	0.02	0.99	1.86	2.18	0.32	50	2	Control	NA
1588	C4B	RNaseP	0.99	1	> 0.99	0.03	4	4	27.772	27.3567	0.4153	0.07	1.02	0.49	0.94	1.04	0.1	58	2	Control	NA
1589	C4B	RNaseP	1.9	2	> 0.99	0.13	4	4	26.8618	27.3865	-0.5247	0.16	0.08	0.95	1.74	2.23	0.49	56	2	Control	NA
1590	C4B	RNaseP	1.05	1	> 0.99	1.11	4	4	27.4025	27.1523	0.2502	0.08	0.94	0.52	1	1.12	0.12	58	1	Control	NA
1591	C4B	RNaseP	1.92	2	> 0.99	0.05	4	4	25.22	25.8479	-0.6279	0.1	0.06	0.96	1.82	2.13	0.3	57	1	Control	NA
1592	C4B	RNaseP	0.99	1	> 0.99	0.05	4	4	28.1844	27.7729	0.4115	0.06	1.01	0.5	0.96	1.05	0.09	50	2	Control	0
1593	C4B	RNaseP	1.89	2	> 0.99	0.35	4	4	25.5865	26.19	-0.6035	0.07	0.08	0.94	1.77	1.98	0.21	53	1	Control	0
1594	C4B	RNaseP	1.94	2	> 0.99	0.06	4	4	25.9523	26.5943	-0.642	0.01	0.04	0.97	1.92	1.96	0.03	51	1	Control	0
1595	C4B	RNaseP	1.87	2	> 0.99	0.71	4	4	25.7665	26.3542	-0.5877	0.07	0.1	0.93	1.77	1.94	0.17	50	1	Control	NA
1596	C4B	RNaseP	1.9	2	> 0.99	0.34	4	4	25.9919	26.5159	-0.524	0.08	0.08	0.95	1.79	2.03	0.24	54	2	Control	1
1597	C4B	RNaseP	1.03	1	> 0.99	0.64	4	4	26.7695	26.4921	0.2774	0.06	0.96	0.51	0.97	1.07	0.1	50	1	Control	NA
1598	C4B	RNaseP	2.06	2	> 0.99	0.32	4	4	27.1791	27.8243	-0.6452	0.09	-0.05	1.03	1.94	2.25	0.31	51	2	Control	1
1599	C4B	RNaseP	1.88	2	> 0.99	0.41	4	4	25.8852	26.4848	-0.5996	0.07	0.09	0.94	1.8	2.02	0.22	58	1	Control	0
1600	C4B	RNaseP	2.03	2	> 0.99	0.12	4	4	26.9267	27.5471	-0.6205	0.09	-0.02	1.01	1.94	2.22	0.28	54	2	Control	NA
1601	C4B	RNaseP	1.86	2	> 0.99	0.85	4	4	25.5764	26.161	-0.5846	0.04	0.1	0.93	1.81	1.92	0.1	58	1	Control	NA
1602	C4B	RNaseP	1.89	2	> 0.99	0.17	4	4	25.3599	25.966	-0.6061	0.12	0.08	0.95	1.72	2.12	0.4	57	1	Control	NA
1603	C4B	RNaseP	1.86	2	> 0.99	0.35	4	4	26.7222	27.2175	-0.4953	0.13	0.1	0.93	1.64	2.02	0.38	50	2	Control	0
1604	C4B	RNaseP	1.87	2	> 0.99	0.89	4	4	25.3813	25.9664	-0.5852	0.03	0.1	0.93	1.8	1.9	0.09	51	1	Control	0
1605	C4B	RNaseP	1.93	2	> 0.99	0.12	4	4	26.3505	26.9302	-0.5796	0.04	0.05	0.96	1.86	1.99	0.13	59	1	Control	0
1606	C4B	RNaseP	1.01	1	> 0.99	0.09	4	4	26.8265	26.5252	0.3013	0.13	0.99	0.5	0.89	1.11	0.21	58	1	Control	0
1607	C4B	RNaseP	1.91	2	> 0.99	0.15	4	4	27.1825	27.7142	-0.5317	0.08	0.07	0.95	1.78	2	0.22	50	2	Control	NA
1608	C4B	RNaseP	3	3	> 0.99	0.09	4	4	25.6956	26.8819	-1.1863	0.05	-0.59	1.5	2.88	3.13	0.25	52	2	Control	NA
1609	C4B	RNaseP	1.94	2	> 0.99	0.07	4	4	26.0055	26.597	-0.5915	0.08	0.04	0.97	1.81	2.06	0.25	59	1	Control	1
1610	C4B	RNaseP	1.97	2	> 0.99	0.05	4	4	26.8029	27.3845	-0.5816	0.06	0.02	0.99	1.87	2.07	0.19	54	2	Control	0
1611	C4B	RNaseP	2.19	2	0.99	1.57	4	4	27.0783	27.8124	-0.734	0.09	-0.13	1.1	1.99	2.3	0.3	51	2	Control	NA
1612	C4B	RNaseP	2.03	2	> 0.99	0.19	4	4	26.3877	27.006	-0.6184	0.07	-0.02	1.01	1.93	2.15	0.22	54	2	Control	NA
1613	C4B	RNaseP	1.01	1	> 0.99	0.16	4	4	26.493	26.1867	0.3062	0.06	0.99	0.5	0.96	1.05	0.08	50	1	Control	0
1614	C4B	RNaseP	1.11	1	> 0.99	1.76	4	4	27.8243	27.5688	0.2555	0.09	0.86	0.55	1.02	1.17	0.15	51	2	Control	1
1615	C4B	RNaseP	1.95	2	> 0.99	0.05	4	4	25.4254	26.0708	-0.6454	0.03	0.04	0.97	1.91	2	0.09	54	1	Control	0
1616	C4B	RNaseP	1.93	2	> 0.99	0.26	4	4	26.5832	27.1402	-0.557	0.02	0.05	0.97	1.89	1.96	0.07	70	1	Control	NA
1617	C4B	RNaseP	2.22	2	0.99	1.11	4	4	25.628	26.4352	-0.8071	0.07	-0.15	1.11	2.08	2.3	0.23	62	2	Control	NA
1618	C4B	RNaseP	1.96	2	> 0.99	0.03	4	4	26.1411	26.749	-0.6079	0.02	0.03	0.98	1.93	1.99	0.06	64	1	Control	0
1619	C4B	RNaseP	1.08	1	> 0.99	1.56	4	4	27.559	27.3017	0.2573	0.07	0.89	0.54	1.01	1.11	0.1	64	1	Control	0
1620	C4B	RNaseP	1.97	2	> 0.99	0.05	4	4	26.8001	27.3837	-0.5836	0.11	0.02	0.98	1.78	2.11	0.34	73	1	Control	NA
1621	C4B	RNaseP	1.92	2	> 0.99	0.14	4	4	25.4361	26.0591	-0.6231	0.05	0.06	0.96	1.82	1.97	0.15	57	1	Control	NA
1622	C4B	RNaseP	1.15	1	> 0.99	3.73	4	4	26.6825	26.5728	0.1098	0.05	0.8	0.58	1.11	1.21	0.09	52	1	Control	0
1623	C4B	RNaseP	1.88	2	> 0.99	0.63	4	4	25.859	26.4016	-0.5426	0.08	0.09	0.94	1.79	2.03	0.24	60	1	Control	0
1624	C4B	RNaseP	1	1	> 0.99	0.15	4	4	26.7938	26.4785	0.3152	0.07	1	0.5	0.96	1.04	0.09	52	1	Control	0
1625	C4B	RNaseP	2.07	2	> 0.99	0.77	4	4	25.8803	26.6129	-0.7326	0.09	-0.05	1.03	1.91	2.2	0.29	53	1	Control	0
1626	C4B	RNaseP	1.95	2	> 0.99	0.1	4	4	26.2179	26.7851	-0.5672	0.07	0.04	0.97	1.86	2.08	0.22	67	1	Control	0
1627	C4B	RNaseP	1.09	1	> 0.99	2.23	4	4	26.8666	26.6748	0.1917	0.05	0.88	0.54	1.05	1.14	0.09	54	1	Control	0
1628	C4B	RNaseP	3.03	3	> 0.99	0.1	4	4	25.2916	26.5742	-1.2826	0.07	-0.6	1.51	2.89	3.26	0.37	55	1	Control	0
1629	C4B	RNaseP	1.03	1	> 0.99	0.65	4	4	26.7005	26.4327	0.2678	0.07	0.95	0.52	0.97	1.09	0.11	54	1	Control	0
1630	C4B	RNaseP	2	2	> 0.99	0.1	4	4	25.6026	26.286	-0.6834	0.09	0	1	1.9	2.18	0.27	50	1	Control	0
1631	C4B	RNaseP	1.97	2	> 0.99	0.03	4	4	26.2283	26.841	-0.6128	0.07	0.02	0.99	1.89	2.1	0.21	62	1	Control	1
1632	C4B	RNaseP	1	1	> 0.99	0.05	4	4	27.4376	27.0712	0.3664	0.07	1	0.5	0.93	1.04	0.11	60	1	Control	NA
1633	C4B	RNaseP	2.01	2	> 0.99	0.17	4	4	25.5308	26.2218	-0.691	0.05	-0.01	1	1.92	2.07	0.15	55	1	Control	0
1634	C4B	RNaseP	1.06	1	> 0.99	1.65	4	4	26.9316	26.7011	0.2305	0.02	0.92	0.53	1.04	1.07	0.03	52	1	Control	1
1635	C4B	RNaseP	1.98	2	> 0.99	0.06	4	4	25.6281	26.3026	-0.6745	0.08	0.01	0.99	1.9	2.15	0.25	55	1	Control	0
1636	C4B	RNaseP	1.92	2	> 0.99	0.06	4	4	26.4294	27.0083	-0.5789	0.06	0.06	0.96	1.82	2.01	0.19	61	1	Control	NA
1637	C4B	RNaseP	2.01	2	> 0.99	0.32	4	4	25.7083	26.4032	-0.6948	0.06	-0.01	1.01	1.9	2.1	0.2	51	1	Control	NA
1638	C4B	RNaseP	1.83	2	> 0.99	1.25	4	4	27.1179	27.6257	-0.5079	0.03	0.13	0.92	1.79	1.87	0.08	59	1	Control	0
1639	C4B	RNaseP	1.94	2	> 0.99	0.13	4	4	26.8578	27.4186	-0.5607	0.05	0.05	0.97	1.86	2.01	0.15	67	1	Control	NA
1640	C4B	RNaseP	1.88	2	> 0.99	0.44	4	4	26.0384	26.5807	-0.5423	0.07	0.09	0.94	1.81	2.02	0.21	59	1	Control	0
1641	C4B	RNaseP	1.99	2	> 0.99	0.04	4	4	26.2356	26.8625	-0.6269	0.08	0.01	0.99	1.84	2.09	0.26	60	1	Control	NA
1642	C4B	RNaseP	2.08	2	> 0.99	0.86	4	4	25.3452	26.084	-0.7389	0.09	-0.05	1.04	1.96	2.21	0.25	55	1	Control	0
1643	C4B	RNaseP	1.9	2	> 0.99	0.29	4	4	25.6427	26.2542	-0.6115	0.05	0.07	0.95	1.81	1.96	0.14	51	1	Control	1
1644	C4B	RNaseP	1.95	2	> 0.99	0.03	4	4	25.9665	26.568	-0.6015	0.08	0.03	0.98	1.82	2.07	0.25	61	1	Control	NA
1645	C4B	RNaseP	0.99	1	> 0.99	0.07	4	4	27.0328	26.656	0.3768	0.04	1.01	0.5	0.96	1.02	0.06	61	1	Control	0
1646	C4B	RNaseP	1.94	2	> 0.99	0.07	4	4	27.0934	27.6843	-0.5909	0.03	0.04	0.97	1.89	1.97	0.08	61	1	Control	NA
1647	C4B	RNaseP	2.02	2	> 0.99	0.13	4	4	27.0829	27.7296	-0.6467	0.08	-0.01	1.01	1.88	2.15	0.27	62	1	Control	1
1648	C4B	RNaseP	1.89	2	> 0.99	0.47	4	4	25.288	25.8892	-0.6011	0.08	0.08	0.94	1.78	2.01	0.23	51	1	Control	1
1649	C4B	RNaseP	1.96	2	> 0.99	0.03	4	4	26.3044	26.911	-0.6066	0.1	0.03	0.98	1.8	2.09	0.29	60	1	Control	1
1650	C4B	RNaseP	1.94	2	> 0.99	0.05	4	4	25.7223	26.364	-0.6416	0.06	0.04	0.97	1.87	2.06	0.19	55	1	Control	0
1651	C4B	RNaseP	1.96	2	> 0.99	0.05	4	4	26.9754	27.5829	-0.6075	0.09	0.03	0.98	1.78	2.04	0.26	60	1	Control	1
1652	C4B	RNaseP	2.01	2	> 0.99	0.07	4	4	26.9893	27.6276	-0.6383	0.07	0	1	1.9	2.12	0.22	62	1	Control	1
1653	C4B	RNaseP	1.9	2	> 0.99	0.35	4	4	26.5818	27.139	-0.5573	0.06	0.08	0.95	1.81	1.99	0.18	65	1	Control	1
1654	C4B	RNaseP	1.05	1	> 0.99	1.1	4	4	27.9141	27.6172	0.2969	0.04	0.93	0.52	1.02	1.08	0.06	60	1	Control	1
1655	C4B	RNaseP	1.92	2	> 0.99	0.11	4	4	26.8671	27.4418	-0.5747	0.06	0.06	0.96	1.86	2.03	0.18	60	1	Control	1
1656	C4B	RNaseP	1.93	2	> 0.99	0.11	4	4	26.637	27.2237	-0.5867	0.06	0.05	0.97	1.84	2.01	0.17	62	1	Control	0
1657	C4B	RNaseP	2	2	> 0.99	0.14	4	4	26.3359	26.968	-0.6321	0.03	0	1	1.95	2.04	0.09	61	1	Control	NA
1658	C4B	RNaseP	2.71	3	> 0.99	1.67	4	4	25.6279	26.701	-1.0731	0.03	-0.44	1.36	2.66	2.78	0.12	60	1	Control	NA
1659	C4B	RNaseP	1.89	2	> 0.99	0.09	4	4	27.1402	27.66	-0.5198	0.21	0.08	0.95	1.56	2.13	0.57	57	2	Control	0
1660	C4B	RNaseP	1.05	1	> 0.99	1.33	4	4	26.4624	26.2193	0.2431	0.05	0.93	0.53	1.01	1.09	0.08	51	1	Control	1
1661	C4B	RNaseP	1.08	1	> 0.99	2.32	4	4	26.5376	26.3391	0.1985	0.04	0.88	0.54	1.04	1.11	0.07	51	1	Control	NA
1662	C4B	RNaseP	1.96	2	> 0.99	0.05	4	4	26.3051	26.9093	-0.6042	0.08	0.03	0.98	1.81	2.05	0.24	60	1	Control	NA
1663	C4B	RNaseP	2.24	2	0.99	1.23	4	4	25.9443	26.7657	-0.8214	0.08	-0.16	1.12	2.12	2.34	0.23	62	2	Control	NA
1664	C4B	RNaseP	1.11	1	> 0.99	1.88	4	4	27.8861	27.6674	0.2187	0.13	0.85	0.55	0.98	1.22	0.23	65	1	Control	NA
1665	C4B	RNaseP	1.95	2	> 0.99	0.03	4	4	26.1697	26.793	-0.6234	0.12	0.04	0.98	1.82	2.14	0.32	66	2	Control	NA
1666	C4B	RNaseP					4	0										67	2	Control	NA
1667	C4B	RNaseP	1.92	2	> 0.99	0.09	4	4	25.9956	26.5948	-0.5992	0.05	0.06	0.96	1.86	1.99	0.13	63	2	Control	NA
1668	C4B	RNaseP	1.97	2	> 0.99	0.03	4	4	26.0239	26.6628	-0.6389	0.04	0.02	0.99	1.92	2.03	0.12	66	2	Control	NA
1669	C4B	RNaseP	2.03	2	> 0.99	0.13	4	4	26.1931	26.8999	-0.7068	0.03	-0.02	1.02	1.98	2.09	0.11	75	2	Control	NA
1670	C4B	RNaseP	2.14	2	> 0.99	1.45	4	3	26.8347	27.5374	-0.7027	0.03	-0.1	1.07	2.08	2.17	0.09	75	1	Control	1
1671	C4B	RNaseP	2.13	2	> 0.99	0.55	4	4	25.6229	26.3985	-0.7757	0.11	-0.09	1.06	1.97	2.35	0.38	68	2	Control	NA
1672	C4B	RNaseP	2.03	2	> 0.99	0.06	4	4	25.2003	25.9074	-0.7071	0.18	-0.02	1.02	1.7	2.26	0.56	72	2	Control	NA
1673	C4B	RNaseP	1.97	2	> 0.99	0.02	4	4	25.9085	26.5683	-0.6598	0.11	0.03	0.98	1.81	2.19	0.37	73	2	Control	NA
1674	C4B	RNaseP	1.74	2	> 0.99	1.19	4	4	25.7783	26.2352	-0.4568	0.08	0.2	0.87	1.61	1.84	0.23	65	2	Control	NA
1675	C4B	RNaseP	1.95	2	> 0.99	0.06	4	4	26.8901	27.4618	-0.5717	0.1	0.04	0.98	1.76	2.07	0.31	72	1	Control	0
1676	C4B	RNaseP	1.91	2	> 0.99	0.48	4	4	27.0217	27.5651	-0.5433	0.04	0.06	0.96	1.87	1.98	0.11	68	1	Control	1
1677	C4B	RNaseP	2.03	2	> 0.99	0.04	4	4	25.8367	26.5401	-0.7035	0.19	-0.02	1.01	1.7	2.3	0.6	68	2	Control	0
1678	C4B	RNaseP	1.92	2	> 0.99	0.06	4	4	26.1633	26.7889	-0.6256	0.13	0.06	0.96	1.72	2.12	0.4	71	2	Control	0
1679	C4B	RNaseP	0.94	1	> 0.99	0.3	4	4	27.0384	26.6108	0.4276	0.04	1.09	0.47	0.92	0.98	0.05	67	2	Control	NA
1680	C4B	RNaseP	1.66	2	> 0.99	1.77	4	4	26.1292	26.5242	-0.395	0.07	0.26	0.83	1.57	1.73	0.16	65	2	Control	NA
1681	C4B	RNaseP	1.09	1	> 0.99	1.69	4	4	28.1961	27.9546	0.2415	0.05	0.88	0.54	1.04	1.14	0.1	67	1	Control	NA
1682	C4B	RNaseP	2.04	2	> 0.99	0.25	4	4	26.5627	27.2001	-0.6374	0.03	-0.03	1.02	1.99	2.09	0.1	69	1	Control	NA
1683	C4B	RNaseP	1.07	1	> 0.99	1.24	4	4	27.0956	26.8041	0.2915	0.07	0.9	0.54	1.03	1.15	0.12	74	1	Control	NA
1684	C4B	RNaseP	1.96	2	> 0.99	0.05	4	4	26.8484	27.5057	-0.6572	0.18	0.03	0.98	1.63	2.12	0.49	72	2	Control	NA
1685	C4B	RNaseP	1.08	1	> 0.99	1.23	4	4	27.2761	26.9968	0.2793	0.07	0.89	0.54	1.03	1.15	0.13	74	1	Control	0
1686	C4B	RNaseP	2.09	2	> 0.99	0.59	4	4	25.9527	26.62	-0.6673	0.08	-0.06	1.04	2	2.25	0.25	74	1	Control	0
1687	C4B	RNaseP	2.01	2	> 0.99	0.15	4	4	26.1449	26.7833	-0.6384	0.01	0	1	1.98	2.03	0.05	66	1	Control	0
1688	C4B	RNaseP	2.09	2	> 0.99	0.2	4	4	24.6682	25.3916	-0.7234	0.1	-0.06	1.05	1.94	2.29	0.36	63	2	Control	0
1689	C4B	RNaseP	1.96	2	> 0.99	0.05	4	4	26.0722	26.651	-0.5789	0.16	0.03	0.98	1.75	2.27	0.53	67	1	Control	NA
1690	C4B	RNaseP	1.13	1	> 0.99	2.3	4	4	25.8245	25.639	0.1855	0.14	0.82	0.57	0.99	1.25	0.26	61	1	Control	NA
1691	C4B	RNaseP	2.01	2	> 0.99	0.09	4	3	24.7858	25.4029	-0.6171	0.08	-0.01	1.01	1.94	2.14	0.2	71	1	Control	0
1692	C4B	RNaseP	1.07	1	> 0.99	0.82	4	4	26.9073	26.6906	0.2167	0.07	0.9	0.54	1.03	1.12	0.09	70	2	Control	NA
1693	C4B	RNaseP	2	2	> 0.99	0.06	4	4	27.0754	27.6846	-0.6092	0.04	0	1	1.93	2.06	0.13	69	1	Control	NA
1694	C4B	RNaseP	2.45	2	0.65	2.46	4	3	24.6606	25.6396	-0.979	0.04	-0.29	1.23	2.4	2.52	0.12	67	2	Control	0
1695	C4B	RNaseP	1.12	1	> 0.99	1.26	4	4	26.8437	26.6914	0.1523	0.05	0.84	0.56	1.08	1.17	0.09	71	2	Control	NA
1696	C4B	RNaseP	1.94	2	> 0.99	0.03	4	4	25.9803	26.5952	-0.6149	0.05	0.04	0.97	1.88	2.02	0.14	66	2	Control	0
1697	C4B	RNaseP	1.02	1	> 0.99	0.09	4	4	27.0814	26.7403	0.3411	0.14	0.98	0.51	0.93	1.15	0.22	66	1	Control	0
1698	C4B	RNaseP	2.03	2	> 0.99	0.22	4	4	26.5329	27.1601	-0.6271	0.02	-0.02	1.01	1.99	2.05	0.06	69	1	Control	NA
1699	C4B	RNaseP	0.95	1	> 0.99	0.06	4	4	26.8072	26.4186	0.3886	0.18	1.07	0.48	0.83	1.08	0.25	68	2	Control	0
1700	C4B	RNaseP	1.88	2	> 0.99	0.34	4	4	25.7603	26.3546	-0.5943	0.02	0.09	0.94	1.84	1.9	0.06	68	2	Control	NA
1701	C4B	RNaseP	1.92	2	> 0.99	0.31	4	4	26.6277	27.1722	-0.5446	0.12	0.06	0.96	1.7	2.02	0.31	74	1	Control	NA
1702	C4B	RNaseP	1.9	2	> 0.99	0.36	4	4	26.3591	26.9189	-0.5598	0.06	0.07	0.95	1.79	1.99	0.2	65	1	Control	0
1703	C4B	RNaseP	1.86	2	> 0.99	0.17	4	4	25.7797	26.3637	-0.5841	0.15	0.1	0.93	1.66	2.1	0.45	70	2	Control	NA
1704	C4B	RNaseP					4	0										68	2	Control	0
1705	C4B	RNaseP	2.06	2	> 0.99	0.18	4	4	25.9316	26.6591	-0.7276	0.07	-0.04	1.03	1.96	2.21	0.25	73	2	Control	NA
1706	C4B	RNaseP	0.96	1	> 0.99	0.04	4	4	27.1657	26.796	0.3697	0.14	1.05	0.48	0.84	1.04	0.21	74	2	Control	0
1707	C4B	RNaseP	1.86	2	> 0.99	0.43	4	4	25.897	26.4774	-0.5804	0.04	0.1	0.93	1.8	1.91	0.11	73	2	Control	NA
1708	C4B	RNaseP	2.77	3	> 0.99	0.88	4	4	25.4697	26.5457	-1.0759	0.09	-0.47	1.38	2.64	3.04	0.41	71	1	Control	0
1709	C4B	RNaseP	1.97	2	> 0.99	0.04	4	4	27.443	28.0553	-0.6123	0.06	0.02	0.98	1.88	2.07	0.19	65	1	Control	0
1710	C4B	RNaseP	1.1	1	> 0.99	1.09	4	4	26.6501	26.4521	0.1979	0.08	0.86	0.55	1.05	1.18	0.13	63	2	Control	NA
1711	C4B	RNaseP	2.11	2	> 0.99	1.27	4	4	26.587	27.2736	-0.6866	0.01	-0.08	1.06	2.09	2.13	0.04	74	1	Control	0
1712	C4B	RNaseP	1.98	2	> 0.99	0.04	4	4	24.735	25.408	-0.673	0.09	0.01	0.99	1.84	2.13	0.29	73	2	Control	0
1713	C4B	RNaseP	1.77	2	> 0.99	2.24	4	4	26.251	26.6789	-0.4279	0.05	0.18	0.88	1.7	1.83	0.13	75	1	Control	0
1714	C4B	RNaseP	2.14	2	> 0.99	0.58	4	4	26.2795	27.0629	-0.7834	0.09	-0.1	1.07	1.99	2.3	0.31	71	2	Control	NA
1715	C4B	RNaseP	0.99	1	> 0.99	0.06	4	4	27.2902	26.9029	0.3872	0.13	1.02	0.49	0.89	1.1	0.21	65	1	Control	NA
1716	C4B	RNaseP	2.05	2	> 0.99	0.18	4	4	25.8282	26.4701	-0.642	0.12	-0.04	1.02	1.82	2.2	0.38	71	1	Control	NA
1717	C4B	RNaseP	1.96	2	> 0.99	0.08	4	4	27.0668	27.6427	-0.5759	0.04	0.03	0.98	1.89	1.99	0.11	70	1	Control	0
1718	C4B	RNaseP	1.98	2	> 0.99	0.06	4	4	26.2227	26.8419	-0.6192	0.01	0.02	0.99	1.96	1.99	0.03	65	1	Control	NA
1719	C4B	RNaseP	0.99	1	> 0.99	0.06	4	4	26.9397	26.5297	0.41	0.17	1.02	0.49	0.84	1.1	0.26	74	1	Control	NA
1720	C4B	RNaseP	2.11	2	> 0.99	0.45	4	4	25.7742	26.5114	-0.7372	0.06	-0.08	1.06	1.99	2.19	0.2	61	2	Control	NA
1721	C4B	RNaseP	2.91	3	> 0.99	0.09	4	4	25.4631	26.6094	-1.1464	0.06	-0.54	1.45	2.82	3.09	0.27	73	1	Control	0
1722	C4B	RNaseP	0.94	1	> 0.99	0.27	4	4	26.9313	26.5032	0.4282	0.05	1.09	0.47	0.9	0.98	0.07	67	2	Control	NA
1723	C4B	RNaseP	1.94	2	> 0.99	0.1	4	4	26.5943	27.1538	-0.5595	0.13	0.05	0.97	1.74	2.15	0.41	67	1	Control	NA
1724	C4B	RNaseP	2.04	2	> 0.99	0.2	4	4	26.602	27.2361	-0.6341	0.08	-0.03	1.02	1.9	2.15	0.25	68	1	Control	0
1725	C4B	RNaseP	1.91	2	> 0.99	0.43	4	4	26.8336	27.4033	-0.5696	0.04	0.06	0.96	1.85	1.95	0.1	66	1	Control	NA
1726	C4B	RNaseP	2.02	2	> 0.99	0.15	4	4	26.1182	26.7382	-0.62	0.04	-0.01	1.01	1.96	2.08	0.12	70	1	Control	NA
1727	C4B	RNaseP	1.04	1	> 0.99	0.11	4	4	27.1832	26.8431	0.3401	0.18	0.95	0.52	0.88	1.18	0.3	68	1	Control	0
1728	C4B	RNaseP	1.83	2	> 0.99	0.63	4	4	24.8857	25.4174	-0.5317	0.02	0.13	0.92	1.8	1.84	0.04	62	2	Control	0
1729	C4B	RNaseP	2	2	> 0.99	0.04	4	4	26.3118	26.9992	-0.6874	0.08	0	1	1.92	2.11	0.19	69	2	Control	NA
1730	C4B	RNaseP		0			4	2		26.5584								63	2	Control	NA
1731	C4B	RNaseP	1.92	2	> 0.99	0.18	4	4	25.9701	26.5465	-0.5765	0.06	0.06	0.96	1.84	2.02	0.18	66	1	Control	NA
1732	C4B	RNaseP	1.77	2	> 0.99	1.07	4	4	25.8008	26.3089	-0.5081	0.04	0.18	0.88	1.72	1.84	0.12	74	2	Control	0
1733	C4B	RNaseP	2	2	> 0.99	0.1	4	4	26.8626	27.4971	-0.6345	0.05	0	1	1.91	2.08	0.17	61	1	Control	1
1734	C4B	RNaseP	2.1	2	> 0.99	0.18	4	4	25.9002	26.6523	-0.7521	0.06	-0.07	1.05	2.01	2.23	0.22	69	2	Control	0
1735	C4B	RNaseP	1.94	2	> 0.99	0.04	4	4	26.9529	27.543	-0.5901	0.11	0.04	0.97	1.76	2.07	0.31	63	1	Control	0
1736	C4B	RNaseP	0.93	1	> 0.99	0.28	4	4	27.0538	26.6018	0.452	0.14	1.11	0.46	0.82	1.04	0.22	64	2	Control	NA
1737	C4B	RNaseP	1.94	2	> 0.99	0.05	4	4	25.3284	25.9661	-0.6378	0.18	0.05	0.97	1.74	2.31	0.57	69	2	Control	NA
1738	C4B	RNaseP	2.05	2	> 0.99	0.33	4	4	26.4177	27.1401	-0.7224	0.06	-0.04	1.03	1.95	2.14	0.2	69	2	Control	NA
1739	C4B	RNaseP	1.93	2	> 0.99	0.18	4	4	26.7645	27.322	-0.5575	0.05	0.05	0.97	1.83	2	0.16	68	1	Control	0
1740	C4B	RNaseP	1.91	2	> 0.99	0.1	4	4	26.0273	26.6195	-0.5923	0.08	0.07	0.95	1.79	2.03	0.24	66	2	Control	NA
1741	C4B	RNaseP	1.95	2	> 0.99	0.02	4	4	25.9652	26.5868	-0.6216	0.1	0.04	0.97	1.83	2.11	0.28	64	2	Control	1
1742	C4B	RNaseP	2.06	2	> 0.99	0.58	4	4	26.9977	27.6746	-0.677	0.08	-0.04	1.03	1.95	2.2	0.25	62	1	Control	NA
1743	C4B	RNaseP	2.05	2	> 0.99	0.39	4	4	26.555	27.1987	-0.6437	0.04	-0.04	1.03	2.01	2.13	0.12	71	1	Control	0
1744	C4B	RNaseP	1.82	2	> 0.99	1.29	4	4	26.4436	26.9443	-0.5007	0.05	0.13	0.91	1.75	1.91	0.16	64	1	Control	0
1745	C4B	RNaseP	1.99	2	> 0.99	0.05	4	4	26.7726	27.3991	-0.6265	0.05	0.01	0.99	1.93	2.1	0.17	64	1	Control	0
1746	C4B	RNaseP	2	2	> 0.99	0.02	4	4	26.1683	26.8247	-0.6564	0.12	0	1	1.79	2.16	0.37	65	2	Control	NA
1747	C4B	RNaseP	2.88	3	> 0.99	0.31	4	4	25.7815	26.9046	-1.123	0.07	-0.52	1.44	2.74	3.02	0.28	56	2	Control	NA
1748	C4B	RNaseP	1.92	2	> 0.99	0.27	8	4	26.5379	27.0768	-0.539	0.1	0.06	0.96	1.74	2.04	0.3	58	2	Control	NA
1749	C4B	RNaseP	1.09	1	> 0.99	2.61	4	4	27.445	27.1731	0.272	0.08	0.87	0.55	1.02	1.17	0.14	56	2	Control	0
1750	C4B	RNaseP	1.89	2	> 0.99	0.97	4	4	26.5791	27.096	-0.517	0.05	0.08	0.94	1.8	1.95	0.15	56	2	Control	NA
1751	C4B	RNaseP	1.05	1	> 0.99	1.68	4	4	27.6106	27.2812	0.3294	0.03	0.93	0.53	1.02	1.07	0.05	59	2	Control	NA
1752	C4B	RNaseP	1.07	1	> 0.99	1.76	4	4	27.2139	26.9173	0.2966	0.11	0.9	0.54	1	1.19	0.19	50	2	Control	NA
1753	C4B	RNaseP	1.03	1	> 0.99	0.69	4	4	28.2025	27.8442	0.3583	0.07	0.96	0.51	0.97	1.1	0.13	59	2	Control	0
1754	C4B	RNaseP	1.11	1	> 0.99	3.23	4	4	26.8081	26.5556	0.2525	0.07	0.85	0.55	1.03	1.16	0.12	55	2	Control	1
1755	C4B	RNaseP	1.09	1	> 0.99	2.57	4	4	27.1331	26.8589	0.2742	0.06	0.87	0.55	1.05	1.16	0.11	54	2	Control	NA
1756	C4B	RNaseP					4	0										60	2	Control	NA
1757	C4B	RNaseP	2.03	2	> 0.99	0.31	4	4	26.5617	27.1856	-0.6239	0.05	-0.02	1.02	1.96	2.12	0.16	51	2	Control	0
1758	C4B	RNaseP	1.99	2	> 0.99	0.05	4	4	26.8108	27.3996	-0.5889	0.05	0.01	0.99	1.9	2.06	0.17	52	2	Control	NA
1759	C4B	RNaseP	0.97	1	> 0.99	0.03	4	4	26.5508	26.1965	0.3543	0.05	1.04	0.49	0.93	1.02	0.09	75	2	Control	NA
1760	C4B	RNaseP	1.89	2	> 0.99	0.27	4	4	26.3389	26.9186	-0.5796	0.01	0.08	0.95	1.87	1.91	0.05	66	2	Control	NA
1761	C4B	RNaseP	2.08	2	> 0.99	0.07	4	4	26.1767	26.89	-0.7133	0.21	-0.05	1.04	1.8	2.49	0.69	66	2	Control	0
1762	C4B	RNaseP	2.15	2	> 0.99	0.6	4	4	25.8672	26.6582	-0.791	0.18	-0.11	1.08	1.89	2.56	0.67	73	2	Control	0
1763	C4B	RNaseP	1.97	2	> 0.99	0.07	4	4	26.2075	26.7927	-0.5852	0.04	0.02	0.99	1.89	2.01	0.12	71	1	Control	0
1764	C4B	RNaseP	2.04	2	> 0.99	0.31	4	4	25.5511	26.2137	-0.6627	0.02	-0.03	1.02	2.01	2.08	0.07	63	1	Control	NA
1765	C4B	RNaseP	2.72	3	> 0.99	1.3	4	4	26.267	27.3177	-1.0508	0.07	-0.44	1.36	2.59	2.85	0.25	69	1	Control	NA
1766	C4B	RNaseP	2.05	2	> 0.99	0.32	4	4	26.6174	27.2895	-0.6721	0.1	-0.04	1.03	1.85	2.17	0.32	64	1	Control	NA
1767	C4B	RNaseP	1.94	2	> 0.99	0.17	4	4	25.8912	26.4542	-0.563	0.09	0.04	0.97	1.76	2.01	0.25	75	1	Control	0
1768	C4B	RNaseP	1.07	1	> 0.99	1.16	4	4	27.4683	27.194	0.2743	0.08	0.91	0.53	1.01	1.14	0.13	64	1	Control	NA
1769	C4B	RNaseP	2.16	2	> 0.99	0.82	4	4	25.645	26.44	-0.795	0.1	-0.11	1.08	1.97	2.31	0.34	72	2	Control	NA
1770	C4B	RNaseP	1.83	2	> 0.99	0.6	4	4	25.8692	26.426	-0.5568	0.08	0.13	0.91	1.71	1.94	0.23	73	2	Control	NA
1771	C4B	RNaseP	2.01	2	> 0.99	0.12	4	4	26.6458	27.2899	-0.6441	0.05	-0.01	1.01	1.95	2.1	0.15	66	1	Control	0
1772	C4B	RNaseP	1.83	2	> 0.99	0.49	4	4	25.0177	25.5482	-0.5305	0.12	0.13	0.91	1.71	2.03	0.33	65	2	Control	NA
1773	C4B	RNaseP	1.97	2	> 0.99	0.03	4	4	25.7335	26.3941	-0.6606	0.09	0.02	0.98	1.83	2.09	0.26	71	2	Control	NA
1774	C4B	RNaseP	1.97	2	> 0.99	0.03	4	4	25.8565	26.4423	-0.5858	0.06	0.02	0.99	1.91	2.09	0.18	71	1	Control	0
1775	C4B	RNaseP	1.1	1	> 0.99	0.9	4	4	26.9948	26.794	0.2008	0.09	0.86	0.55	1.04	1.2	0.16	61	2	Control	0
1776	C4B	RNaseP	2.07	2	> 0.99	0.7	4	4	26.4468	27.1325	-0.6857	0.04	-0.05	1.04	2.01	2.14	0.13	66	1	Control	NA
1777	C4B	RNaseP	1.92	2	> 0.99	0.31	4	4	26.1496	26.7002	-0.5507	0.02	0.06	0.96	1.9	1.96	0.06	75	1	Control	NA

## Sheet: C4L
The copy number calculation was performed using the CopyCallerTM Software (Applied Biosystems, Foster City, California, USA). The definition of column labels refers to the CopyCaller Software User Guide (PN 4400042B)
Sample ID	Target	Reference	CN Calculated	CN Predicted	Confidence	|Z-Score|	Replicate Count	Replicates Analyzed	FAM Ct Mean	VIC Ct Mean	Delta Ct Mean	Delta Ct SD	Delta Delta Ct	RQ	Min CN	Max CN	CN Range	age	sex 1 = male 2 = female	status	smoking 1 = smoker (Current smokers and recent ex-smokers (quit < 3 years ago)) 0 = non-smoker (never smokers and quit >= 3 years ago) NA = no data available
1	C4L	RNaseP	2.07	2	> 0.99	0.66	4	4	27.284	26.6187	0.6653	0.07	-0.05	1.04	1.92	2.14	0.22	25	2	Control	NA
2	C4L	RNaseP	2	2	> 0.99	0.11	4	4	27.824	27.1054	0.7187	0.09	0	1	1.87	2.15	0.28	19	2	Control	1
3	C4L	RNaseP	3.98	4	> 0.99	0.2	4	4	25.4454	25.698	-0.2526	0.03	-0.99	1.99	3.87	4.06	0.19	40	1	Control	NA
4	C4L	RNaseP	1.01	1	> 0.99	0.28	4	4	28.708	26.9878	1.7203	0.07	0.99	0.51	0.96	1.06	0.1	55	1	Control	0
5	C4L	RNaseP	2.95	3	> 0.99	0.04	4	4	27.6455	27.4905	0.1549	0.07	-0.56	1.48	2.84	3.14	0.3	30	1	Control	1
6	C4L	RNaseP	2.93	3	> 0.99	0.03	4	4	26.731	26.5852	0.1457	0.05	-0.55	1.46	2.81	3.04	0.23	27	1	Control	NA
7	C4L	RNaseP	1.04	1	> 0.99	0.65	4	4	28.9702	27.3002	1.67	0.13	0.94	0.52	0.92	1.11	0.19	40	2	Control	NA
8	C4L	RNaseP	2.95	3	> 0.99	0.05	4	4	27.2856	27.1881	0.0975	0.09	-0.56	1.48	2.7	3.09	0.39	25	1	Control	1
9	C4L	RNaseP	1.95	2	> 0.99	0.06	4	4	27.3844	26.6317	0.7527	0.15	0.04	0.97	1.69	2.15	0.46	22	2	Control	NA
10	C4L	RNaseP	4.55	5	< 0.50	0.82	4	4	25.9182	26.362	-0.4438	0.06	-1.18	2.27	4.41	4.81	0.4	46	2	Control	1
11	C4L	RNaseP	2.85	3	> 0.99	0.05	4	4	26.4608	26.2301	0.2308	0.08	-0.51	1.42	2.68	3.03	0.35	21	1	Control	NA
12	C4L	RNaseP	2.96	3	> 0.99	0.15	4	4	25.7015	25.5259	0.1756	0.03	-0.57	1.48	2.87	3	0.13	27	2	Control	NA
13	C4L	RNaseP	2.86	3	> 0.99	0.1	4	4	27.278	27.0758	0.2022	0.08	-0.51	1.43	2.67	3.05	0.37	50	2	Control	0
14	C4L	RNaseP	4.91	5	0.99	0.04	4	4	26.3416	26.903	-0.5615	0.06	-1.3	2.46	4.73	5.11	0.38	54	1	Control	0
15	C4L	RNaseP					4	0										48	1	Control	NA
16	C4L	RNaseP	3.07	3	> 0.99	0.45	4	4	26.5385	26.4417	0.0968	0.08	-0.62	1.54	2.84	3.19	0.35	37	2	Control	0
17	C4L	RNaseP	2.05	2	> 0.99	0.48	4	4	27.633	26.9313	0.7018	0.11	-0.03	1.02	1.84	2.15	0.31	24	2	Control	NA
18	C4L	RNaseP	2.91	3	> 0.99	0.06	4	4	26.1629	26.0424	0.1205	0.14	-0.54	1.45	2.54	3.17	0.63	33	1	Control	0
19	C4L	RNaseP	2.89	3	> 0.99	0.05	4	4	27.3925	27.264	0.1285	0.09	-0.53	1.45	2.7	3.11	0.41	55	1	Control	0
20	C4L	RNaseP					4	0										29	2	Control	1
21	C4L	RNaseP	3.92	4	> 0.99	0.05	4	4	26.9303	27.1842	-0.2538	0.09	-0.97	1.96	3.71	4.15	0.44	47	1	Control	NA
22	C4L	RNaseP					4	0										24	2	Control	1
23	C4L	RNaseP	3.17	3	0.99	1.41	4	4	27.4093	27.3799	0.0294	0.1	-0.67	1.59	2.96	3.5	0.54	30	2	Control	1
24	C4L	RNaseP	3.59	4	0.84	1.03	4	4	26.1481	26.3337	-0.1856	0.05	-0.85	1.8	3.47	3.77	0.3	35	1	Control	1
25	C4L	RNaseP	3	3	> 0.99	0.25	4	4	27.1944	27.0847	0.1097	0.04	-0.59	1.5	2.94	3.11	0.17	37	2	Control	1
26	C4L	RNaseP	2.97	3	> 0.99	0.07	4	4	28.1031	27.9751	0.128	0.09	-0.57	1.48	2.79	3.22	0.42	39	1	Control	NA
27	C4L	RNaseP	1.99	2	> 0.99	0.08	4	4	27.589	26.8433	0.7457	0.03	0.01	0.99	1.93	2.03	0.1	51	1	Control	NA
28	C4L	RNaseP	3.99	4	> 0.99	0.18	4	4	26.9573	27.2563	-0.299	0.08	-1	1.99	3.8	4.22	0.42	35	2	Control	0
29	C4L	RNaseP	4.47	5	< 0.50	1.85	4	4	26.6293	27.0933	-0.464	0.03	-1.16	2.23	4.36	4.55	0.19	37	2	Control	NA
30	C4L	RNaseP	2.69	3	> 0.99	1.35	4	4	27.6368	27.3306	0.3061	0.1	-0.43	1.35	2.53	2.89	0.36	51	1	Control	1
31	C4L	RNaseP	4.65	5	0.54	0.28	4	4	26.6407	27.1282	-0.4875	0.04	-1.22	2.32	4.5	4.83	0.33	47	2	Control	0
32	C4L	RNaseP	1.07	1	> 0.99	1.64	4	4	28.849	27.247	1.602	0.1	0.91	0.53	0.99	1.17	0.17	26	1	Control	1
33	C4L	RNaseP	3.01	3	> 0.99	0.06	4	4	26.9768	26.8301	0.1467	0.09	-0.59	1.5	2.79	3.19	0.4	34	2	Control	1
34	C4L	RNaseP	4.84	5	0.95	0.05	4	4	26.1453	26.6869	-0.5416	0.09	-1.28	2.42	4.41	5.04	0.63	22	1	Control	NA
35	C4L	RNaseP	3.95	4	> 0.99	0.1	4	4	26.9356	27.2201	-0.2846	0.02	-0.98	1.97	3.87	3.98	0.11	57	2	Control	NA
36	C4L	RNaseP	2.77	3	> 0.99	0.82	4	4	27.51	27.2476	0.2624	0.04	-0.47	1.39	2.7	2.86	0.16	57	1	Control	1
37	C4L	RNaseP	2.02	2	> 0.99	0.44	4	4	26.0311	25.3073	0.7238	0.03	-0.02	1.01	1.96	2.07	0.11	34	1	Control	NA
38	C4L	RNaseP	3.04	3	0.99	0.35	4	4	27.3674	27.314	0.0533	0.06	-0.61	1.52	2.89	3.16	0.28	35	1	Control	NA
39	C4L	RNaseP	3.67	4	0.95	1.03	4	4	26.7739	26.9154	-0.1415	0.07	-0.88	1.84	3.42	3.82	0.4	39	1	Control	NA
40	C4L	RNaseP	1.09	1	> 0.99	1.86	4	4	28.0595	26.4478	1.6117	0.11	0.87	0.55	1.02	1.17	0.15	23	1	Control	NA
41	C4L	RNaseP	2.99	3	> 0.99	0.18	4	4	27.2894	27.1745	0.1149	0.09	-0.58	1.5	2.88	3.3	0.42	42	2	Control	NA
42	C4L	RNaseP	2.37	2	< 0.50	4.27	4	4	27.9879	27.5384	0.4495	0.03	-0.25	1.19	2.32	2.45	0.13	46	1	Control	NA
43	C4L	RNaseP	1.98	2	> 0.99	0.07	4	4	27.6504	26.9746	0.6758	0.02	0.02	0.99	1.96	2.02	0.06	45	1	Control	NA
44	C4L	RNaseP					4	0										30	2	Control	1
45	C4L	RNaseP	4.01	4	0.99	0.07	4	4	25.687	25.9502	-0.2632	0.13	-1	2.01	3.68	4.55	0.87	52	1	Control	1
46	C4L	RNaseP	2.91	3	> 0.99	0.04	4	4	27.3818	27.1948	0.187	0.04	-0.54	1.46	2.81	3	0.2	29	1	Control	1
47	C4L	RNaseP	2.96	3	> 0.99	0.04	4	4	27.0225	26.8736	0.1489	0.09	-0.57	1.48	2.7	3.12	0.42	28	1	Control	NA
48	C4L	RNaseP	3.84	4	> 0.99	0.04	4	4	26.0274	26.2285	-0.2011	0.03	-0.94	1.92	3.75	3.91	0.16	33	1	Control	NA
49	C4L	RNaseP	1.03	1	> 0.99	0.38	4	4	27.7344	26.0647	1.6697	0.16	0.95	0.52	0.9	1.17	0.27	41	2	Control	0
50	C4L	RNaseP	1.02	1	> 0.99	0.43	4	4	29.0018	27.376	1.6259	0.1	0.97	0.51	0.93	1.1	0.16	36	1	Control	1
51	C4L	RNaseP	4.87	5	0.9	0.04	4	4	27.5535	28.1773	-0.6238	0.1	-1.28	2.43	4.54	5.34	0.8	31	2	Control	1
52	C4L	RNaseP	2.98	3	> 0.99	0.09	4	4	26.6237	26.4594	0.1643	0.07	-0.58	1.49	2.8	3.11	0.31	44	1	Control	NA
53	C4L	RNaseP	2.85	3	> 0.99	0.11	4	4	28.3326	28.1457	0.1869	0.11	-0.51	1.42	2.65	3.17	0.52	40	2	Control	0
54	C4L	RNaseP	4.1	4	0.99	0.46	4	4	26.6678	26.97	-0.3022	0.07	-1.04	2.05	3.9	4.32	0.42	43	2	Control	0
55	C4L	RNaseP	4.02	4	> 0.99	0.08	4	4	26.3385	26.628	-0.2895	0.1	-1.01	2.01	3.72	4.41	0.69	27	2	Control	NA
56	C4L	RNaseP	2.81	3	> 0.99	0.43	4	4	27.4862	27.2825	0.2037	0.02	-0.49	1.41	2.78	2.84	0.06	38	2	Control	0
57	C4L	RNaseP	1.08	1	> 0.99	1.81	4	4	28.8565	27.2536	1.603	0.09	0.89	0.54	1.03	1.18	0.15	38	2	Control	0
58	C4L	RNaseP	4.05	4	> 0.99	0.26	4	4	26.7002	27.003	-0.3028	0.03	-1.02	2.03	3.93	4.13	0.19	29	1	Control	1
59	C4L	RNaseP	2.11	2	> 0.99	0.89	4	4	28.2761	27.6601	0.616	0.18	-0.08	1.06	1.8	2.42	0.62	36	2	Control	NA
60	C4L	RNaseP	2.96	3	> 0.99	0.05	4	4	27.6644	27.5714	0.093	0.07	-0.57	1.48	2.88	3.19	0.31	38	1	Control	NA
61	C4L	RNaseP	2.94	3	> 0.99	0.04	4	4	27.1975	27.0373	0.1602	0.07	-0.56	1.47	2.77	3.08	0.3	35	1	Control	NA
62	C4L	RNaseP	1.96	2	> 0.99	0.04	4	4	27.8321	27.0845	0.7476	0.07	0.03	0.98	1.87	2.08	0.2	40	1	Control	1
63	C4L	RNaseP	3.86	4	> 0.99	0.1	4	4	27.5823	27.7971	-0.2147	0.1	-0.95	1.93	3.68	4.28	0.59	42	1	Control	1
64	C4L	RNaseP	1.99	2	> 0.99	0.07	4	4	28.1573	27.4162	0.7411	0.07	0.01	1	1.85	2.08	0.23	46	1	Control	NA
65	C4L	RNaseP	3.05	3	> 0.99	0.32	4	4	27.0901	26.9851	0.105	0.05	-0.61	1.53	2.93	3.2	0.28	37	1	Control	1
66	C4L	RNaseP	4.51	5	< 0.50	1.07	4	4	26.0778	26.5543	-0.4765	0.11	-1.17	2.25	4.02	4.77	0.75	39	2	Control	NA
67	C4L	RNaseP	2.02	2	> 0.99	0.19	4	4	28.3564	27.6745	0.6819	0.04	-0.01	1.01	1.97	2.09	0.12	59	2	Control	NA
68	C4L	RNaseP	2.92	3	> 0.99	0.05	4	3	27.3523	27.2409	0.1114	0.1	-0.55	1.46	2.71	3.08	0.37	41	2	Control	1
69	C4L	RNaseP	2.08	2	> 0.99	0.71	4	4	27.703	27.0441	0.659	0.1	-0.06	1.04	1.96	2.22	0.26	38	2	Control	NA
70	C4L	RNaseP	2.05	2	> 0.99	0.57	4	4	28.18	27.5194	0.6606	0.08	-0.04	1.02	1.9	2.19	0.28	47	2	Control	NA
71	C4L	RNaseP	1.96	2	> 0.99	0.06	4	4	27.8249	27.0615	0.7633	0.15	0.03	0.98	1.72	2.18	0.46	27	1	Control	NA
72	C4L	RNaseP	3.03	3	0.98	0.14	4	4	27.7763	27.6488	0.1275	0.05	-0.6	1.52	2.91	3.16	0.24	20	2	Control	NA
73	C4L	RNaseP	2.82	3	> 0.99	0.16	4	4	27.4262	27.2274	0.1989	0.09	-0.5	1.41	2.58	2.99	0.41	27	1	Control	1
74	C4L	RNaseP	1.07	1	> 0.99	1.51	4	4	27.1758	25.5327	1.6431	0.06	0.9	0.53	1.03	1.11	0.08	58	1	Control	0
75	C4L	RNaseP	1.99	2	> 0.99	0.07	4	4	27.4145	26.7481	0.6664	0.05	0.01	1	1.93	2.09	0.16	57	2	Control	1
76	C4L	RNaseP	1.07	1	> 0.99	1.34	4	4	28.8415	27.2221	1.6194	0.11	0.9	0.53	1	1.18	0.18	46	2	Control	0
77	C4L	RNaseP	0.95	1	> 0.99	0.4	4	4	27.8091	26.0723	1.7368	0.25	1.08	0.47	0.74	1.09	0.35	31	2	Control	NA
78	C4L	RNaseP	2.9	3	> 0.99	0.03	4	4	25.593	25.3878	0.2052	0.06	-0.54	1.45	2.77	3.07	0.3	41	2	Control	NA
79	C4L	RNaseP	3.77	4	> 0.99	0.27	4	4	26.4652	26.6647	-0.1995	0.14	-0.92	1.89	3.47	4.29	0.82	31	2	Control	1
80	C4L	RNaseP	3.07	3	0.98	0.4	4	4	27.5827	27.5413	0.0414	0.05	-0.62	1.53	2.9	3.16	0.26	57	1	Control	0
81	C4L	RNaseP		0			4	4		25.4859								56	1	Control	0
82	C4L	RNaseP	2.02	2	> 0.99	0.35	4	4	25.6569	25.0113	0.6455	0.07	-0.01	1.01	1.9	2.13	0.23	46	1	Control	1
83	C4L	RNaseP	2.05	2	> 0.99	0.52	4	4	26.8144	26.1914	0.623	0.07	-0.04	1.03	1.93	2.16	0.23	46	1	Control	0
84	C4L	RNaseP	2.87	3	> 0.99	0.21	4	4	27.8342	27.6569	0.1773	0.05	-0.52	1.43	2.76	2.97	0.21	22	1	Control	NA
85	C4L	RNaseP	2.1	2	> 0.99	1.06	4	4	27.885	27.2936	0.5914	0.05	-0.07	1.05	2.03	2.17	0.14	32	1	Control	NA
86	C4L	RNaseP	3.91	4	> 0.99	0.04	4	4	26.7642	26.998	-0.2337	0.06	-0.97	1.96	3.73	4.1	0.37	57	1	Control	0
87	C4L	RNaseP	3.88	4	> 0.99	0.02	4	4	25.0548	25.2684	-0.2135	0.03	-0.95	1.94	3.8	3.97	0.18	55	1	Control	0
88	C4L	RNaseP	3.82	4	> 0.99	0.14	4	4	25.8627	26.0789	-0.2162	0.13	-0.93	1.91	3.34	4.07	0.72	37	1	Control	1
89	C4L	RNaseP	2.95	3	> 0.99	0.05	4	4	27.2731	27.1735	0.0996	0.05	-0.56	1.47	2.81	3.06	0.25	28	1	Control	1
90	C4L	RNaseP	2.02	2	> 0.99	0.14	4	4	28.1711	27.4866	0.6845	0.12	-0.01	1.01	1.87	2.26	0.39	29	1	Control	NA
91	C4L	RNaseP	4.8	5	0.93	0.05	4	4	25.7679	26.2911	-0.5233	0.08	-1.26	2.4	4.55	5.19	0.64	43	1	Control	0
92	C4L	RNaseP	0.97	1	> 0.99	0.04	4	4	27.0017	25.2142	1.7875	0.13	1.05	0.48	0.9	1.11	0.21	36	2	Control	NA
93	C4L	RNaseP	2.86	3	> 0.99	0.05	4	4	26.038	25.8157	0.2223	0.05	-0.52	1.43	2.77	2.98	0.22	43	2	Control	1
94	C4L	RNaseP	2.96	3	> 0.99	0.07	4	4	26.3193	26.1506	0.1687	0.14	-0.57	1.48	2.68	3.38	0.7	42	1	Control	0
95	C4L	RNaseP	1.92	2	> 0.99	0.08	4	4	27.2585	26.5405	0.7179	0.18	0.06	0.96	1.6	2.14	0.55	49	2	Control	0
96	C4L	RNaseP	3.05	3	0.99	0.12	4	4	27.4539	27.4036	0.0503	0.14	-0.61	1.53	2.75	3.49	0.74	56	1	Control	0
97	C4L	RNaseP	1.03	1	> 0.99	0.52	4	4	28.5188	26.8233	1.6955	0.08	0.96	0.51	0.96	1.08	0.12	46	1	Control	NA
98	C4L	RNaseP	2.83	3	> 0.99	0.34	4	4	27.4556	27.2236	0.232	0.06	-0.5	1.42	2.66	2.93	0.27	40	2	Control	1
99	C4L	RNaseP	3.88	4	> 0.99	0.02	4	4	26.1623	26.3786	-0.2163	0.05	-0.96	1.94	3.74	4.02	0.28	36	2	Control	0
100	C4L	RNaseP	3.54	4	0.67	1.33	4	4	24.7226	24.887	-0.1644	0.04	-0.82	1.77	3.44	3.66	0.21	58	2	Control	NA
101	C4L	RNaseP	3.97	4	> 0.99	0.06	4	4	26.7296	27.0016	-0.2721	0.12	-0.99	1.98	3.62	4.37	0.75	25	2	Control	1
102	C4L	RNaseP	4.13	4	0.93	0.68	4	4	26.5369	26.8686	-0.3318	0.07	-1.05	2.07	3.93	4.4	0.47	45	1	Control	1
103	C4L	RNaseP	2.72	3	> 0.99	1.05	4	4	27.5829	27.33	0.2529	0.08	-0.44	1.36	2.59	2.94	0.34	21	1	Control	1
104	C4L	RNaseP	2.98	3	> 0.99	0.05	4	4	26.6829	26.5401	0.1428	0.07	-0.57	1.49	2.84	3.18	0.35	57	1	Control	NA
105	C4L	RNaseP	2.95	3	> 0.99	0.05	4	4	27.2766	27.1408	0.1358	0.03	-0.56	1.47	2.87	3.02	0.15	35	1	Control	NA
106	C4L	RNaseP	3.82	4	> 0.99	0.29	4	4	26.4644	26.6637	-0.1993	0.05	-0.93	1.91	3.65	3.92	0.27	27	2	Control	NA
107	C4L	RNaseP					4	0										50	2	Control	1
108	C4L	RNaseP	1.03	1	> 0.99	0.66	4	4	28.7314	27.0618	1.6695	0.04	0.95	0.52	0.99	1.07	0.07	44	2	Control	1
109	C4L	RNaseP	2.96	3	> 0.99	0.06	4	4	27.1931	27.0243	0.1688	0.04	-0.57	1.48	2.89	3.09	0.2	26	2	Control	1
110	C4L	RNaseP	2.97	3	> 0.99	0.06	4	3	26.3565	26.2656	0.0908	0.07	-0.57	1.48	2.81	3.08	0.28	51	1	Control	0
111	C4L	RNaseP	4.05	4	> 0.99	0.28	4	4	27.1961	27.5179	-0.3218	0.07	-1.02	2.02	3.89	4.25	0.36	24	2	Control	NA
112	C4L	RNaseP	3.85	4	> 0.99	0.06	4	4	26.9467	27.1963	-0.2496	0.05	-0.95	1.93	3.68	3.98	0.3	29	2	Control	1
113	C4L	RNaseP	2.82	3	> 0.99	0.16	4	4	27.4321	27.1999	0.2322	0.05	-0.5	1.41	2.7	2.91	0.21	51	2	Control	NA
114	C4L	RNaseP	4.15	4	0.79	0.32	4	4	24.8092	25.2033	-0.3941	0.2	-1.05	2.08	3.38	4.54	1.16	45	1	Control	NA
115	C4L	RNaseP	1.04	1	> 0.99	1.01	4	4	27.9058	26.2252	1.6806	0.09	0.94	0.52	0.96	1.11	0.15	46	1	Control	NA
116	C4L	RNaseP	4.04	4	> 0.99	0.1	4	4	27.0987	27.3798	-0.2811	0.1	-1.02	2.02	3.67	4.35	0.68	22	2	Control	NA
117	C4L	RNaseP	2.78	3	> 0.99	0.68	4	4	27.5493	27.3308	0.2185	0.09	-0.48	1.39	2.57	2.95	0.38	30	1	Control	1
118	C4L	RNaseP	3.67	4	0.97	0.45	4	4	27.3147	27.4632	-0.1485	0.1	-0.88	1.84	3.44	4	0.56	32	2	Control	NA
119	C4L	RNaseP	3.13	3	0.95	0.91	4	4	27.4836	27.4141	0.0695	0.05	-0.65	1.57	3.02	3.23	0.21	51	1	Control	0
120	C4L	RNaseP	2.09	2	> 0.99	1.1	4	4	27.8241	27.1508	0.6732	0.05	-0.06	1.04	1.99	2.14	0.15	22	1	Control	NA
121	C4L	RNaseP	2.98	3	> 0.99	0.26	4	4	27.5127	27.392	0.1206	0.02	-0.58	1.49	2.93	3.02	0.1	51	2	Control	0
122	C4L	RNaseP	2.9	3	> 0.99	0.05	4	4	27.7896	27.5973	0.1923	0.02	-0.54	1.45	2.84	2.93	0.1	23	2	Control	1
123	C4L	RNaseP	1.04	1	> 0.99	0.8	4	4	28.7666	27.167	1.5996	0.1	0.94	0.52	0.97	1.14	0.17	50	1	Control	0
124	C4L	RNaseP	1.87	2	> 0.99	0.26	4	4	28.8419	28.0141	0.8279	0.09	0.1	0.93	1.73	2.02	0.29	39	2	Control	NA
125	C4L	RNaseP	3.58	4	0.72	1.02	4	4	24.945	25.1245	-0.1795	0.11	-0.84	1.79	3.33	3.93	0.61	44	1	Control	NA
126	C4L	RNaseP	2.88	3	> 0.99	0.1	4	4	27.0643	26.8755	0.1889	0.04	-0.53	1.44	2.8	2.98	0.18	33	2	Control	NA
127	C4L	RNaseP	2.92	3	> 0.99	0.04	4	4	26.4155	26.222	0.1935	0.1	-0.55	1.46	2.71	3.19	0.48	30	1	Control	NA
128	C4L	RNaseP	1.09	1	> 0.99	1.92	4	4	27.885	26.2726	1.6124	0.12	0.87	0.55	1.01	1.19	0.18	35	2	Control	NA
129	C4L	RNaseP	3.62	4	0.92	0.57	4	4	26.7674	26.8961	-0.1287	0.08	-0.86	1.81	3.49	3.91	0.42	43	2	Control	NA
130	C4L	RNaseP					4	0										44	1	Control	0
131	C4L	RNaseP	3.97	4	> 0.99	0.08	4	4	25.9713	26.3015	-0.3302	0.08	-0.99	1.99	3.7	4.24	0.54	57	1	Control	0
132	C4L	RNaseP	2.92	3	> 0.99	0.02	4	4	27.0993	26.9036	0.1957	0.03	-0.55	1.46	2.84	3.01	0.16	44	1	Control	0
133	C4L	RNaseP	2.98	3	> 0.99	0.17	4	4	27.7702	27.6518	0.1184	0.04	-0.58	1.49	2.89	3.05	0.17	59	1	Control	0
134	C4L	RNaseP	2.05	2	> 0.99	0.45	4	4	27.6981	27.0363	0.6619	0.09	-0.03	1.02	1.91	2.22	0.3	41	1	Control	1
135	C4L	RNaseP	2.09	2	> 0.99	1.26	4	4	26.8186	26.144	0.6746	0.04	-0.07	1.05	2.02	2.17	0.16	45	1	Control	0
136	C4L	RNaseP	1.99	2	> 0.99	0.17	4	4	28.7758	28.0739	0.702	0.07	0.01	1	1.87	2.12	0.25	51	2	Control	1
137	C4L	RNaseP	2.98	3	> 0.99	0.07	4	4	27.2762	27.1336	0.1426	0.05	-0.57	1.49	2.88	3.14	0.26	21	1	Control	1
138	C4L	RNaseP	1.07	1	> 0.99	1.43	4	4	29.3232	27.6973	1.6259	0.08	0.9	0.54	1.01	1.13	0.13	37	2	Control	NA
139	C4L	RNaseP	1.96	2	> 0.99	0.05	4	4	26.9274	26.2387	0.6887	0.14	0.03	0.98	1.71	2.1	0.39	58	2	Control	1
140	C4L	RNaseP	2.88	3	> 0.99	0.07	4	4	26.1748	25.9611	0.2137	0.03	-0.53	1.44	2.83	2.95	0.12	61	2	Control	1
141	C4L	RNaseP					4	0										44	2	Control	NA
142	C4L	RNaseP	3.95	4	> 0.99	0.05	4	4	26.3884	26.6548	-0.2665	0.07	-0.98	1.98	3.69	4.13	0.45	49	1	Control	0
143	C4L	RNaseP					4	0										31	2	Control	NA
144	C4L	RNaseP	3.91	4	> 0.99	0.04	4	4	25.8567	26.0906	-0.2339	0.16	-0.97	1.96	3.55	4.59	1.04	37	1	Control	NA
145	C4L	RNaseP	3.15	3	0.96	0.7	4	4	27.2462	27.2418	0.0044	0.08	-0.66	1.57	3.04	3.41	0.37	51	1	Control	NA
146	C4L	RNaseP	2	2	> 0.99	0.09	4	4	26.1498	25.412	0.7378	0.24	0	1	1.66	2.37	0.71	27	1	Control	0
147	C4L	RNaseP	3.79	4	> 0.99	0.12	4	4	27.1979	27.3911	-0.1932	0.05	-0.92	1.89	3.64	3.93	0.29	38	1	Control	NA
148	C4L	RNaseP	3.97	4	> 0.99	0.05	4	4	26.787	27.0415	-0.2546	0.11	-0.99	1.99	3.57	4.26	0.69	56	1	Control	0
149	C4L	RNaseP	2.06	2	> 0.99	0.71	4	4	26.882	26.1852	0.6967	0.09	-0.04	1.03	1.88	2.15	0.27	23	2	Control	NA
150	C4L	RNaseP	2.96	3	> 0.99	0.05	4	4	27.6048	27.4542	0.1506	0.1	-0.57	1.48	2.77	3.24	0.47	48	2	Control	NA
151	C4L	RNaseP	1.95	2	> 0.99	0.04	4	4	27.122	26.3484	0.7736	0.06	0.03	0.98	1.87	2.06	0.19	38	1	Control	NA
152	C4L	RNaseP	1.95	2	> 0.99	0.04	4	4	27.8697	27.1757	0.694	0.06	0.03	0.98	1.85	2.03	0.18	45	1	Control	0
153	C4L	RNaseP					4	0										60	1	Control	0
154	C4L	RNaseP	0.99	1	> 0.99	0.06	4	4	27.9039	26.1681	1.7357	0.09	1.02	0.49	0.93	1.07	0.14	48	2	Control	1
155	C4L	RNaseP	3.77	4	> 0.99	0.43	4	4	25.8318	26.0314	-0.1996	0.06	-0.92	1.89	3.66	3.98	0.33	46	1	Control	NA
156	C4L	RNaseP	2.01	2	> 0.99	0.19	4	4	28.0659	27.3364	0.7296	0.08	-0.01	1	1.87	2.09	0.23	50	2	Control	NA
157	C4L	RNaseP	3.96	4	> 0.99	0.09	4	4	26.161	26.4054	-0.2444	0.03	-0.99	1.98	3.87	4.08	0.21	49	2	Control	0
158	C4L	RNaseP	2.86	3	> 0.99	0.15	4	4	28.2335	28.0546	0.1789	0.07	-0.52	1.43	2.72	3.07	0.34	32	2	Control	NA
159	C4L	RNaseP	10.63	11	< 0.50	0.12	4	1	19.6327	21.3077	-1.675	0	-2.41	5.31	10.63	10.63	0	59	2	Control	0
160	C4L	RNaseP	3.77	4	> 0.99	0.17	4	4	26.1424	26.3178	-0.1754	0.07	-0.92	1.89	3.54	3.95	0.42	56	2	Control	NA
161	C4L	RNaseP	3.82	4	> 0.99	0.31	4	4	25.812	26.01	-0.198	0.06	-0.93	1.91	3.61	3.96	0.35	58	1	Control	0
162	C4L	RNaseP	3.88	4	> 0.99	0.03	4	4	25.8645	26.078	-0.2135	0.09	-0.95	1.94	3.69	4.23	0.54	28	2	Control	1
163	C4L	RNaseP	3.94	4	> 0.99	0.07	4	4	26.7331	27.0168	-0.2837	0.12	-0.98	1.97	3.7	4.46	0.75	44	2	Control	1
164	C4L	RNaseP	3.05	3	0.99	0.16	4	4	26.6692	26.6164	0.0529	0.12	-0.61	1.52	2.77	3.36	0.59	32	1	Control	0
165	C4L	RNaseP	2.98	3	> 0.99	0.12	4	4	27.4624	27.343	0.1194	0.05	-0.58	1.49	2.87	3.12	0.25	23	2	Control	NA
166	C4L	RNaseP	2.94	3	> 0.99	0.04	4	4	27.9862	27.8814	0.1048	0.07	-0.55	1.47	2.75	3.11	0.37	42	2	Control	1
167	C4L	RNaseP	3.74	4	> 0.99	0.49	4	4	27.2956	27.5013	-0.2057	0.06	-0.9	1.87	3.57	3.89	0.31	34	2	Control	1
168	C4L	RNaseP	3.72	4	> 0.99	0.37	4	4	26.9964	27.1955	-0.1992	0.11	-0.9	1.86	3.47	4.1	0.64	25	1	Control	NA
169	C4L	RNaseP	3.06	3	0.99	0.45	4	4	26.6396	26.5109	0.1287	0.09	-0.61	1.53	2.87	3.25	0.38	44	1	Control	NA
170	C4L	RNaseP	3.92	4	> 0.99	0.06	4	4	27.3355	27.6456	-0.3101	0.02	-0.97	1.96	3.88	4	0.12	45	1	Control	1
171	C4L	RNaseP	4.04	4	0.99	0.13	4	4	27.0693	27.3679	-0.2985	0.1	-1.01	2.02	3.65	4.2	0.56	36	2	Control	0
172	C4L	RNaseP	0.98	1	> 0.99	0.06	4	4	28.0889	26.405	1.6839	0.1	1.02	0.49	0.93	1.09	0.15	38	2	Control	NA
173	C4L	RNaseP	3.12	3	0.98	0.73	4	4	27.3485	27.2534	0.0951	0.05	-0.64	1.56	2.96	3.23	0.27	59	1	Control	NA
174	C4L	RNaseP	4.04	4	> 0.99	0.11	4	4	25.3765	25.6557	-0.2792	0.06	-1.01	2.02	3.87	4.27	0.4	24	2	Control	NA
175	C4L	RNaseP	3.53	4	< 0.50	0.9	4	4	25.1249	25.283	-0.1581	0.18	-0.82	1.76	2.92	3.86	0.94	31	1	Control	NA
176	C4L	RNaseP	2.98	3	> 0.99	0.07	4	4	26.6676	26.5012	0.1664	0.07	-0.57	1.49	2.8	3.16	0.36	25	2	Control	1
177	C4L	RNaseP	3.95	4	> 0.99	0.14	4	4	27.2102	27.4963	-0.2861	0.05	-0.98	1.98	3.82	4.12	0.31	56	2	Control	NA
178	C4L	RNaseP	2.93	3	> 0.99	0.04	4	4	27.2203	27.0745	0.1458	0.06	-0.55	1.46	2.81	3.08	0.27	24	1	Control	1
179	C4L	RNaseP	3.67	4	0.96	0.55	4	4	26.8413	27.0569	-0.2156	0.02	-0.88	1.83	3.59	3.72	0.13	43	1	Control	NA
180	C4L	RNaseP	1.75	2	> 0.99	0.09	4	4	26.4544	25.6009	0.8536	0.24	0.19	0.87	1.38	2.02	0.64	37	2	Control	0
181	C4L	RNaseP	2.73	3	> 0.99	0.78	4	4	26.0405	25.7514	0.2892	0.06	-0.45	1.37	2.57	2.85	0.27	33	1	Control	1
182	C4L	RNaseP	1.09	1	> 0.99	2.2	4	4	28.5829	26.9681	1.6148	0.06	0.88	0.54	1.03	1.13	0.11	42	2	Control	0
183	C4L	RNaseP	1.1	1	> 0.99	2.19	4	4	28.0549	26.4495	1.6053	0.05	0.86	0.55	1.06	1.15	0.09	52	2	Control	NA
184	C4L	RNaseP	1.95	2	> 0.99	0.03	4	4	27.6175	26.8659	0.7516	0.03	0.04	0.98	1.91	1.99	0.08	48	1	Control	1
185	C4L	RNaseP	3.08	3	> 0.99	0.32	4	4	27.2303	27.1177	0.1126	0.07	-0.62	1.54	2.9	3.21	0.31	52	1	Control	0
186	C4L	RNaseP	2.02	2	> 0.99	0.58	4	4	26.8474	26.1184	0.7289	0.02	-0.01	1.01	1.99	2.04	0.05	50	1	Control	0
187	C4L	RNaseP	2.77	3	> 0.99	0.65	4	4	25.6421	25.3782	0.264	0.11	-0.47	1.39	2.55	3.01	0.45	40	1	Control	0
188	C4L	RNaseP	2.8	3	> 0.99	0.36	4	4	28.3887	28.1778	0.211	0.08	-0.49	1.4	2.61	2.99	0.38	19	2	Control	1
189	C4L	RNaseP					4	0										53	1	Control	1
190	C4L	RNaseP	2.99	3	> 0.99	0.27	4	4	26.2113	26.0519	0.1595	0.05	-0.58	1.5	2.89	3.1	0.21	54	1	Control	0
191	C4L	RNaseP	2.85	3	> 0.99	0.07	4	4	27.4414	27.2903	0.1511	0.15	-0.51	1.42	2.56	3.25	0.69	46	1	Control	0
192	C4L	RNaseP	2.83	3	> 0.99	0.1	4	4	27.0568	26.8209	0.2359	0.16	-0.5	1.41	2.41	3.11	0.7	49	2	Control	NA
193	C4L	RNaseP	1.05	1	> 0.99	1.02	4	4	27.1079	25.5186	1.5893	0.09	0.93	0.52	0.96	1.11	0.15	47	1	Control	NA
194	C4L	RNaseP		0			4	4		25.9791								53	1	Control	0
195	C4L	RNaseP	3.96	4	> 0.99	0.06	4	4	27.184	27.5108	-0.3267	0.11	-0.99	1.98	3.63	4.34	0.71	28	2	Control	1
196	C4L	RNaseP					4	0										40	2	Control	NA
197	C4L	RNaseP					4	0										39	1	Control	NA
198	C4L	RNaseP	3.71	4	> 0.99	0.85	4	4	26.986	27.1816	-0.1955	0.03	-0.89	1.86	3.64	3.82	0.18	52	2	Control	0
199	C4L	RNaseP	2.03	2	> 0.99	0.35	4	4	28.821	28.1434	0.6776	0.07	-0.02	1.01	1.93	2.15	0.22	38	2	Control	1
200	C4L	RNaseP	3.73	4	> 0.99	0.43	4	4	26.9031	27.1062	-0.2031	0.09	-0.9	1.87	3.5	4.04	0.54	20	1	Control	1
201	C4L	RNaseP	2.92	3	> 0.99	0.04	4	4	26.8613	26.6906	0.1706	0.07	-0.55	1.46	2.79	3.11	0.32	23	2	Control	NA
202	C4L	RNaseP	4.59	5	0.5	0.76	4	4	26.2757	26.7577	-0.482	0.05	-1.2	2.29	4.41	4.72	0.31	41	2	Control	1
203	C4L	RNaseP	4.22	4	0.95	1	4	4	26.6578	27.0009	-0.3431	0.06	-1.08	2.11	3.98	4.33	0.35	55	2	Control	1
204	C4L	RNaseP	2.92	3	> 0.99	0.04	4	4	27.3399	27.2272	0.1127	0.11	-0.55	1.46	2.71	3.23	0.52	33	1	Control	NA
205	C4L	RNaseP	3.03	3	0.99	0.14	4	4	27.3826	27.3231	0.0595	0.1	-0.6	1.52	2.85	3.25	0.4	45	1	Control	NA
206	C4L	RNaseP	2.94	3	> 0.99	0.05	4	4	27.1287	26.9507	0.178	0.08	-0.56	1.47	2.74	3.1	0.35	49	1	Control	NA
207	C4L	RNaseP	4.08	4	> 0.99	0.36	4	4	26.4418	26.7544	-0.3126	0.01	-1.03	2.04	4.04	4.13	0.09	23	2	Control	NA
208	C4L	RNaseP	4.01	4	0.99	0.1	4	4	26.72	27.0639	-0.3438	0.06	-1	2	3.89	4.26	0.37	42	1	Control	0
209	C4L	RNaseP	1.91	2	> 0.99	0.1	4	4	27.7839	26.9801	0.8038	0.11	0.07	0.95	1.75	2.11	0.36	44	1	Control	0
210	C4L	RNaseP	4.33	4	0.64	1.29	4	4	26.5072	26.8881	-0.381	0.14	-1.12	2.17	4.05	5.03	0.98	35	2	Control	NA
211	C4L	RNaseP	2.95	3	> 0.99	0.04	4	4	26.986	26.813	0.1729	0.11	-0.56	1.48	2.73	3.25	0.52	54	1	Control	NA
212	C4L	RNaseP	2.9	3	> 0.99	0.07	4	4	27.2099	27.0314	0.1784	0.08	-0.54	1.45	2.76	3.11	0.35	45	1	Control	1
213	C4L	RNaseP	2.11	2	> 0.99	1.19	4	4	27.5911	26.9526	0.6384	0.04	-0.08	1.06	2.05	2.2	0.15	44	1	Control	0
214	C4L	RNaseP	3.55	4	0.8	0.82	4	4	27.0606	27.1604	-0.0997	0.03	-0.83	1.78	3.45	3.62	0.16	20	2	Control	1
215	C4L	RNaseP	1.86	2	> 0.99	0.37	4	4	28.0949	27.2581	0.8368	0.1	0.1	0.93	1.75	2.05	0.3	41	1	Control	0
216	C4L	RNaseP	3.02	3	> 0.99	0.21	4	4	25.6509	25.5044	0.1465	0.07	-0.59	1.51	2.9	3.21	0.32	29	1	Control	NA
217	C4L	RNaseP	3.05	3	> 0.99	0.31	4	4	27.3387	27.2142	0.1245	0.08	-0.61	1.53	2.81	3.21	0.4	51	1	Control	0
218	C4L	RNaseP	1.01	1	> 0.99	0.2	4	4	29.1253	27.4184	1.707	0.12	0.98	0.51	0.97	1.14	0.18	30	1	Control	1
219	C4L	RNaseP	3.99	4	0.99	0.15	4	4	27.0538	27.3918	-0.3381	0.06	-1	2	3.84	4.19	0.35	43	2	Control	1
220	C4L	RNaseP	2.03	2	> 0.99	0.3	4	4	26.3879	25.6941	0.6938	0.06	-0.02	1.02	1.94	2.13	0.19	26	2	Control	1
221	C4L	RNaseP	2.66	3	> 0.99	1.23	4	4	25.6057	25.279	0.3267	0.1	-0.41	1.33	2.42	2.86	0.44	30	1	Control	1
222	C4L	RNaseP	1.91	2	> 0.99	0.08	4	4	28.1283	27.3273	0.8011	0.05	0.07	0.96	1.85	2	0.15	35	2	Control	0
223	C4L	RNaseP	3.65	4	0.95	0.56	4	4	26.5773	26.7837	-0.2064	0.11	-0.87	1.82	3.36	4.01	0.65	28	1	Control	1
224	C4L	RNaseP	3.1	3	0.97	0.51	4	4	27.0497	26.9639	0.0859	0.1	-0.63	1.55	2.82	3.29	0.47	29	2	Control	1
225	C4L	RNaseP	2.04	2	> 0.99	0.36	4	4	28.1496	27.4509	0.6988	0.08	-0.03	1.02	1.92	2.18	0.26	42	2	Control	0
226	C4L	RNaseP	3.97	4	> 0.99	0.05	4	4	25.8037	26.1315	-0.3278	0.12	-0.99	1.98	3.63	4.29	0.67	34	2	Control	NA
227	C4L	RNaseP	1.98	2	> 0.99	0.03	4	4	27.6042	26.8515	0.7526	0.05	0.02	0.99	1.94	2.09	0.15	41	2	Control	0
228	C4L	RNaseP	2.97	3	> 0.99	0.05	4	4	27.256	27.093	0.1629	0.07	-0.57	1.49	2.77	3.08	0.31	40	2	Control	1
229	C4L	RNaseP	2	2	> 0.99	0.17	4	4	27.9989	27.3024	0.6965	0.09	0	1	1.85	2.13	0.28	51	1	Control	1
230	C4L	RNaseP	3.89	4	> 0.99	0.04	4	4	26.7439	26.9882	-0.2443	0.1	-0.96	1.95	3.6	4.16	0.56	43	2	Control	NA
231	C4L	RNaseP	4.14	4	0.96	0.31	4	4	26.6894	27.0051	-0.3156	0.11	-1.05	2.07	3.75	4.52	0.77	56	1	Control	0
232	C4L	RNaseP	2.9	3	> 0.99	0.05	4	4	27.37	27.2113	0.1587	0.06	-0.54	1.45	2.77	3.04	0.28	53	2	Control	NA
233	C4L	RNaseP	2.79	3	> 0.99	0.32	4	4	26.7137	26.533	0.1806	0.06	-0.48	1.39	2.67	2.93	0.25	41	2	Control	0
234	C4L	RNaseP	1.95	2	> 0.99	0.04	4	4	28.1133	27.4185	0.6948	0.1	0.04	0.98	1.84	2.14	0.31	44	1	Control	NA
235	C4L	RNaseP	3.04	3	> 0.99	0.33	4	4	27.6093	27.5182	0.0911	0.1	-0.6	1.52	2.83	3.31	0.47	19	1	Control	NA
236	C4L	RNaseP	3.05	3	> 0.99	0.31	4	4	27.2993	27.2102	0.0891	0.12	-0.61	1.52	2.75	3.36	0.61	23	1	Control	1
237	C4L	RNaseP	3.62	4	0.98	1.09	4	4	25.8246	25.9385	-0.1139	0.03	-0.85	1.81	3.51	3.69	0.19	54	1	Control	0
238	C4L	RNaseP	3.85	4	> 0.99	0.08	4	4	26.6509	26.8801	-0.2292	0.09	-0.95	1.93	3.56	4.13	0.57	30	1	Control	NA
239	C4L	RNaseP	3.63	4	0.93	0.74	4	4	26.8405	27.0399	-0.1994	0.06	-0.86	1.81	3.42	3.79	0.37	24	2	Control	NA
240	C4L	RNaseP	5.56	6	0.76	0.54	4	4	25.4383	26.1734	-0.7352	0.02	-1.48	2.78	5.5	5.65	0.15	48	1	Control	NA
241	C4L	RNaseP					4	0										26	1	Control	NA
242	C4L	RNaseP	5.12	5	0.84	0.27	4	4	26.5402	27.1793	-0.6392	0.1	-1.36	2.56	4.81	5.47	0.65	24	1	Control	1
243	C4L	RNaseP	3.77	4	> 0.99	0.09	4	4	26.7824	27.0027	-0.2203	0.11	-0.92	1.89	3.54	4.18	0.64	29	2	Control	NA
244	C4L	RNaseP	2.03	2	> 0.99	0.33	4	4	28.2204	27.5127	0.7077	0.03	-0.02	1.01	1.98	2.09	0.1	42	1	Control	NA
245	C4L	RNaseP	3.98	4	> 0.99	0.14	4	4	25.9411	26.1937	-0.2526	0.03	-0.99	1.99	3.86	4.04	0.18	26	2	Control	1
246	C4L	RNaseP	3.93	4	> 0.99	0.06	4	4	26.869	27.1458	-0.2768	0.03	-0.97	1.96	3.81	4.02	0.21	29	1	Control	1
247	C4L	RNaseP	2.89	3	> 0.99	0.06	4	4	28.136	28.0065	0.1295	0.06	-0.53	1.44	2.77	3.04	0.27	56	2	Control	1
248	C4L	RNaseP	2.12	2	> 0.99	1.58	4	4	27.7811	27.1724	0.6087	0.1	-0.09	1.06	1.98	2.35	0.37	31	1	Control	1
249	C4L	RNaseP	1.09	1	> 0.99	1.81	4	4	26.9695	25.3568	1.6127	0.08	0.87	0.55	1.02	1.17	0.15	29	1	Control	NA
250	C4L	RNaseP	2.96	3	> 0.99	0.06	4	4	27.3661	27.2044	0.1617	0.09	-0.57	1.48	2.8	3.25	0.45	49	2	Control	NA
251	C4L	RNaseP	2.11	2	> 0.99	0.98	4	4	27.5378	26.8808	0.6569	0.09	-0.08	1.06	1.99	2.27	0.29	43	1	Control	0
252	C4L	RNaseP	2.82	3	> 0.99	0.23	4	4	26.331	26.1659	0.1651	0.08	-0.49	1.41	2.69	3.04	0.35	44	1	Control	0
253	C4L	RNaseP	2.79	3	> 0.99	0.34	4	4	26.3253	26.0646	0.2606	0.08	-0.48	1.39	2.6	2.94	0.34	26	1	Control	NA
254	C4L	RNaseP	3.74	4	0.99	0.84	4	4	27.1096	27.2779	-0.1683	0.03	-0.9	1.87	3.63	3.8	0.17	29	2	Control	1
255	C4L	RNaseP					4	0										50	1	Control	1
256	C4L	RNaseP	0.95	1	> 0.99	0.08	4	3	28.7234	26.9925	1.7308	0.14	1.07	0.48	0.88	1.06	0.19	41	1	Control	1
257	C4L	RNaseP	3.79	4	> 0.99	0.15	4	4	26.9666	27.1603	-0.1937	0.07	-0.92	1.89	3.55	3.96	0.4	42	2	Control	NA
258	C4L	RNaseP	2.07	2	> 0.99	0.89	4	4	27.9754	27.3304	0.645	0.07	-0.05	1.04	1.94	2.19	0.25	58	2	Control	NA
259	C4L	RNaseP	2.91	3	> 0.99	0.07	4	4	27.5924	27.4162	0.1762	0.06	-0.54	1.45	2.75	3.04	0.29	35	1	Control	1
260	C4L	RNaseP	2.08	2	> 0.99	0.91	4	4	28.7071	28.0662	0.6408	0.07	-0.06	1.04	1.97	2.19	0.22	41	2	Control	NA
261	C4L	RNaseP	2.06	2	> 0.99	0.72	4	4	26.2447	25.5439	0.7008	0.06	-0.04	1.03	1.96	2.17	0.2	35	2	Control	1
262	C4L	RNaseP	2.02	2	> 0.99	0.37	4	4	26.9947	26.2651	0.7296	0.06	-0.01	1.01	1.94	2.09	0.15	57	1	Control	0
263	C4L	RNaseP	1.97	2	> 0.99	0.08	4	4	27.6746	26.9906	0.684	0.07	0.02	0.98	1.88	2.07	0.18	39	1	Control	1
264	C4L	RNaseP					4	0										24	1	Control	1
265	C4L	RNaseP	3.61	4	0.99	1.25	4	4	26.9687	27.124	-0.1553	0.01	-0.85	1.8	3.57	3.64	0.07	22	1	Control	NA
266	C4L	RNaseP	2.92	3	> 0.99	0.05	4	4	27.9088	27.7243	0.1845	0.12	-0.54	1.46	2.76	3.3	0.54	27	1	Control	NA
267	C4L	RNaseP	4.1	4	0.99	0.5	4	4	26.9993	27.3757	-0.3764	0.03	-1.04	2.05	4.01	4.23	0.22	46	1	Control	0
268	C4L	RNaseP	1.02	1	> 0.99	0.32	4	4	28.7141	27.0064	1.7077	0.08	0.97	0.51	0.97	1.09	0.13	58	1	Control	NA
269	C4L	RNaseP	3.95	4	> 0.99	0.07	4	4	26.7352	27.0227	-0.2874	0.1	-0.98	1.98	3.74	4.38	0.63	33	1	Control	1
270	C4L	RNaseP	2.94	3	> 0.99	0.05	4	4	27.8717	27.7012	0.1705	0.13	-0.56	1.47	2.7	3.25	0.54	28	2	Control	NA
271	C4L	RNaseP	3.83	4	> 0.99	0.08	4	4	26.8732	27.0804	-0.2073	0.09	-0.94	1.91	3.56	4.05	0.49	37	1	Control	1
272	C4L	RNaseP	4.01	4	> 0.99	0.07	4	4	26.8054	27.0743	-0.269	0.05	-1	2.01	3.92	4.21	0.29	39	1	Control	1
273	C4L	RNaseP	3	3	> 0.99	0.22	4	4	26.1244	25.9702	0.1542	0.02	-0.59	1.5	2.96	3.05	0.09	30	1	Control	0
274	C4L	RNaseP	1.83	2	> 0.99	0.64	4	4	26.6229	25.8328	0.7901	0.03	0.13	0.91	1.79	1.86	0.07	43	1	Control	NA
275	C4L	RNaseP	3.02	3	> 0.99	0.2	4	4	27.1586	27.0194	0.1392	0.06	-0.6	1.51	2.86	3.15	0.29	51	1	Control	0
276	C4L	RNaseP	3.82	4	> 0.99	0.11	4	4	26.7322	26.9324	-0.2002	0.13	-0.94	1.91	3.49	4.33	0.84	49	1	Control	NA
277	C4L	RNaseP	3.07	3	0.99	0.28	4	4	27.056	26.9604	0.0956	0.14	-0.62	1.54	2.76	3.44	0.68	52	1	Control	0
278	C4L	RNaseP	2.08	2	> 0.99	1.33	4	4	28.0815	27.441	0.6405	0.02	-0.06	1.04	2.04	2.11	0.07	42	2	Control	NA
279	C4L	RNaseP	3	3	0.99	0.07	4	4	27.4207	27.2764	0.1442	0.1	-0.58	1.5	2.8	3.29	0.49	22	2	Control	NA
280	C4L	RNaseP	3.92	4	> 0.99	0.06	4	4	25.2277	25.5375	-0.3098	0.11	-0.97	1.96	3.56	4.16	0.6	26	1	Control	0
281	C4L	RNaseP	3.11	3	0.99	0.87	4	4	26.4036	26.3007	0.1029	0.06	-0.64	1.56	2.92	3.2	0.28	24	1	Control	1
282	C4L	RNaseP	2.84	3	> 0.99	0.18	4	4	27.9913	27.7995	0.1919	0.05	-0.5	1.42	2.76	2.95	0.19	25	2	Control	1
283	C4L	RNaseP	3.54	4	0.51	1.25	4	4	24.2514	24.4148	-0.1634	0.13	-0.82	1.77	3.12	3.81	0.69	53	1	Control	0
284	C4L	RNaseP	3.02	3	> 0.99	0.32	4	4	26.5945	26.4468	0.1477	0.05	-0.59	1.51	2.88	3.12	0.24	38	1	Control	NA
285	C4L	RNaseP	1.06	1	> 0.99	1.24	4	4	28.949	27.2983	1.6506	0.05	0.92	0.53	1.02	1.11	0.09	30	2	Control	1
286	C4L	RNaseP					4	0										55	2	Control	0
287	C4L	RNaseP	1.9	2	> 0.99	0.09	4	4	28.72	27.9118	0.8082	0.08	0.07	0.95	1.79	2.01	0.22	21	2	Control	NA
288	C4L	RNaseP	2.82	3	> 0.99	0.11	4	4	26.1637	25.9163	0.2474	0.09	-0.49	1.41	2.61	3.03	0.42	31	1	Control	1
289	C4L	RNaseP	2.94	3	> 0.99	0.05	4	4	27.1674	26.9864	0.181	0.09	-0.55	1.47	2.79	3.2	0.42	53	1	Control	0
290	C4L	RNaseP	3.8	4	> 0.99	0.06	4	4	25.8656	26.1311	-0.2655	0.12	-0.93	1.9	3.41	4.18	0.77	34	2	Control	NA
[truncated: 1,487 more rows]

## Sheet: C4S
The copy number calculation was performed using the CopyCallerTM Software (Applied Biosystems, Foster City, California, USA). The definition of column labels refers to the CopyCaller Software User Guide (PN 4400042B)
[truncated: 1,778 more rows]

[truncated: 1 more sheets: C4L replication]
